# Supplementary material for: Preferential Genome Targeting of the CBP Co-Activator by Rel and Smad Proteins in Early Drosophila melanogaster Embryos
Source: PLoS Genet. 2012 Jun 21;8(6):e1002769. doi: 10.1371/journal.pgen.1002769 (PMC3380834; doi:10.1371/journal.pgen.1002769)
Supplement: Table S1 — Overlap between previously published CBP ChIP-seq peaks in 0–4 hour embryos [5] and regions bound by 40 sequence specific transcription factors [21], [22]. Overlap for all transcription factor binding sites or only the 300 most strongly occupied sites are shown in separate sheets. (XLSX) [file pgen.1002769.s005.xlsx]

## Sheet: modCBP_vs_TF_all
	number of CBP peaks:	3296
Factor		overlap	TotalLength
Bicoid	bcd_2_Rel5.gff	0.153823	1021670
Bicoid	bcd_1_Rel5.gff	0.137743	902051
Bric a brac 1	E0_12h_bab1.region.gff	0.0743325	1486798
Cap-n-collar	E0_12h_CNC.region.gff	0.0364078	724334
Caudal	cad_1_Rel5.gff	0.303095	2573977
Caudal	E0_4h_7T_ChIP_seq.gff	0.286408	5185035
Caudal	E0_4_GFP_7T_ChIP_chip.region.gff	0.20176	2049764
Caudal	E4_8h_7T_ChIP_seq.gff	0.198422	11063124
Caudal	E0_4h_cad.region.gff	0.0509709	811826
Chinmo (Chronologically inappropriate morphogenesis)	Embryo_0_12h_chinmo_ChIP_chip.region.gff	0.103762	8790707
CTCF	E0_12_dCTCF_C_term_ChIP_chip.CTCF_C.gff	0.181129	4289684
CTCF	E0_12_dCTCF_N_term_ChIP_chip.CTCF_N.gff	0.146845	3828714
Daughterless	da_2_Rel5.gff	0.552791	10235046
Dichaete	D_1_Rel5.gff	0.706614	12129460
Dichaete	E0_8_D.region.gff	0.134405	894408
Dichaete	E0_12h_D.region.gff	0.0452063	538539
Disconnected	E0_8h_disco.region.gff	0.143204	825583
Distalless	E_0_12h_dll.region.gff	0.00606796	58000
Dorsal	dl_3_Rel5.gff	0.821299	21733463
Engrailed	E0_12h_ENserum.region.gff	0.00182039	23891
Ftz-F1	E0_12h_FTZ_F1.region.gff	0.000303398	20735
Fushi-tarazu	ftz_3_Rel5.gff	0.060983	483497
GAF (GAGA factor)	Embryo_0_12h_GAF_ChIP_chip.GAF.gff	0.263956	5788834
GATAe	E0_8h_GATAe.region.gff	0.060983	826100
Giant	gt_2_Rel5.gff	0.202063	1642989
Hairy	h_2_Rel5.gff	0.395934	3872069
Hairy	h_1_Rel5.gff	0.243325	2375335
Hairy	E0_8h_h.region.gff	0.100728	859193
Huckebein	hkb_1_Rel5.gff	0.161408	1316483
Huckebein	hkb_3_Rel5.gff	0.106493	798862
Huckebein	hkb_2_Rel5.gff	0.101942	766710
Huckebein	E0_8h_hkb.region.gff	0.0858617	815453
Hunchback	hb_1_Rel5.gff	0.312803	2999742
Hunchback	hb_2_Rel5.gff	0.257585	2622227
Invected	E_0_12h_INV7657.region.gff	0.0555218	3194272
Invected	Embryo_0_12h_INV_GFP_ChIP_chip.region.gff	0.000303398	3278
Jumeau	E0_8h_jumu.region.gff	0.0958738	790652
Knirps	kni_2_Rel5.gff	0.0561286	248866
Knirps	kni_1_Rel5.gff	0.0100121	44117
Knot	E0_12h_KN.region.gff	0.0351942	660327
Krüppel	kr_2_Rel5.gff	0.441444	7572036
Krüppel	kr_1_Rel5.gff	0.4196	6540533
Krüppel	E0_8_Kr_D2_ChIP_chip.region.gff	0.064017	954440
Mad (Mothers against dpp)	mad_2_Rel5.gff	0.0279126	201634
Medea	med_2_Rel5.gff	0.696299	10120341
Paired	prd_FQ_Rel5.gff	0.2679	3217596
Paired	prd_BQ_Rel5.gff	0.206311	1856531
Runt	run_1_Rel5.gff	0.149575	1192132
Runt	run_2_Rel5.gff	0.0306432	202218
Runt	E0_12h_RUN7659.region.gff	0.0230583	299648
Schnurri	shn_2_Rel5.gff	0.095267	440752
Schnurri	shn_3_Rel5.gff	0.0309466	147695
Senseless	E4_8_GFP_sens.region.gff	0.580097	10075276
Senseless	E4_8_sens.region.gff	0.238471	4823668
Senseless	E4_8h_sens.region.gff	0.0819175	807717
Sloppy-paired 1	slp1_1_Rel5.gff	0.130158	1582363
Snail	sna_2_Rel5.gff	0.280947	3737082
Snail	sna_1_Rel5.gff	0.109527	755151
Stat92E	E0_12h_Stat92E.region.gff	0.0163835	102220
Tailless	tll_1_Rel5.gff	0.100728	605896
Tramtrack	E0_12h_TTK.region.gff	0.0200243	347039
Twist	twi_2_Rel5.gff	0.647148	13731589
Twist	twi_1_Rel5.gff	0.632282	12413365
Ultrabithorax	E0_12h_UBX7701.region.gff	0.108617	1266582
Ultrabithorax	Embryo_3_8h_UBX7701_ChIP_chip.region.gff	0.0731189	674366
Ultrabithorax	Embryo_3_8h_UBX2_ChIP_chip.region.gff	0.00970874	137102
Ultrabithorax	Embryo_3_8h_UBX1_ChIP_chip.region.gff	0.000606796	5388
Zeste	z_2_Rel5.gff	0.144721	1990982
Zfh1 (Zn finger homeodomain 1)	Embryo_0_12h_ZFH1_ChIP_chip.region.gff	0.0500607	857128

## Sheet: modCBP_vs_top300TF
	number of CBP peaks:	3296
Factor		overlap	TotalLength
Bicoid	bcd_1_Rel5.gff	0.0831311	559369
Bicoid	bcd_2_Rel5.gff	0.0822209	568099
Bric a brac 1	E0_12h_bab1.region_Top300regions.gff	0.0136529	527149
Cap-n-collar	E0_12h_CNC.region_Top300regions.gff	0.0209345	395530
Caudal	cad_1_Rel5.gff	0.105583	806133
Caudal	E0_4_GFP_7T_ChIP_chip.region_Top300regions.gff	0.0785801	622466
Caudal	E0_4h_7T_ChIP_seq_Top300regions.gff	0.0400485	763144
Caudal	E4_8h_7T_ChIP_seq_Top300regions.gff	0.0124393	680909
Caudal	E0_4h_cad.region_Top300regions.gff	0.00576456	98185
Chinmo (Chronologically inappropriate morphogenesis)	Embryo_0_12h_chinmo_ChIP_chip.region_Top300regions.gff	0.00849515	1000995
CTCF	E0_12_dCTCF_N_term_ChIP_chip.CTCF_N_Top300regions.gff	0.0154733	492159
CTCF	E0_12_dCTCF_C_term_ChIP_chip.CTCF_C_Top300regions.gff	0.0136529	495341
Daughterless	da_2_Rel5.gff	0.114684	1264958
Dichaete	D_1_Rel5.gff	0.133192	1302264
Dichaete	E0_12h_D.region_Top300regions.gff	0.0309466	384909
Dichaete	E0_8_D.region_Top300regions.gff	0.0166869	88729
Disconnected	E0_8h_disco.region_Top300regions.gff	0.0188107	88963
Distalless	E_0_12h_dll.region_Top300regions.gff	0.00606796	58000
Dorsal	dl_3_Rel5.gff	0.152609	2094847
Engrailed	E0_12h_ENserum.region_Top300regions.gff	0.00182039	23891
Ftz-F1	E0_12h_FTZ_F1.region_Top300regions.gff	0.000303398	20735
Fushi-tarazu	ftz_3_Rel5.gff	0.0503641	399001
GAF (GAGA factor)	Embryo_0_12h_GAF_ChIP_chip.GAF_Top300regions.gff	0.0288228	503734
GATAe	E0_8h_GATAe.region_Top300regions.gff	0.00697816	79522
Giant	gt_2_Rel5.gff	0.0925364	662822
Hairy	h_2_Rel5.gff	0.0855583	749529
Hairy	h_1_Rel5.gff	0.0652306	670983
Hairy	E0_8h_h.region_Top300regions.gff	0.0130461	91032
Huckebein	hkb_1_Rel5.gff	0.0658374	529989
Huckebein	hkb_3_Rel5.gff	0.0637136	466693
Huckebein	hkb_2_Rel5.gff	0.0576456	453650
Huckebein	E0_8h_hkb.region_Top300regions.gff	0.0115291	81839
Hunchback	hb_1_Rel5.gff	0.0973908	848258
Hunchback	hb_2_Rel5.gff	0.0837379	754621
Invected	E_0_12h_INV7657.region_Top300regions.gff	0.00515777	396764
Invected	Embryo_0_12h_INV_GFP_ChIP_chip.region_Top300regions.gff	0.000303398	3278
Jumeau	E0_8h_jumu.region_Top300regions.gff	0.0109223	85795
Knirps	kni_2_Rel5.gff	0.0561286	248866
Knirps	kni_1_Rel5.gff	0.0100121	44117
Knot	E0_12h_KN.region_Top300regions.gff	0.0188107	305558
Krüppel	kr_2_Rel5.gff	0.124393	1278180
Krüppel	kr_1_Rel5.gff	0.118629	1177547
Krüppel	E0_8_Kr_D2_ChIP_chip.region_Top300regions.gff	0.0309466	440299
Mad (Mothers against dpp)	mad_2_Rel5.gff	0.0279126	201634
Medea	med_2_Rel5.gff	0.138653	1143772
Paired	prd_FQ_Rel5.gff	0.0703883	787142
Paired	prd_BQ_Rel5.gff	0.0658374	644490
Runt	run_1_Rel5.gff	0.0652306	527613
Runt	run_2_Rel5.gff	0.0306432	202218
Runt	E0_12h_RUN7659.region_Top300regions.gff	0.0221481	279062
Schnurri	shn_2_Rel5.gff	0.0858617	408537
Schnurri	shn_3_Rel5.gff	0.0309466	147695
Senseless	E4_8_GFP_sens.region_Top300regions.gff	0.0142597	212953
Senseless	E4_8_sens.region_Top300regions.gff	0.00970874	131375
Senseless	E4_8h_sens.region_Top300regions.gff	0.00970874	94514
Sloppy-paired 1	slp1_1_Rel5.gff	0.0488471	605897
Snail	sna_2_Rel5.gff	0.0970874	768308
Snail	sna_1_Rel5.gff	0.0773665	486675
Stat92E	E0_12h_Stat92E.region_Top300regions.gff	0.0163835	102220
Tailless	tll_1_Rel5.gff	0.0764563	490268
Tramtrack	E0_12h_TTK.region_Top300regions.gff	0.0166869	291353
Twist	twi_2_Rel5.gff	0.12318	1370434
Twist	twi_1_Rel5.gff	0.118022	1317761
Ultrabithorax	Embryo_3_8h_UBX7701_ChIP_chip.region_Top300regions.gff	0.0345874	331937
Ultrabithorax	E0_12h_UBX7701.region_Top300regions.gff	0.029733	377383
Ultrabithorax	Embryo_3_8h_UBX2_ChIP_chip.region_Top300regions.gff	0.00970874	137102
Ultrabithorax	Embryo_3_8h_UBX1_ChIP_chip.region_Top300regions.gff	0.000606796	5388
Zeste	z_2_Rel5.gff	0.0370146	755727
Zfh1 (Zn finger homeodomain 1)	Embryo_0_12h_ZFH1_ChIP_chip.region_Top300regions.gff	0.0257888	386725
