# Supplementary material for: Preferential Genome Targeting of the CBP Co-Activator by Rel and Smad Proteins in Early Drosophila melanogaster Embryos
Source: PLoS Genet. 2012 Jun 21;8(6):e1002769. doi: 10.1371/journal.pgen.1002769 (PMC3380834; doi:10.1371/journal.pgen.1002769)
Supplement: Table S2 — Overlap between CBP ChIP-seq peaks from 2 to 4 hour old wt or gd7 embryos and the 300 most strongly occupied regions for 40 sequence specific transcription factors [21], [22]. Overlap of ChIP-seq peaks with increasing cut-off is shown. Also, overlap of CBP peaks with the transcription factors after subdivision into four classes are shown; those with at least 2-fold higher CBP occupancy in gd7 compared to wt (gd7 Up), similar levels of CBP occupancy (gd7 Unchanged), at least 2-fold less occupancy in gd7 (gd7 Down), and wt CBP peaks with no or background levels of binding in gd7 (gd7 Lost). (XLSX) [file pgen.1002769.s006.xlsx]

## Sheet: CBP_wt
	cut-off (log2 fold enrichment over input)	1.88326	2.04257	2.20188	2.36119	2.5205	2.67981	2.83911	2.99842	3.15773	3.31704	3.47635	3.63566	3.79497	3.95427	4.11358	4.27289	4.4322	4.59151	4.75082	4.91013
	number of CBP peaks	3013	2628	2098	1613	1253	969	683	492	353	246	174	123	84	54	28	17	9	6	3	3
Factor		overlap	overlap	overlap	overlap	overlap	overlap	overlap	overlap	overlap	overlap	overlap	overlap	overlap	overlap	overlap	overlap	overlap	overlap	overlap	overlap	TotalLength
Bicoid	bcd_1_Rel5.gff	0.0471291	0.0494673	0.049571	0.0520769	0.0510774	0.0577915	0.0585652	0.0630081	0.0764873	0.0813008	0.091954	0.097561	0.107143	0.0925926	0.0714286	0.0588235	0.111111	0.166667	0.333333	0.333333	559369
Bicoid	bcd_2_Rel5.gff	0.0484567	0.0509893	0.0519542	0.0520769	0.0518755	0.0567595	0.0585652	0.0691057	0.0793201	0.0853659	0.0804598	0.0731707	0.0595238	0.037037	0.0357143	0	0	0	0	0	568099
Bric a brac 1	E0_12h_bab1.region_Top300regions.gff	0.0461334	0.0498478	0.0538608	0.0520769	0.0590583	0.0608875	0.0673499	0.0609756	0.0538244	0.0487805	0.0344828	0.0162602	0.0238095	0.0185185	0	0	0	0	0	0	527149
Cap-n-collar	E0_12h_CNC.region_Top300regions.gff	0.0268835	0.0281583	0.0290753	0.032858	0.0303272	0.0299278	0.0292826	0.0325203	0.0283286	0.0203252	0.0229885	0.0243902	0.0357143	0.037037	0	0	0	0	0	0	395530
Caudal	cad_1_Rel5.gff	0.0733488	0.0761035	0.0757865	0.0768754	0.0766161	0.0846233	0.0863836	0.0894309	0.104816	0.097561	0.12069	0.113821	0.130952	0.12963	0.142857	0.117647	0.222222	0.166667	0.333333	0.333333	806133
Caudal	E0_4h_7T_ChIP_seq_Top300regions.gff	0.0414869	0.0422374	0.0448046	0.0427774	0.047087	0.0485036	0.057101	0.0670732	0.0538244	0.0569106	0.0574713	0.0569106	0.0595238	0.0555556	0.0714286	0.0588235	0	0	0	0	763144
Caudal	E0_4h_cad.region_Top300regions.gff	0.00265516	0.00304414	0.00190658	0.00247985	0.00239425	0.00309598	0.00439239	0.00609756	0.00849858	0.0121951	0.0172414	0.0243902	0.0357143	0.0185185	0.0357143	0.0588235	0	0	0	0	98185
Caudal	E0_4_GFP_7T_ChIP_chip.region_Top300regions.gff	0.0590773	0.0605023	0.0605338	0.0595164	0.0598563	0.0681115	0.0717423	0.0711382	0.0651558	0.0569106	0.0632184	0.0813008	0.0952381	0.0925926	0.178571	0.117647	0.222222	0.166667	0.333333	0.333333	622466
Caudal	E4_8h_7T_ChIP_seq_Top300regions.gff	0.00630601	0.00608828	0.00667302	0.00619963	0.00558659	0.00619195	0.00585652	0.00406504	0.00566572	0.00406504	0.00574713	0.00813008	0	0	0	0	0	0	0	0	680909
Chinmo (Chronologically inappropriate morphogenesis)	Embryo_0_12h_chinmo_ChIP_chip.region_Top300regions.gff	0.00066379	0.000761035	0.000953289	0.00123993	0	0	0	0	0	0	0	0	0	0	0	0	0	0	0	0	1000995
CTCF	E0_12_dCTCF_C_term_ChIP_chip.CTCF_C_Top300regions.gff	0.0424826	0.0452816	0.0500477	0.0539368	0.0598563	0.0619195	0.0658858	0.0670732	0.0623229	0.0487805	0.045977	0.0325203	0.047619	0.0740741	0.0714286	0	0	0	0	0	495341
CTCF	E0_12_dCTCF_N_term_ChIP_chip.CTCF_N_Top300regions.gff	0.0464653	0.0494673	0.0552908	0.0576565	0.0654429	0.0639835	0.0673499	0.0691057	0.0623229	0.0487805	0.045977	0.0325203	0.047619	0.0555556	0.0714286	0	0	0	0	0	492159
Daughterless	da_2_Rel5.gff	0.101228	0.0981735	0.0962822	0.0973342	0.102953	0.102167	0.108346	0.113821	0.130312	0.109756	0.091954	0.105691	0.0952381	0.037037	0	0	0	0	0	0	1264958
Dichaete	D_1_Rel5.gff	0.110189	0.111492	0.110105	0.115313	0.121309	0.126935	0.146413	0.154472	0.164306	0.162602	0.149425	0.170732	0.190476	0.185185	0.214286	0.117647	0.222222	0.166667	0.333333	0.333333	1302264
Dichaete	E0_12h_D.region_Top300regions.gff	0.0972453	0.109209	0.129171	0.153751	0.181963	0.214654	0.254758	0.280488	0.31728	0.321138	0.327586	0.333333	0.357143	0.351852	0.464286	0.411765	0.333333	0.166667	0.333333	0.333333	384909
Dichaete	E0_8_D.region_Top300regions.gff	0.0172585	0.0186454	0.0209724	0.0229386	0.0255387	0.0247678	0.0278184	0.0264228	0.0254958	0.0243902	0.0287356	0.0243902	0.0357143	0.037037	0.0357143	0.0588235	0	0	0	0	88729
Disconnected	E0_8h_disco.region_Top300regions.gff	0.0215732	0.0235921	0.0262154	0.0272784	0.0303272	0.0319917	0.0351391	0.0406504	0.0396601	0.0365854	0.045977	0.0487805	0.047619	0.0555556	0.0714286	0.0588235	0	0	0	0	88963
Distalless	E_0_12h_dll.region_Top300regions.gff	0.0182542	0.0201674	0.0228789	0.0254185	0.0295291	0.0330237	0.0395315	0.0426829	0.0254958	0.0325203	0.0287356	0.0243902	0.0238095	0.037037	0.0357143	0.0588235	0	0	0	0	58000
Dorsal	dl_3_Rel5.gff	0.18918	0.202435	0.21878	0.246745	0.276935	0.30031	0.339678	0.367886	0.399433	0.426829	0.517241	0.552846	0.559524	0.574074	0.535714	0.470588	0.444444	0.5	0.333333	0.333333	2094847
Engrailed	E0_12h_ENserum.region_Top300regions.gff	0.00630601	0.0064688	0.00714967	0.00743955	0.00798085	0.00825593	0.0102489	0.0121951	0.0113314	0.0121951	0.0114943	0.0162602	0.0238095	0.0185185	0.0357143	0.0588235	0.111111	0.166667	0	0	23891
Ftz-F1	E0_12h_FTZ_F1.region_Top300regions.gff	0	0	0	0	0	0	0	0	0	0	0	0	0	0	0	0	0	0	0	0	20735
Fushi-tarazu	ftz_3_Rel5.gff	0.0381679	0.0380518	0.0367016	0.033478	0.0311253	0.0350877	0.0380673	0.0426829	0.0509915	0.0447154	0.045977	0.0406504	0.047619	0.0185185	0.0357143	0.0588235	0.111111	0.166667	0.333333	0.333333	399001
GAF (GAGA factor)	Embryo_0_12h_GAF_ChIP_chip.GAF_Top300regions.gff	0.103883	0.115297	0.135367	0.15933	0.181165	0.20227	0.232796	0.24187	0.25779	0.252033	0.224138	0.203252	0.22619	0.259259	0.392857	0.411765	0.222222	0.333333	0.333333	0.333333	503734
GATAe	E0_8h_GATAe.region_Top300regions.gff	0.00962496	0.00989346	0.0100095	0.0117793	0.0135674	0.0144479	0.0175695	0.0182927	0.01983	0.0203252	0.0287356	0.0325203	0.047619	0.0555556	0.0714286	0.0588235	0	0	0	0	79522
Giant	gt_2_Rel5.gff	0.0567541	0.0559361	0.0571973	0.0564166	0.0550678	0.0557276	0.0556369	0.0487805	0.0566572	0.0487805	0.045977	0.0406504	0.047619	0.0555556	0.0714286	0.0588235	0.111111	0	0	0	662822
Hairy	E0_8h_h.region_Top300regions.gff	0.0106206	0.0106545	0.0114395	0.0136392	0.0127694	0.0134159	0.011713	0.0121951	0.00849858	0.0121951	0.00574713	0.00813008	0.0119048	0.0185185	0	0	0	0	0	0	91032
Hairy	h_1_Rel5.gff	0.0531032	0.0532725	0.0519542	0.0520769	0.0494812	0.0557276	0.0600293	0.0630081	0.0679887	0.0569106	0.0747126	0.0731707	0.0833333	0.0925926	0.107143	0.0588235	0	0	0	0	670983
Hairy	h_2_Rel5.gff	0.0723531	0.0742009	0.077693	0.083695	0.0885874	0.0980392	0.106881	0.109756	0.127479	0.113821	0.132184	0.138211	0.166667	0.166667	0.178571	0.176471	0.111111	0.166667	0.333333	0.333333	749529
Huckebein	E0_8h_hkb.region_Top300regions.gff	0.0102887	0.011035	0.0128694	0.0154991	0.0167598	0.0165119	0.0190337	0.0243902	0.0169972	0.0203252	0.0229885	0.0243902	0.0357143	0.0555556	0.0714286	0.0588235	0	0	0	0	81839
Huckebein	hkb_1_Rel5.gff	0.0421507	0.0449011	0.0471878	0.0489771	0.0518755	0.0567595	0.057101	0.0630081	0.0623229	0.0731707	0.0747126	0.0487805	0.0357143	0.0555556	0.0357143	0.0588235	0	0	0	0	529989
Huckebein	hkb_2_Rel5.gff	0.0398274	0.0418569	0.042898	0.0458772	0.0462889	0.0515996	0.0468521	0.0528455	0.0509915	0.0609756	0.0574713	0.0569106	0.047619	0.0555556	0.0357143	0.0588235	0	0	0	0	453650
Huckebein	hkb_3_Rel5.gff	0.0418188	0.043379	0.0462345	0.0458772	0.0478851	0.0515996	0.0527086	0.0569106	0.0594901	0.0650407	0.0632184	0.0569106	0.047619	0.0740741	0.0714286	0.0588235	0.111111	0	0	0	466693
Hunchback	hb_1_Rel5.gff	0.094922	0.100837	0.104862	0.107874	0.114126	0.121775	0.137628	0.136179	0.144476	0.142276	0.149425	0.170732	0.142857	0.166667	0.178571	0.117647	0.111111	0	0	0	848258
Hunchback	hb_2_Rel5.gff	0.08231	0.0863775	0.0886559	0.0898946	0.0965682	0.100103	0.115666	0.109756	0.107649	0.101626	0.103448	0.113821	0.107143	0.12963	0.142857	0.117647	0.111111	0	0	0	754621
Invected	Embryo_0_12h_INV_GFP_ChIP_chip.region_Top300regions.gff	0.000995685	0.00114155	0.00142993	0.00185989	0.00239425	0.00103199	0.00146413	0.00203252	0.00283286	0	0	0	0	0	0	0	0	0	0	0	3278
Invected	E_0_12h_INV7657.region_Top300regions.gff	0.00763359	0.00837139	0.00905624	0.00867948	0.00638468	0.00722394	0.00585652	0.00813008	0.00566572	0.00813008	0	0	0	0	0	0	0	0	0	0	396764
Jumeau	E0_8h_jumu.region_Top300regions.gff	0.0066379	0.00684932	0.00714967	0.00681959	0.00718276	0.00722394	0.0102489	0.0101626	0.00566572	0.00813008	0.0114943	0.0162602	0.0238095	0.037037	0.0357143	0.0588235	0	0	0	0	85795
Knirps	kni_1_Rel5.gff	0.00398274	0.00456621	0.00381316	0.00371978	0.00478851	0.00619195	0.00732064	0.00406504	0.00283286	0	0	0	0	0	0	0	0	0	0	0	44117
Knirps	kni_2_Rel5.gff	0.0335214	0.0353881	0.0352717	0.0322381	0.0303272	0.0350877	0.0322108	0.0345528	0.0339943	0.0243902	0.0229885	0.0162602	0.0238095	0.0185185	0.0357143	0.0588235	0.111111	0.166667	0.333333	0.333333	248866
Knot	E0_12h_KN.region_Top300regions.gff	0.0484567	0.0494673	0.0567207	0.0657161	0.0790104	0.0877193	0.0966325	0.103659	0.11898	0.126016	0.137931	0.154472	0.214286	0.259259	0.357143	0.294118	0.333333	0.5	0.666667	0.666667	305558
Krüppel	E0_8_Kr_D2_ChIP_chip.region_Top300regions.gff	0.0305344	0.0338661	0.0357483	0.0347179	0.0327215	0.0350877	0.0409956	0.0365854	0.0368272	0.0325203	0.0287356	0.0243902	0.0119048	0	0	0	0	0	0	0	440299
Krüppel	kr_1_Rel5.gff	0.085297	0.0856164	0.0838894	0.0818351	0.0806065	0.0856553	0.0937042	0.0934959	0.107649	0.117886	0.114943	0.121951	0.119048	0.0925926	0.107143	0.117647	0.222222	0.166667	0	0	1177547
Krüppel	kr_2_Rel5.gff	0.0932625	0.0920852	0.0900858	0.0874148	0.0830008	0.0908153	0.0980966	0.0955285	0.104816	0.109756	0.109195	0.113821	0.119048	0.0925926	0.142857	0.117647	0.222222	0.166667	0	0	1278180
Mad (Mothers against dpp)	mad_2_Rel5.gff	0.0255559	0.0258752	0.0276454	0.0297582	0.0311253	0.0381837	0.0468521	0.0447154	0.0538244	0.0528455	0.0574713	0.0731707	0.0833333	0.0740741	0.0357143	0	0	0	0	0	201634
Medea	med_2_Rel5.gff	0.1155	0.118341	0.119161	0.125232	0.130088	0.135191	0.144949	0.142276	0.150142	0.150407	0.143678	0.138211	0.130952	0.12963	0.142857	0.176471	0.222222	0.166667	0	0	1143772
Paired	prd_BQ_Rel5.gff	0.0497843	0.0471842	0.0448046	0.0396776	0.0391061	0.0392157	0.0468521	0.046748	0.0509915	0.0487805	0.045977	0.0487805	0.0357143	0	0	0	0	0	0	0	644490
Paired	prd_FQ_Rel5.gff	0.053767	0.0513699	0.0514776	0.0471172	0.0486832	0.0495356	0.0585652	0.0630081	0.0736544	0.0772358	0.0804598	0.0894309	0.0714286	0.037037	0.0714286	0.0588235	0.111111	0.166667	0.333333	0.333333	787142
Runt	E0_12h_RUN7659.region_Top300regions.gff	0.0248921	0.0239726	0.0243089	0.0216987	0.0175579	0.0175439	0.0161054	0.0101626	0.00566572	0	0	0	0	0	0	0	0	0	0	0	279062
Runt	run_1_Rel5.gff	0.0494524	0.0506088	0.0543375	0.0539368	0.0558659	0.0598555	0.0688141	0.0772358	0.082153	0.0853659	0.0977011	0.113821	0.142857	0.0925926	0.142857	0.176471	0.222222	0.333333	0.333333	0.333333	527613
Runt	run_2_Rel5.gff	0.0202456	0.0201674	0.0209724	0.0192188	0.0175579	0.0175439	0.0204978	0.0182927	0.0169972	0.0162602	0.0229885	0.0162602	0.0238095	0	0	0	0	0	0	0	202218
Schnurri	shn_2_Rel5.gff	0.0577498	0.0578387	0.0591039	0.0570366	0.0574621	0.0608875	0.0614934	0.0569106	0.0566572	0.0487805	0.0517241	0.0325203	0.0357143	0.0185185	0	0	0	0	0	0	408537
Schnurri	shn_3_Rel5.gff	0.025224	0.0262557	0.029552	0.032858	0.0359138	0.0454076	0.0512445	0.050813	0.0594901	0.0650407	0.091954	0.0894309	0.0952381	0.0555556	0.0714286	0.0588235	0.111111	0	0	0	147695
Senseless	E4_8h_sens.region_Top300regions.gff	0.00464653	0.00456621	0.00476644	0.00433974	0.00558659	0.00722394	0.00878477	0.00813008	0.00566572	0.00813008	0.0114943	0.0162602	0.0238095	0.037037	0.0357143	0	0	0	0	0	94514
Senseless	E4_8_GFP_sens.region_Top300regions.gff	0.00995685	0.0114155	0.0114395	0.0123993	0.0135674	0.0154799	0.0161054	0.0142276	0.0169972	0.0162602	0.0229885	0.0243902	0.0238095	0.037037	0.0357143	0	0	0	0	0	212953
Senseless	E4_8_sens.region_Top300regions.gff	0.00796548	0.00837139	0.00810296	0.00743955	0.00798085	0.0103199	0.0102489	0.00609756	0.00849858	0.00813008	0.0114943	0.0162602	0.0238095	0.037037	0.0357143	0	0	0	0	0	131375
Sloppy-paired 1	slp1_1_Rel5.gff	0.0458015	0.0460426	0.0486177	0.0489771	0.0494812	0.0515996	0.0556369	0.050813	0.0594901	0.0691057	0.0632184	0.0650407	0.0714286	0.0740741	0.0714286	0	0	0	0	0	605897
Snail	sna_1_Rel5.gff	0.0587454	0.0597412	0.0633937	0.0626162	0.066241	0.0712074	0.0732064	0.0772358	0.0764873	0.0650407	0.0689655	0.0569106	0.047619	0.037037	0.0357143	0.0588235	0.111111	0	0	0	486675
Snail	sna_2_Rel5.gff	0.0730169	0.0734399	0.0772164	0.0762554	0.0822027	0.0856553	0.090776	0.0955285	0.0934844	0.0853659	0.0977011	0.0894309	0.0833333	0.037037	0.0357143	0.0588235	0.111111	0	0	0	768308
Stat92E	E0_12h_Stat92E.region_Top300regions.gff	0.0205775	0.0216895	0.0252622	0.0260384	0.0311253	0.0371517	0.0439239	0.046748	0.0566572	0.0528455	0.045977	0.0325203	0.047619	0.0740741	0.0357143	0.0588235	0	0	0	0	102220
Tailless	tll_1_Rel5.gff	0.047461	0.0479452	0.0476644	0.0464972	0.0446927	0.0474716	0.0541728	0.0487805	0.0481586	0.0447154	0.0574713	0.0487805	0.0595238	0.037037	0.0357143	0	0	0	0	0	490268
Tramtrack	E0_12h_TTK.region_Top300regions.gff	0.0235646	0.0254947	0.0300286	0.0309981	0.0335196	0.0361197	0.0409956	0.0426829	0.0453258	0.0447154	0.0402299	0.0406504	0.0595238	0.0740741	0.0357143	0.0588235	0.111111	0.166667	0	0	291353
Twist	twi_1_Rel5.gff	0.100896	0.10274	0.100572	0.099814	0.105347	0.103199	0.111274	0.105691	0.113314	0.105691	0.114943	0.097561	0.119048	0.111111	0.0714286	0.0588235	0.111111	0.166667	0	0	1317761
Twist	twi_2_Rel5.gff	0.104879	0.107686	0.106768	0.106014	0.109338	0.107327	0.11713	0.113821	0.121813	0.113821	0.12069	0.105691	0.119048	0.0925926	0.0357143	0.0588235	0.111111	0.166667	0	0	1370434
Ultrabithorax	E0_12h_UBX7701.region_Top300regions.gff	0.0345171	0.033105	0.0309819	0.0260384	0.019154	0.0134159	0.00878477	0.00813008	0.0113314	0.0121951	0.0114943	0.0162602	0.0238095	0.037037	0.0714286	0.0588235	0.111111	0.166667	0.333333	0.333333	377383
Ultrabithorax	Embryo_3_8h_UBX1_ChIP_chip.region_Top300regions.gff	0.00066379	0.000380518	0.000476644	0	0	0	0	0	0	0	0	0	0	0	0	0	0	0	0	0	5388
Ultrabithorax	Embryo_3_8h_UBX2_ChIP_chip.region_Top300regions.gff	0.00464653	0.00456621	0.00381316	0.00247985	0.00319234	0.00412797	0.00439239	0.00203252	0.00283286	0.00406504	0.00574713	0.00813008	0.0119048	0	0	0	0	0	0	0	137102
Ultrabithorax	Embryo_3_8h_UBX7701_ChIP_chip.region_Top300regions.gff	0.0401593	0.0357686	0.0367016	0.034098	0.0319234	0.0268318	0.0190337	0.0162602	0.0226629	0.0243902	0.0287356	0.0325203	0.047619	0.0555556	0.0714286	0.117647	0.111111	0.166667	0.333333	0.333333	331937
Zeste	z_2_Rel5.gff	0.0716893	0.0783866	0.0891325	0.102294	0.118117	0.131063	0.150805	0.174797	0.186969	0.199187	0.224138	0.268293	0.333333	0.37037	0.5	0.529412	0.444444	0.166667	0.333333	0.333333	755727
Zfh1 (Zn finger homeodomain 1)	Embryo_0_12h_ZFH1_ChIP_chip.region_Top300regions.gff	0.0604049	0.065449	0.07245	0.0818351	0.0917797	0.108359	0.121523	0.140244	0.155807	0.146341	0.166667	0.146341	0.166667	0.185185	0.25	0.176471	0.222222	0.333333	0.666667	0.666667	386725

## Sheet: CBP_gd7
	cut-off (log2 fold enrichment over input)	1.93055	2.08685	2.24314	2.39943	2.55573	2.71202	2.86831	3.02461	3.1809	3.33719	3.49348	3.64978	3.80607	3.96236	4.11866	4.27495	4.43124	4.58754	4.74383	4.90012
	number of CBP peaks	1939	1756	1489	1186	943	736	559	422	308	221	148	96	57	30	14	12	4	2	1	1
Factor		overlap	overlap	overlap	overlap	overlap	overlap	overlap	overlap	overlap	overlap	overlap	overlap	overlap	overlap	overlap	overlap	overlap	overlap	overlap	overlap	TotalLength
Bicoid	bcd_1_Rel5.gff	0.121712	0.127563	0.135662	0.155143	0.172853	0.183424	0.191413	0.21327	0.217532	0.257919	0.283784	0.322917	0.333333	0.366667	0.285714	0.333333	0.25	0.5	1	1	559369
Bicoid	bcd_2_Rel5.gff	0.121712	0.126424	0.132975	0.153457	0.171792	0.179348	0.187835	0.2109	0.220779	0.262443	0.263514	0.291667	0.280702	0.366667	0.285714	0.333333	0.25	0	0	0	568099
Bric a brac 1	E0_12h_bab1.region_Top300regions.gff	0.0185663	0.0170843	0.0161182	0.0168634	0.0180276	0.017663	0.0178891	0.0165877	0.0194805	0.0271493	0.0202703	0.0104167	0.0175439	0.0333333	0.0714286	0	0	0	0	0	527149
Cap-n-collar	E0_12h_CNC.region_Top300regions.gff	0.024755	0.023918	0.0268637	0.0278246	0.0307529	0.0326087	0.039356	0.0402844	0.0357143	0.0316742	0.0337838	0.03125	0.0350877	0	0	0	0	0	0	0	395530
Caudal	cad_1_Rel5.gff	0.167096	0.171412	0.185359	0.203204	0.229056	0.241848	0.259392	0.2891	0.337662	0.361991	0.371622	0.34375	0.333333	0.4	0.428571	0.416667	0.75	1	1	1	806133
Caudal	E0_4h_7T_ChIP_seq_Top300regions.gff	0.0660134	0.0694761	0.0718603	0.0809444	0.0805938	0.0733696	0.0679785	0.0734597	0.0746753	0.0723982	0.0675676	0.0833333	0.0701754	0.133333	0.0714286	0.0833333	0	0	0	0	763144
Caudal	E0_4h_cad.region_Top300regions.gff	0.00670449	0.00740319	0.0080591	0.010118	0.0127253	0.00951087	0.00894454	0.007109	0.00324675	0.00452489	0.00675676	0.0104167	0	0	0	0	0	0	0	0	98185
Caudal	E0_4_GFP_7T_ChIP_chip.region_Top300regions.gff	0.126354	0.13041	0.141706	0.150927	0.16755	0.169837	0.18068	0.196682	0.220779	0.226244	0.182432	0.15625	0.0877193	0.1	0.142857	0.166667	0.25	0.5	0	0	622466
Caudal	E4_8h_7T_ChIP_seq_Top300regions.gff	0.00618876	0.00626424	0.00738751	0.0084317	0.00954401	0.00679348	0.00715564	0.00947867	0.012987	0.0135747	0.00675676	0.0104167	0	0	0	0	0	0	0	0	680909
Chinmo (Chronologically inappropriate morphogenesis)	Embryo_0_12h_chinmo_ChIP_chip.region_Top300regions.gff	0.00103146	0.00113895	0.00134318	0.00084317	0.00106045	0.0013587	0.00178891	0.00236967	0	0	0	0	0	0	0	0	0	0	0	0	1000995
CTCF	E0_12_dCTCF_C_term_ChIP_chip.CTCF_C_Top300regions.gff	0.0165034	0.0170843	0.0174614	0.0143339	0.0148462	0.0149457	0.0161002	0.0165877	0.0162338	0.0135747	0.0135135	0.0208333	0.0350877	0.0333333	0	0	0	0	0	0	495341
CTCF	E0_12_dCTCF_N_term_ChIP_chip.CTCF_N_Top300regions.gff	0.0165034	0.0170843	0.0174614	0.0143339	0.0148462	0.0163043	0.0161002	0.0165877	0.0162338	0.0135747	0.0135135	0.0208333	0.0350877	0.0333333	0	0	0	0	0	0	492159
Daughterless	da_2_Rel5.gff	0.182053	0.191913	0.20685	0.219224	0.239661	0.247283	0.268336	0.28436	0.318182	0.325792	0.358108	0.385417	0.438596	0.533333	0.642857	0.75	0.75	0.5	1	1	1264958
Dichaete	D_1_Rel5.gff	0.216091	0.226082	0.239087	0.26054	0.281018	0.30163	0.320215	0.35545	0.38961	0.40724	0.439189	0.4375	0.508772	0.733333	0.857143	0.916667	1	1	1	1	1302264
Dichaete	E0_12h_D.region_Top300regions.gff	0.117071	0.122437	0.124244	0.134907	0.144221	0.157609	0.159213	0.161137	0.152597	0.144796	0.121622	0.125	0.175439	0.1	0.0714286	0	0	0	0	0	384909
Dichaete	E0_8_D.region_Top300regions.gff	0.0216606	0.023918	0.0268637	0.0320405	0.0328738	0.03125	0.0268336	0.0260664	0.0292208	0.0271493	0.027027	0.03125	0.0350877	0.0333333	0	0	0	0	0	0	88729
Disconnected	E0_8h_disco.region_Top300regions.gff	0.0288809	0.0307517	0.0308932	0.0354132	0.038176	0.0366848	0.0339893	0.035545	0.0422078	0.0316742	0.0405405	0.0416667	0.0350877	0.0333333	0	0	0	0	0	0	88963
Distalless	E_0_12h_dll.region_Top300regions.gff	0.0159876	0.0165148	0.018133	0.0202361	0.0201485	0.0217391	0.0214669	0.0165877	0.0162338	0.0135747	0	0	0	0	0	0	0	0	0	0	58000
Dorsal	dl_3_Rel5.gff	0.274884	0.280182	0.298858	0.313659	0.335101	0.355978	0.384615	0.405213	0.402597	0.443439	0.452703	0.5	0.54386	0.6	0.857143	1	1	1	1	1	2094847
Engrailed	E0_12h_ENserum.region_Top300regions.gff	0.0051573	0.00512528	0.00604433	0.00758853	0.00848356	0.00815217	0.00536673	0.007109	0.00649351	0.00904977	0.00675676	0	0	0	0	0	0	0	0	0	23891
Ftz-F1	E0_12h_FTZ_F1.region_Top300regions.gff	0	0	0	0	0	0	0	0	0	0	0	0	0	0	0	0	0	0	0	0	20735
Fushi-tarazu	ftz_3_Rel5.gff	0.076328	0.0808656	0.0893217	0.0969646	0.104984	0.105978	0.109123	0.106635	0.12987	0.153846	0.148649	0.15625	0.175439	0.266667	0.357143	0.416667	0.75	0.5	1	1	399001
GAF (GAGA factor)	Embryo_0_12h_GAF_ChIP_chip.GAF_Top300regions.gff	0.120165	0.123576	0.124244	0.129005	0.124072	0.120924	0.11449	0.106635	0.103896	0.104072	0.0945946	0.114583	0.157895	0.2	0.285714	0.25	0.25	0.5	0	0	503734
GATAe	E0_8h_GATAe.region_Top300regions.gff	0.00773595	0.00854214	0.00873069	0.00927487	0.0116649	0.013587	0.0125224	0.0118483	0.00974026	0.00452489	0.00675676	0	0	0	0	0	0	0	0	0	79522
Giant	gt_2_Rel5.gff	0.14492	0.150911	0.163868	0.177909	0.187699	0.186141	0.200358	0.21327	0.253247	0.271493	0.290541	0.3125	0.263158	0.3	0.357143	0.416667	0.5	0.5	1	1	662822
Hairy	E0_8h_h.region_Top300regions.gff	0.0128932	0.0136674	0.0134318	0.0151771	0.0169671	0.0163043	0.0143113	0.0165877	0.0227273	0.0135747	0.0202703	0.0104167	0.0175439	0	0	0	0	0	0	0	91032
Hairy	h_1_Rel5.gff	0.120681	0.125854	0.128274	0.133221	0.138918	0.131793	0.13059	0.132701	0.152597	0.153846	0.148649	0.145833	0.122807	0.166667	0.142857	0.166667	0.25	0	0	0	670983
Hairy	h_2_Rel5.gff	0.139763	0.146925	0.154466	0.164418	0.178155	0.180707	0.191413	0.208531	0.224026	0.235294	0.256757	0.28125	0.350877	0.433333	0.357143	0.416667	0.5	0.5	0	0	749529
Huckebein	hkb_3_Rel5.gff	0.0912842	0.094533	0.0967092	0.0986509	0.106045	0.108696	0.118068	0.132701	0.152597	0.162896	0.195946	0.208333	0.210526	0.266667	0.357143	0.333333	0.5	0.5	1	1	466693
Huckebein	E0_8h_hkb.region_Top300regions.gff	0.0118618	0.0130979	0.0141034	0.0151771	0.0159067	0.0203804	0.019678	0.021327	0.025974	0.0226244	0.0337838	0.03125	0.0350877	0.0333333	0	0	0	0	0	0	81839
Huckebein	hkb_1_Rel5.gff	0.0933471	0.0962415	0.0973808	0.0994941	0.109226	0.112772	0.11449	0.125592	0.146104	0.162896	0.189189	0.197917	0.210526	0.266667	0.357143	0.333333	0.5	0.5	1	1	529989
Huckebein	hkb_2_Rel5.gff	0.0830325	0.0859909	0.0873069	0.0885329	0.0965005	0.09375	0.09839	0.106635	0.12013	0.140271	0.175676	0.177083	0.192982	0.233333	0.285714	0.25	0.5	0.5	1	1	453650
Hunchback	hb_2_Rel5.gff	0.13048	0.138383	0.148422	0.161046	0.176034	0.177989	0.189624	0.203791	0.233766	0.257919	0.263514	0.291667	0.298246	0.466667	0.5	0.583333	0.5	0.5	1	1	754621
Hunchback	hb_1_Rel5.gff	0.165034	0.171982	0.183345	0.201518	0.218452	0.228261	0.239714	0.272512	0.292208	0.334842	0.358108	0.395833	0.438596	0.6	0.714286	0.833333	0.75	0.5	1	1	848258
Invected	E_0_12h_INV7657.region_Top300regions.gff	0.00773595	0.00854214	0.0100739	0.00927487	0.00954401	0.00951087	0.0125224	0.0165877	0.0227273	0.0271493	0.027027	0.03125	0.0175439	0	0	0	0	0	0	0	396764
Invected	Embryo_0_12h_INV_GFP_ChIP_chip.region_Top300regions.gff	0.00051573	0	0	0	0	0	0	0	0	0	0	0	0	0	0	0	0	0	0	0	3278
Jumeau	E0_8h_jumu.region_Top300regions.gff	0.00464157	0.00512528	0.00604433	0.00674536	0.00848356	0.00815217	0.00715564	0.007109	0.00974026	0.00904977	0.0135135	0	0	0	0	0	0	0	0	0	85795
Knirps	kni_1_Rel5.gff	0.0139247	0.0148064	0.0154466	0.0160202	0.0169671	0.0149457	0.0178891	0.0189573	0.0227273	0.0316742	0.0337838	0.03125	0.0350877	0.0666667	0.0714286	0.0833333	0	0	0	0	44117
Knirps	kni_2_Rel5.gff	0.0856111	0.0905467	0.0993956	0.110455	0.128314	0.13587	0.146691	0.170616	0.191558	0.221719	0.256757	0.25	0.263158	0.366667	0.285714	0.333333	0.5	0	0	0	248866
Knot	E0_12h_KN.region_Top300regions.gff	0.0345539	0.034738	0.0376091	0.0421585	0.0445387	0.048913	0.059034	0.0616114	0.0551948	0.0497738	0.0608108	0.0520833	0.0526316	0.0333333	0.0714286	0.0833333	0	0	0	0	305558
Krüppel	E0_8_Kr_D2_ChIP_chip.region_Top300regions.gff	0.0577617	0.0563781	0.0557421	0.0590219	0.0636267	0.0597826	0.0572451	0.07109	0.0811688	0.0950226	0.0878378	0.09375	0.0526316	0.0333333	0	0	0	0	0	0	440299
Krüppel	kr_1_Rel5.gff	0.191336	0.198747	0.214238	0.231872	0.254507	0.258152	0.271914	0.293839	0.337662	0.352941	0.351351	0.364583	0.421053	0.5	0.5	0.583333	1	1	1	1	1177547
Krüppel	kr_2_Rel5.gff	0.207839	0.212415	0.230356	0.251265	0.271474	0.277174	0.29517	0.334123	0.366883	0.39819	0.405405	0.416667	0.45614	0.566667	0.571429	0.666667	1	1	1	1	1278180
Mad (Mothers against dpp)	mad_2_Rel5.gff	0.0453842	0.0484055	0.0550705	0.0623946	0.0699894	0.080163	0.0966011	0.106635	0.116883	0.122172	0.128378	0.104167	0.105263	0.2	0.214286	0.25	0.5	0.5	1	1	201634
Medea	med_2_Rel5.gff	0.217638	0.229499	0.254533	0.284992	0.326617	0.35462	0.407871	0.443128	0.506494	0.542986	0.601351	0.604167	0.684211	0.766667	0.857143	0.833333	1	1	1	1	1143772
Paired	prd_BQ_Rel5.gff	0.0948943	0.102506	0.10544	0.115514	0.124072	0.119565	0.132379	0.127962	0.146104	0.171946	0.182432	0.197917	0.210526	0.233333	0.214286	0.25	0.5	0.5	1	1	644490
Paired	prd_FQ_Rel5.gff	0.102114	0.107631	0.111484	0.121417	0.127253	0.123641	0.134168	0.125592	0.136364	0.158371	0.162162	0.1875	0.192982	0.2	0.214286	0.25	0.5	0.5	1	1	787142
Runt	E0_12h_RUN7659.region_Top300regions.gff	0.0113461	0.0125285	0.0127602	0.0134907	0.0159067	0.017663	0.0214669	0.0236967	0.0227273	0.0271493	0.0202703	0.0208333	0	0	0	0	0	0	0	0	279062
Runt	run_1_Rel5.gff	0.109335	0.116173	0.122901	0.136594	0.14316	0.154891	0.152057	0.149289	0.159091	0.176471	0.175676	0.177083	0.175439	0.166667	0.214286	0.25	0.5	0.5	1	1	527613
Runt	run_2_Rel5.gff	0.0469314	0.0495444	0.0530557	0.0581788	0.0615058	0.0625	0.0644007	0.056872	0.0584416	0.0723982	0.0675676	0.0520833	0.0526316	0.0333333	0.0714286	0.0833333	0.25	0.5	1	1	202218
Schnurri	shn_2_Rel5.gff	0.135121	0.144647	0.161182	0.180438	0.206787	0.220109	0.241503	0.258294	0.301948	0.325792	0.358108	0.395833	0.438596	0.5	0.428571	0.5	0.75	0.5	1	1	408537
Schnurri	shn_3_Rel5.gff	0.0495101	0.0546697	0.0591001	0.0699831	0.0795334	0.0910326	0.109123	0.118483	0.136364	0.149321	0.148649	0.135417	0.175439	0.233333	0.357143	0.416667	0.5	0.5	1	1	147695
Senseless	E4_8h_sens.region_Top300regions.gff	0.00412584	0.00398633	0.00402955	0.00337268	0.00318134	0.00271739	0.00357782	0.00473934	0.00649351	0.00904977	0.0135135	0	0	0	0	0	0	0	0	0	94514
Senseless	E4_8_GFP_sens.region_Top300regions.gff	0.0149562	0.0159453	0.0167898	0.0177066	0.0180276	0.0217391	0.019678	0.021327	0.0227273	0.0180995	0.027027	0.0416667	0.0175439	0	0	0	0	0	0	0	212953
Senseless	E4_8_sens.region_Top300regions.gff	0.0149562	0.0159453	0.0174614	0.0193929	0.0212089	0.0244565	0.0214669	0.021327	0.0227273	0.0180995	0.0202703	0.03125	0.0175439	0.0333333	0	0	0	0	0	0	131375
Sloppy-paired 1	slp1_1_Rel5.gff	0.082001	0.0842825	0.0893217	0.0952782	0.104984	0.0978261	0.09839	0.104265	0.126623	0.131222	0.121622	0.09375	0.105263	0.133333	0.142857	0.166667	0.25	0	0	0	605897
Snail	sna_1_Rel5.gff	0.121712	0.129841	0.143721	0.160202	0.178155	0.190217	0.220036	0.229858	0.275974	0.298643	0.337838	0.34375	0.385965	0.5	0.428571	0.5	1	1	1	1	486675
Snail	sna_2_Rel5.gff	0.14492	0.153189	0.169913	0.185497	0.204666	0.224185	0.248658	0.265403	0.308442	0.334842	0.371622	0.395833	0.438596	0.566667	0.5	0.583333	1	1	1	1	768308
Stat92E	E0_12h_Stat92E.region_Top300regions.gff	0.0257865	0.0284738	0.0302216	0.03457	0.0392365	0.0461957	0.0518784	0.0592417	0.0714286	0.081448	0.0810811	0.0833333	0.105263	0.166667	0.142857	0.166667	0.25	0	0	0	102220
Tailless	tll_1_Rel5.gff	0.119649	0.126424	0.135662	0.147555	0.16755	0.179348	0.194991	0.222749	0.253247	0.285068	0.297297	0.270833	0.315789	0.266667	0.214286	0.25	0.25	0	0	0	490268
Tramtrack	E0_12h_TTK.region_Top300regions.gff	0.00876741	0.00797267	0.00738751	0.00758853	0.00954401	0.0108696	0.0143113	0.0165877	0.0194805	0.0226244	0.0135135	0	0	0	0	0	0	0	0	0	291353
Twist	twi_1_Rel5.gff	0.162971	0.167426	0.177972	0.193929	0.21527	0.232337	0.254025	0.28673	0.311688	0.316742	0.344595	0.34375	0.385965	0.433333	0.428571	0.5	0.5	0	0	0	1317761
Twist	twi_2_Rel5.gff	0.17638	0.179954	0.191404	0.204047	0.226935	0.248641	0.268336	0.291469	0.318182	0.325792	0.358108	0.364583	0.403509	0.5	0.5	0.583333	0.5	0	0	0	1370434
Ultrabithorax	Embryo_3_8h_UBX7701_ChIP_chip.region_Top300regions.gff	0.0123775	0.01082	0.00940228	0.0109612	0.0116649	0.0122283	0.0143113	0.007109	0.00649351	0.00904977	0	0	0	0	0	0	0	0	0	0	331937
Ultrabithorax	E0_12h_UBX7701.region_Top300regions.gff	0.0123775	0.00968109	0.0100739	0.0084317	0.00848356	0.00815217	0.00715564	0.00947867	0.00974026	0.00904977	0	0	0	0	0	0	0	0	0	0	377383
Ultrabithorax	Embryo_3_8h_UBX1_ChIP_chip.region_Top300regions.gff	0	0	0	0	0	0	0	0	0	0	0	0	0	0	0	0	0	0	0	0	5388
Ultrabithorax	Embryo_3_8h_UBX2_ChIP_chip.region_Top300regions.gff	0.00103146	0.00113895	0.00134318	0.00168634	0.00212089	0.00271739	0.00178891	0.00236967	0.00324675	0.00452489	0	0	0	0	0	0	0	0	0	0	137102
Zeste	z_2_Rel5.gff	0.0948943	0.0985194	0.102082	0.114671	0.124072	0.131793	0.132379	0.132701	0.12987	0.122172	0.114865	0.135417	0.140351	0.1	0.142857	0.166667	0	0	0	0	755727
Zfh1 (Zn finger homeodomain 1)	Embryo_0_12h_ZFH1_ChIP_chip.region_Top300regions.gff	0.0474471	0.0489749	0.0503694	0.049747	0.0509014	0.0584239	0.0608229	0.0521327	0.0487013	0.0497738	0.0608108	0.0729167	0.0701754	0.0666667	0.142857	0.166667	0	0	0	0	386725

## Sheet: gd7_Up
	cut-off (wt log2 fold enrichment over input)	1.90914	1.98803	2.06693	2.14583	2.22473	2.30363	2.38252	2.46142	2.54032	2.61922	2.69812	2.77702	2.85591	2.93481	3.01371	3.09261	3.17151	3.2504	3.3293	3.4082
	number of CBP peaks	97	95	83	70	61	47	42	36	25	22	16	15	12	8	6	3	2	2	1	1
Factor		overlap	overlap	overlap	overlap	overlap	overlap	overlap	overlap	overlap	overlap	overlap	overlap	overlap	overlap	overlap	overlap	overlap	overlap	overlap	overlap	TotalLength
Bicoid	bcd_1	0.247423	0.252632	0.228916	0.257143	0.245902	0.276596	0.261905	0.25	0.24	0.272727	0.25	0.2	0.25	0.25	0.166667	0.333333	0.5	0.5	0	0	559369
Bicoid	bcd_2	0.237113	0.242105	0.216867	0.228571	0.213115	0.191489	0.190476	0.166667	0.12	0.136364	0.125	0.0666667	0.0833333	0.125	0.166667	0.333333	0.5	0.5	0	0	568099
Bric a brac 1	E0_12h_bab1	0.0103093	0.0105263	0.0120482	0.0142857	0.0163934	0	0	0	0	0	0	0	0	0	0	0	0	0	0	0	527149
Cap-n-collar	E0_12h_CNC	0.0309278	0.0315789	0.0361446	0.0428571	0.0491803	0.0425532	0.047619	0.0555556	0.04	0.0454545	0	0	0	0	0	0	0	0	0	0	395530
Caudal	cad_1	0.381443	0.389474	0.373494	0.385714	0.377049	0.404255	0.380952	0.361111	0.32	0.363636	0.4375	0.4	0.416667	0.5	0.5	0.666667	1	1	1	1	806133
Caudal	E0_4h_7T_ChIP_seq	0.0927835	0.0947368	0.0963855	0.114286	0.0983607	0.0851064	0.0714286	0.0833333	0.04	0.0454545	0.0625	0	0	0	0	0	0	0	0	0	763144
Caudal	E0_4h_cad	0.0103093	0.0105263	0.0120482	0.0142857	0	0	0	0	0	0	0	0	0	0	0	0	0	0	0	0	98185
Caudal	E0_4_GFP_7T_ChIP_chip	0.247423	0.242105	0.228916	0.228571	0.180328	0.148936	0.142857	0.0833333	0.12	0.136364	0.125	0.0666667	0.0833333	0	0	0	0	0	0	0	622466
Caudal	E4_8h_7T_ChIP_seq	0.0103093	0.0105263	0.0120482	0.0142857	0	0	0	0	0	0	0	0	0	0	0	0	0	0	0	0	680909
Chinmo (Chronologically inappropriate morphogenesis)	Embryo_0_12h_chinmo_ChIP_chip	0	0	0	0	0	0	0	0	0	0	0	0	0	0	0	0	0	0	0	0	1000995
CTCF	E0_12_dCTCF_C_term_ChIP_chip.CTCF_C	0.0103093	0.0105263	0.0120482	0.0142857	0.0163934	0	0	0	0	0	0	0	0	0	0	0	0	0	0	0	495341
CTCF	E0_12_dCTCF_N_term_ChIP_chip.CTCF_N	0.0103093	0.0105263	0.0120482	0.0142857	0.0163934	0	0	0	0	0	0	0	0	0	0	0	0	0	0	0	492159
Daughterless	da_2	0.412371	0.410526	0.433735	0.471429	0.491803	0.425532	0.428571	0.444444	0.52	0.5	0.5625	0.533333	0.666667	0.75	0.833333	1	1	1	1	1	1264958
Dichaete	D_1	0.515464	0.515789	0.506024	0.514286	0.540984	0.574468	0.619048	0.638889	0.72	0.727273	0.875	0.866667	0.916667	1	1	1	1	1	1	1	1302264
Dichaete	E0_12h_D	0	0	0	0	0	0	0	0	0	0	0	0	0	0	0	0	0	0	0	0	384909
Dichaete	E0_8_D	0.0103093	0.0105263	0.0120482	0.0142857	0.0163934	0.0212766	0	0	0	0	0	0	0	0	0	0	0	0	0	0	88729
Disconnected	E0_8h_disco	0.0103093	0.0105263	0.0120482	0.0142857	0.0163934	0.0212766	0	0	0	0	0	0	0	0	0	0	0	0	0	0	88963
Distalless	E_0_12h_dll	0	0	0	0	0	0	0	0	0	0	0	0	0	0	0	0	0	0	0	0	58000
Dorsal	dl_3	0.350515	0.357895	0.361446	0.414286	0.42623	0.468085	0.5	0.472222	0.52	0.5	0.5625	0.533333	0.583333	0.625	0.666667	1	1	1	1	1	2094847
Engrailed	E0_12h_ENserum	0	0	0	0	0	0	0	0	0	0	0	0	0	0	0	0	0	0	0	0	23891
Ftz-F1	E0_12h_FTZ_F1	0	0	0	0	0	0	0	0	0	0	0	0	0	0	0	0	0	0	0	0	20735
Fushi-tarazu	ftz_3	0.185567	0.189474	0.204819	0.185714	0.163934	0.170213	0.190476	0.166667	0.2	0.227273	0.3125	0.266667	0.333333	0.375	0.5	0.666667	0.5	0.5	1	1	399001
GAF (GAGA factor)	Embryo_0_12h_GAF_ChIP_chip.GAF	0.0206186	0.0210526	0.0240964	0.0142857	0.0163934	0.0212766	0.0238095	0.0277778	0.04	0.0454545	0.0625	0.0666667	0.0833333	0	0	0	0	0	0	0	503734
GATAe	E0_8h_GATAe	0	0	0	0	0	0	0	0	0	0	0	0	0	0	0	0	0	0	0	0	79522
Giant	gt_2	0.268041	0.273684	0.26506	0.285714	0.262295	0.255319	0.261905	0.25	0.2	0.227273	0.25	0.266667	0.25	0.375	0.333333	0.666667	1	1	1	1	662822
Hairy	E0_8h_h	0	0	0	0	0	0	0	0	0	0	0	0	0	0	0	0	0	0	0	0	91032
Hairy	h_1	0.175258	0.178947	0.180723	0.142857	0.147541	0.170213	0.166667	0.111111	0.08	0.0909091	0.125	0.0666667	0.0833333	0.125	0	0	0	0	0	0	670983
Hairy	h_2	0.237113	0.242105	0.228916	0.242857	0.262295	0.319149	0.333333	0.305556	0.28	0.318182	0.375	0.333333	0.416667	0.375	0.333333	0.333333	0.5	0.5	0	0	749529
Huckebein	hkb_3	0.216495	0.221053	0.204819	0.228571	0.213115	0.212766	0.214286	0.222222	0.28	0.272727	0.375	0.333333	0.333333	0.375	0.5	0.333333	0.5	0.5	1	1	466693
Huckebein	E0_8h_hkb	0	0	0	0	0	0	0	0	0	0	0	0	0	0	0	0	0	0	0	0	81839
Huckebein	hkb_1	0.206186	0.210526	0.204819	0.228571	0.213115	0.212766	0.214286	0.222222	0.28	0.272727	0.375	0.333333	0.333333	0.375	0.5	0.333333	0.5	0.5	1	1	529989
Huckebein	hkb_2	0.185567	0.189474	0.168675	0.185714	0.180328	0.191489	0.190476	0.194444	0.24	0.227273	0.3125	0.266667	0.25	0.25	0.333333	0.333333	0.5	0.5	1	1	453650
Hunchback	hb_2	0.268041	0.273684	0.289157	0.285714	0.295082	0.297872	0.309524	0.305556	0.32	0.363636	0.5	0.533333	0.583333	0.625	0.5	0.333333	0.5	0.5	1	1	754621
Hunchback	hb_1	0.371134	0.378947	0.39759	0.4	0.409836	0.404255	0.428571	0.388889	0.44	0.5	0.625	0.6	0.666667	0.625	0.666667	1	1	1	1	1	848258
Invected	E_0_12h_INV7657	0.0309278	0.0315789	0.0361446	0.0428571	0.0491803	0.0425532	0.0238095	0	0	0	0	0	0	0	0	0	0	0	0	0	396764
Invected	Embryo_0_12h_INV_GFP_ChIP_chip	0	0	0	0	0	0	0	0	0	0	0	0	0	0	0	0	0	0	0	0	3278
Jumeau	E0_8h_jumu	0	0	0	0	0	0	0	0	0	0	0	0	0	0	0	0	0	0	0	0	85795
Knirps	kni_1	0.0309278	0.0315789	0.0361446	0.0428571	0.0163934	0.0212766	0.0238095	0.0277778	0.04	0.0454545	0.0625	0.0666667	0.0833333	0.125	0	0	0	0	0	0	44117
Knirps	kni_2	0.247423	0.252632	0.240964	0.242857	0.196721	0.191489	0.214286	0.194444	0.16	0.181818	0.25	0.2	0.25	0.375	0.333333	0.333333	0	0	0	0	248866
Knot	E0_12h_KN	0	0	0	0	0	0	0	0	0	0	0	0	0	0	0	0	0	0	0	0	305558
Krüppel	E0_8_Kr_D2_ChIP_chip	0.0515464	0.0526316	0.060241	0.0714286	0.0491803	0.0425532	0.0238095	0.0277778	0	0	0	0	0	0	0	0	0	0	0	0	440299
Krüppel	kr_1	0.443299	0.442105	0.433735	0.414286	0.393443	0.361702	0.357143	0.333333	0.36	0.363636	0.4375	0.4	0.5	0.5	0.333333	0.666667	0.5	0.5	1	1	1177547
Krüppel	kr_2	0.494845	0.494737	0.481928	0.485714	0.47541	0.425532	0.428571	0.416667	0.4	0.409091	0.5	0.466667	0.5	0.5	0.333333	0.666667	0.5	0.5	1	1	1278180
Mad (Mothers against dpp)	mad_2	0.134021	0.136842	0.13253	0.142857	0.131148	0.12766	0.119048	0.111111	0.08	0.0909091	0.125	0.0666667	0.0833333	0	0	0	0	0	0	0	201634
Medea	med_2	0.597938	0.6	0.590361	0.6	0.590164	0.595745	0.571429	0.611111	0.64	0.636364	0.75	0.733333	0.833333	0.875	0.833333	1	1	1	1	1	1143772
Paired	prd_BQ	0.185567	0.189474	0.180723	0.185714	0.147541	0.148936	0.166667	0.138889	0.12	0.136364	0.1875	0.2	0.25	0.25	0.333333	0.666667	0.5	0.5	1	1	644490
Paired	prd_FQ	0.164948	0.168421	0.144578	0.157143	0.131148	0.12766	0.142857	0.111111	0.08	0.0909091	0.125	0.133333	0.166667	0.25	0.333333	0.666667	0.5	0.5	1	1	787142
Runt	E0_12h_RUN7659	0.0103093	0.0105263	0.0120482	0.0142857	0.0163934	0	0	0	0	0	0	0	0	0	0	0	0	0	0	0	279062
Runt	run_1	0.175258	0.178947	0.192771	0.185714	0.131148	0.148936	0.142857	0.111111	0.04	0.0454545	0.0625	0.0666667	0.0833333	0.125	0	0	0	0	0	0	527613
Runt	run_2	0.0721649	0.0736842	0.0722892	0.0714286	0.0655738	0.0851064	0.0714286	0.0277778	0	0	0	0	0	0	0	0	0	0	0	0	202218
Schnurri	shn_2	0.360825	0.368421	0.373494	0.385714	0.360656	0.404255	0.380952	0.361111	0.44	0.409091	0.5	0.466667	0.583333	0.75	0.666667	0.666667	0.5	0.5	1	1	408537
Schnurri	shn_3	0.134021	0.136842	0.156627	0.142857	0.147541	0.191489	0.166667	0.138889	0.2	0.227273	0.3125	0.266667	0.333333	0.5	0.333333	0.333333	0.5	0.5	1	1	147695
Senseless	E4_8h_sens	0	0	0	0	0	0	0	0	0	0	0	0	0	0	0	0	0	0	0	0	94514
Senseless	E4_8_GFP_sens	0.0103093	0.0105263	0.0120482	0.0142857	0	0	0	0	0	0	0	0	0	0	0	0	0	0	0	0	212953
Senseless	E4_8_sens	0.0103093	0.0105263	0.0120482	0.0142857	0.0163934	0	0	0	0	0	0	0	0	0	0	0	0	0	0	0	131375
Sloppy-paired 1	slp1_1	0.164948	0.157895	0.144578	0.128571	0.0819672	0.106383	0.119048	0.0555556	0.04	0.0454545	0.0625	0.0666667	0.0833333	0.125	0	0	0	0	0	0	605897
Snail	sna_1	0.28866	0.294737	0.289157	0.328571	0.327869	0.297872	0.285714	0.333333	0.36	0.363636	0.4375	0.4	0.5	0.5	0.5	1	1	1	1	1	486675
Snail	sna_2	0.350515	0.347368	0.337349	0.371429	0.377049	0.340426	0.333333	0.388889	0.4	0.409091	0.5	0.466667	0.583333	0.625	0.5	1	1	1	1	1	768308
Stat92E	E0_12h_Stat92E	0.0618557	0.0631579	0.0722892	0.0714286	0.0819672	0.0851064	0.0714286	0.0833333	0.12	0.0909091	0.125	0.0666667	0.0833333	0.125	0.166667	0	0	0	0	0	102220
Tailless	tll_1	0.360825	0.368421	0.325301	0.342857	0.311475	0.276596	0.261905	0.25	0.12	0.136364	0.1875	0.2	0.25	0.25	0.333333	0	0	0	0	0	490268
Tramtrack	E0_12h_TTK	0.0103093	0.0105263	0.0120482	0.0142857	0.0163934	0	0	0	0	0	0	0	0	0	0	0	0	0	0	0	291353
Twist	twi_1	0.350515	0.347368	0.349398	0.371429	0.377049	0.340426	0.357143	0.388889	0.36	0.409091	0.375	0.333333	0.333333	0.375	0.5	0.666667	0.5	0.5	0	0	1317761
Twist	twi_2	0.371134	0.378947	0.39759	0.414286	0.409836	0.382979	0.404762	0.444444	0.44	0.454545	0.4375	0.4	0.416667	0.375	0.5	0.666667	0.5	0.5	0	0	1370434
Ultrabithorax	Embryo_3_8h_UBX7701_ChIP_chip	0	0	0	0	0	0	0	0	0	0	0	0	0	0	0	0	0	0	0	0	331937
Ultrabithorax	E0_12h_UBX7701	0	0	0	0	0	0	0	0	0	0	0	0	0	0	0	0	0	0	0	0	377383
Ultrabithorax	Embryo_3_8h_UBX1_ChIP_chip	0	0	0	0	0	0	0	0	0	0	0	0	0	0	0	0	0	0	0	0	5388
Ultrabithorax	Embryo_3_8h_UBX2_ChIP_chip	0	0	0	0	0	0	0	0	0	0	0	0	0	0	0	0	0	0	0	0	137102
Zeste	z_2	0.0206186	0.0210526	0.0240964	0.0285714	0.0327869	0.0212766	0.0238095	0.0277778	0.04	0.0454545	0.0625	0.0666667	0.0833333	0.125	0.166667	0.333333	0.5	0.5	0	0	755727
Zfh1 (Zn finger homeodomain 1)	Embryo_0_12h_ZFH1_ChIP_chip	0.0103093	0.0105263	0.0120482	0.0142857	0.0163934	0.0212766	0.0238095	0.0277778	0.04	0.0454545	0	0	0	0	0	0	0	0	0	0	386725

## Sheet: gd7_Unchanged
	cut-off (wt log2 fold enrichment over input)	1.88326	2.01585	2.14843	2.28102	2.4136	2.54619	2.67878	2.81136	2.94395	3.07653	3.20912	3.3417	3.47429	3.60688	3.73946	3.87205	4.00463	4.13722	4.2698	4.40239
	number of CBP peaks	1903	1701	1391	1114	876	700	565	422	315	243	171	125	89	59	45	30	16	7	3	1
Factor		overlap	overlap	overlap	overlap	overlap	overlap	overlap	overlap	overlap	overlap	overlap	overlap	overlap	overlap	overlap	overlap	overlap	overlap	overlap	overlap	TotalLength
Bicoid	bcd_1	0.0593799	0.0629042	0.0654206	0.0655296	0.0753425	0.0742857	0.0849558	0.0924171	0.0920635	0.106996	0.128655	0.128	0.146067	0.152542	0.155556	0.166667	0.0625	0	0	0	559369
Bicoid	bcd_2	0.0625328	0.0658436	0.069734	0.072711	0.0810502	0.0785714	0.0884956	0.0995261	0.107937	0.123457	0.140351	0.144	0.134831	0.135593	0.111111	0.0666667	0.0625	0	0	0	568099
Bric a brac 1	E0_12h_bab1	0.0278508	0.0288066	0.0301941	0.029623	0.0262557	0.0257143	0.0265487	0.0331754	0.031746	0.0205761	0.00584795	0	0	0	0	0	0	0	0	0	527149
Cap-n-collar	E0_12h_CNC	0.0257488	0.0258671	0.0273185	0.0314183	0.0285388	0.03	0.0283186	0.0308057	0.0412698	0.037037	0.0292398	0.008	0.011236	0.0169492	0.0222222	0.0333333	0.0625	0	0	0	395530
Caudal	cad_1	0.0898581	0.0928865	0.0948958	0.0969479	0.106164	0.105714	0.120354	0.130332	0.12381	0.135802	0.157895	0.136	0.168539	0.186441	0.177778	0.266667	0.125	0.142857	0	0	806133
Caudal	E0_4h_7T_ChIP_seq	0.0514976	0.0511464	0.0517613	0.0529623	0.0559361	0.0628571	0.0637168	0.0805687	0.0857143	0.102881	0.0760234	0.064	0.0786517	0.0847458	0.0888889	0.0666667	0.0625	0	0	0	763144
Caudal	E0_4h_cad	0.00315292	0.00352734	0.00287563	0.002693	0.00342466	0.00285714	0.00353982	0.00473934	0.00634921	0.00823045	0.0116959	0.016	0.0224719	0.0338983	0.0444444	0.0333333	0	0	0	0	98185
Caudal	E0_4_GFP_7T_ChIP_chip	0.0740935	0.074662	0.0762042	0.0807899	0.0856164	0.0828571	0.0973451	0.109005	0.0952381	0.090535	0.0818713	0.064	0.0674157	0.0847458	0.0888889	0.133333	0.125	0.285714	0	0	622466
Caudal	E4_8h_7T_ChIP_seq	0.00893326	0.00881834	0.00934579	0.00987433	0.010274	0.00857143	0.00884956	0.00947867	0.00634921	0.00823045	0.00584795	0.008	0.011236	0.0169492	0.0222222	0	0	0	0	0	680909
Chinmo (Chronologically inappropriate morphogenesis)	Embryo_0_12h_chinmo_ChIP_chip	0.000525486	0.000587889	0.000718907	0.000897666	0.00114155	0	0	0	0	0	0	0	0	0	0	0	0	0	0	0	1000995
CTCF	E0_12_dCTCF_C_term_ChIP_chip.CTCF_C	0.0252233	0.0241035	0.0244428	0.02693	0.0273973	0.0271429	0.0283186	0.0236967	0.0285714	0.0288066	0.0233918	0.016	0.0224719	0.0169492	0.0222222	0.0333333	0.0625	0	0	0	495341
CTCF	E0_12_dCTCF_N_term_ChIP_chip.CTCF_N	0.0267998	0.0258671	0.0265996	0.0287253	0.0296804	0.0285714	0.0300885	0.0260664	0.0285714	0.0288066	0.0233918	0.016	0.0224719	0.0169492	0.0222222	0.0333333	0.0625	0	0	0	492159
Daughterless	da_2	0.132948	0.12816	0.128684	0.130162	0.135845	0.141429	0.148673	0.165877	0.165079	0.18107	0.192982	0.16	0.146067	0.20339	0.2	0.166667	0.0625	0	0	0	1264958
Dichaete	D_1	0.137677	0.139918	0.141625	0.138241	0.151826	0.155714	0.164602	0.191943	0.203175	0.222222	0.222222	0.216	0.191011	0.237288	0.244444	0.333333	0.25	0.285714	0	0	1302264
Dichaete	E0_12h_D	0.112454	0.124045	0.145219	0.172352	0.19863	0.232857	0.263717	0.303318	0.336508	0.358025	0.391813	0.376	0.393258	0.389831	0.444444	0.433333	0.5625	1	1	1	384909
Dichaete	E0_8_D	0.0215449	0.0223398	0.0258807	0.0287253	0.0308219	0.0342857	0.0336283	0.035545	0.031746	0.037037	0.0350877	0.032	0.0337079	0.0338983	0.0444444	0.0333333	0	0	0	0	88729
Disconnected	E0_8h_disco	0.0278508	0.0299824	0.0323508	0.037702	0.0376712	0.0414286	0.0424779	0.0473934	0.0507937	0.0576132	0.0526316	0.04	0.0561798	0.0508475	0.0444444	0.0333333	0	0	0	0	88963
Distalless	E_0_12h_dll	0.0210194	0.0229277	0.0265996	0.029623	0.0353881	0.04	0.0424779	0.0545024	0.0571429	0.0493827	0.0409357	0.048	0.0561798	0.0508475	0.0444444	0.0666667	0.0625	0.142857	0.333333	0	58000
Dorsal	dl_3	0.230163	0.243974	0.263839	0.291741	0.31621	0.354286	0.380531	0.417062	0.44127	0.460905	0.479532	0.496	0.595506	0.627119	0.6	0.566667	0.5	0.571429	0	0	2094847
Engrailed	E0_12h_ENserum	0.00630583	0.00587889	0.00647017	0.00718133	0.00913242	0.00857143	0.0106195	0.0118483	0.0126984	0.0164609	0.00584795	0.008	0	0	0	0	0	0	0	0	23891
Ftz-F1	E0_12h_FTZ_F1	0	0	0	0	0	0	0	0	0	0	0	0	0	0	0	0	0	0	0	0	20735
Fushi-tarazu	ftz_3	0.0462428	0.0446796	0.0438533	0.0385996	0.0399543	0.0357143	0.0389381	0.0450237	0.0444444	0.0452675	0.0526316	0.048	0.0449438	0.0508475	0.0444444	0.0666667	0	0	0	0	399001
GAF (GAGA factor)	Embryo_0_12h_GAF_ChIP_chip.GAF	0.124015	0.13639	0.156003	0.182226	0.210046	0.235714	0.256637	0.281991	0.301587	0.316872	0.327485	0.304	0.269663	0.237288	0.244444	0.3	0.3125	0.571429	0.666667	0	503734
GATAe	E0_8h_GATAe	0.0110352	0.0111699	0.0122214	0.013465	0.0136986	0.0157143	0.0159292	0.0165877	0.015873	0.0164609	0.0175439	0.016	0.0224719	0.0338983	0.0444444	0.0333333	0	0	0	0	79522
Giant	gt_2	0.0735681	0.0740741	0.0769231	0.0745063	0.0776256	0.0814286	0.0831858	0.0947867	0.0761905	0.0781893	0.0818713	0.056	0.0561798	0.0677966	0.0666667	0.0666667	0	0	0	0	662822
Hairy	E0_8h_h	0.0136626	0.0129336	0.0150971	0.016158	0.0171233	0.0157143	0.0159292	0.014218	0.015873	0.0123457	0.0116959	0.008	0.011236	0.0169492	0.0222222	0.0333333	0	0	0	0	91032
Hairy	h_1	0.0672622	0.0658436	0.0704529	0.0682226	0.0684932	0.0671429	0.0743363	0.0805687	0.0825397	0.090535	0.0643275	0.048	0.0561798	0.0508475	0.0444444	0.0333333	0.0625	0.142857	0	0	670983
Hairy	h_2	0.0893326	0.090535	0.0999281	0.104129	0.108447	0.112857	0.129204	0.13981	0.139683	0.156379	0.146199	0.112	0.123596	0.135593	0.133333	0.133333	0.0625	0.142857	0	0	749529
Huckebein	E0_8h_hkb	0.0120862	0.0123457	0.0150971	0.0179533	0.0182648	0.02	0.019469	0.0236967	0.0253968	0.0288066	0.0175439	0.016	0.0224719	0.0169492	0.0222222	0.0333333	0	0	0	0	81839
Huckebein	hkb_1	0.0472937	0.0493827	0.054637	0.056553	0.0616438	0.0628571	0.0690265	0.0758294	0.0825397	0.0946502	0.0935673	0.096	0.101124	0.0677966	0.0222222	0	0	0	0	0	529989
Huckebein	hkb_2	0.0446663	0.0470312	0.0510424	0.0520646	0.0593607	0.0557143	0.0637168	0.0592417	0.0634921	0.0740741	0.0760234	0.072	0.0674157	0.0847458	0.0444444	0	0	0	0	0	453650
Huckebein	hkb_3	0.0467683	0.0482069	0.0531991	0.05386	0.0570776	0.0542857	0.060177	0.0616114	0.0698413	0.0781893	0.0818713	0.072	0.0674157	0.0677966	0.0222222	0	0	0	0	0	466693
Hunchback	hb_1	0.123489	0.129924	0.141625	0.144524	0.15411	0.162857	0.173451	0.196682	0.180952	0.197531	0.210526	0.208	0.202247	0.254237	0.244444	0.233333	0.1875	0.285714	0	0	848258
Hunchback	hb_2	0.104572	0.111111	0.115744	0.114901	0.125571	0.132857	0.138053	0.163507	0.149206	0.160494	0.152047	0.128	0.123596	0.169492	0.133333	0.133333	0.125	0.142857	0	0	754621
Invected	Embryo_0_12h_INV_GFP_ChIP_chip	0.000525486	0.000587889	0.000718907	0.000897666	0.00114155	0.00142857	0	0	0	0	0	0	0	0	0	0	0	0	0	0	3278
Invected	E_0_12h_INV7657	0.00735681	0.00764256	0.00790798	0.00897666	0.00799087	0.00714286	0.00884956	0.00947867	0.00952381	0.0123457	0.00584795	0	0	0	0	0	0	0	0	0	396764
Jumeau	E0_8h_jumu	0.00735681	0.00764256	0.00862689	0.00897666	0.00799087	0.00857143	0.00884956	0.0118483	0.0126984	0.0123457	0.00584795	0.008	0.011236	0.0169492	0.0222222	0.0333333	0	0	0	0	85795
Knirps	kni_1	0.00472937	0.00529101	0.00431344	0.00448833	0.00570776	0.00714286	0.00884956	0.00947867	0.00634921	0.00823045	0.00584795	0	0	0	0	0	0	0	0	0	44117
Knirps	kni_2	0.0399369	0.042328	0.0438533	0.043088	0.0456621	0.0457143	0.0513274	0.0521327	0.047619	0.0576132	0.0584795	0.032	0.0337079	0.0338983	0.0222222	0	0	0	0	0	248866
Knot	E0_12h_KN	0.0446663	0.0446796	0.0531991	0.056553	0.06621	0.0785714	0.0831858	0.0876777	0.0984127	0.0987654	0.122807	0.12	0.123596	0.152542	0.2	0.2	0.3125	0.285714	0	0	305558
Krüppel	E0_8_Kr_D2_ChIP_chip	0.0415134	0.0452675	0.0488857	0.0502693	0.0547945	0.0528571	0.0548673	0.0592417	0.0539683	0.0617284	0.0584795	0.056	0.0449438	0.0508475	0.0444444	0.0333333	0	0	0	0	440299
Krüppel	kr_1	0.107199	0.108172	0.110712	0.108618	0.110731	0.112857	0.122124	0.135071	0.142857	0.156379	0.181287	0.184	0.179775	0.220339	0.222222	0.2	0	0	0	0	1177547
Krüppel	kr_2	0.115607	0.115226	0.117182	0.110413	0.115297	0.112857	0.125664	0.135071	0.136508	0.148148	0.169591	0.16	0.168539	0.20339	0.2	0.2	0.0625	0.142857	0	0	1278180
Mad (Mothers against dpp)	mad_2	0.0310037	0.031746	0.0359454	0.0394973	0.0445205	0.05	0.0584071	0.07109	0.0698413	0.0781893	0.0760234	0.08	0.101124	0.152542	0.177778	0.2	0.125	0.142857	0	0	201634
Medea	med_2	0.146611	0.149912	0.162473	0.164273	0.179224	0.185714	0.20177	0.220379	0.225397	0.234568	0.25731	0.248	0.235955	0.254237	0.244444	0.266667	0.1875	0.285714	0.333333	0	1143772
Paired	prd_BQ	0.0672622	0.06408	0.0625449	0.0583483	0.0593607	0.0571429	0.0566372	0.07109	0.0666667	0.0658436	0.0818713	0.072	0.0786517	0.101695	0.0888889	0.0666667	0	0	0	0	644490
Paired	prd_FQ	0.0714661	0.0687831	0.0690151	0.0655296	0.06621	0.0671429	0.0672566	0.0805687	0.0825397	0.0864198	0.111111	0.104	0.11236	0.135593	0.133333	0.0666667	0	0	0	0	787142
Runt	E0_12h_RUN7659	0.0294272	0.0305703	0.0316319	0.0314183	0.0239726	0.02	0.0230088	0.021327	0.015873	0.00823045	0	0	0	0	0	0	0	0	0	0	279062
Runt	run_1	0.0641093	0.06408	0.0690151	0.0754039	0.0776256	0.0771429	0.0867257	0.0995261	0.101587	0.111111	0.111111	0.112	0.11236	0.135593	0.133333	0.0666667	0.0625	0.142857	0	0	527613
Runt	run_2	0.0278508	0.0270429	0.0287563	0.0287253	0.0285388	0.0271429	0.0283186	0.035545	0.031746	0.0329218	0.0292398	0.024	0.0337079	0.0169492	0.0222222	0.0333333	0	0	0	0	202218
Schnurri	shn_2	0.0725171	0.0711346	0.0762042	0.0745063	0.0821918	0.0785714	0.0884956	0.0900474	0.0793651	0.0864198	0.0994152	0.088	0.0898876	0.0847458	0.0888889	0.1	0	0	0	0	408537
Schnurri	shn_3	0.0299527	0.0299824	0.0345075	0.0394973	0.0468037	0.0514286	0.0619469	0.07109	0.0698413	0.0740741	0.0818713	0.096	0.134831	0.152542	0.177778	0.1	0.125	0	0	0	147695
Senseless	E4_8h_sens	0.00472937	0.00470312	0.00575126	0.00628366	0.00456621	0.00571429	0.00707965	0.00947867	0.00952381	0.00823045	0.00584795	0.008	0.011236	0.0169492	0.0222222	0.0333333	0	0	0	0	94514
Senseless	E4_8_GFP_sens	0.0131372	0.0146972	0.015816	0.0179533	0.0182648	0.02	0.0212389	0.0236967	0.015873	0.0205761	0.0233918	0.024	0.0337079	0.0338983	0.0222222	0.0333333	0.0625	0	0	0	212953
Senseless	E4_8_sens	0.00998424	0.00999412	0.0100647	0.0125673	0.010274	0.0114286	0.0141593	0.0165877	0.00634921	0.00823045	0.0116959	0.008	0.011236	0.0169492	0.0222222	0.0333333	0.0625	0	0	0	131375
Sloppy-paired 1	slp1_1	0.057278	0.0582011	0.0625449	0.0664273	0.0650685	0.0685714	0.0707965	0.0805687	0.0857143	0.0699588	0.0877193	0.104	0.0898876	0.118644	0.0888889	0.1	0.125	0.142857	0	0	605897
Snail	sna_1	0.07567	0.0776014	0.0826743	0.0870736	0.0913242	0.0957143	0.104425	0.113744	0.111111	0.123457	0.105263	0.096	0.101124	0.101695	0.0888889	0.0666667	0	0	0	0	486675
Snail	sna_2	0.095113	0.0975897	0.101366	0.106822	0.111872	0.12	0.125664	0.14218	0.136508	0.156379	0.134503	0.136	0.146067	0.152542	0.133333	0.133333	0	0	0	0	768308
Stat92E	E0_12h_Stat92E	0.0241724	0.0252792	0.0280374	0.029623	0.033105	0.0371429	0.0442478	0.0521327	0.0507937	0.0576132	0.0643275	0.04	0.0449438	0.0169492	0	0	0	0	0	0	102220
Tailless	tll_1	0.055176	0.0564374	0.0589504	0.0601436	0.06621	0.0628571	0.0707965	0.0781991	0.0730159	0.0699588	0.0701754	0.056	0.0786517	0.0677966	0.0444444	0.0666667	0.0625	0	0	0	490268
Tramtrack	E0_12h_TTK	0.0120862	0.0117578	0.0136592	0.013465	0.0136986	0.0142857	0.0106195	0.014218	0.015873	0.0164609	0.0175439	0.016	0.011236	0.0169492	0.0222222	0.0333333	0.0625	0	0	0	291353
Twist	twi_1	0.12927	0.130511	0.135873	0.131957	0.142694	0.144286	0.153982	0.168246	0.165079	0.168724	0.187135	0.176	0.179775	0.152542	0.177778	0.2	0.125	0.142857	0	0	1317761
Twist	twi_2	0.133473	0.135215	0.141625	0.140934	0.151826	0.147143	0.157522	0.172986	0.174603	0.176955	0.192982	0.184	0.179775	0.152542	0.177778	0.166667	0.0625	0	0	0	1370434
Ultrabithorax	E0_12h_UBX7701	0.0394115	0.0382128	0.0409777	0.0305206	0.0251142	0.0214286	0.0159292	0.0118483	0.015873	0.0123457	0.0175439	0.008	0.011236	0.0169492	0.0222222	0.0333333	0.0625	0.142857	0	0	377383
Ultrabithorax	Embryo_3_8h_UBX1_ChIP_chip	0.00105097	0.000587889	0.000718907	0.000897666	0	0	0	0	0	0	0	0	0	0	0	0	0	0	0	0	5388
Ultrabithorax	Embryo_3_8h_UBX2_ChIP_chip	0.0036784	0.00352734	0.00287563	0.00359066	0.00228311	0.00285714	0.00353982	0.00473934	0.0031746	0.00411523	0.00584795	0.008	0.011236	0.0169492	0.0222222	0.0333333	0	0	0	0	137102
Ultrabithorax	Embryo_3_8h_UBX7701_ChIP_chip	0.0404624	0.0358613	0.0373832	0.0359066	0.0308219	0.0314286	0.0230088	0.0189573	0.015873	0.0164609	0.0233918	0.016	0.0224719	0.0169492	0.0222222	0.0333333	0	0	0	0	331937
Zeste	z_2	0.0840778	0.090535	0.102804	0.117594	0.128995	0.144286	0.155752	0.172986	0.193651	0.209877	0.216374	0.216	0.235955	0.305085	0.355556	0.433333	0.5625	0.714286	0.666667	1	755727
Zfh1 (Zn finger homeodomain 1)	Embryo_0_12h_ZFH1_ChIP_chip	0.0578035	0.0623163	0.0654206	0.0709156	0.0787671	0.0871429	0.100885	0.109005	0.126984	0.131687	0.146199	0.144	0.168539	0.135593	0.155556	0.133333	0.1875	0.142857	0	0	386725

## Sheet: gd7_Down
	cut-off (wt log2 fold enrichment over input)	1.90046	2.05891	2.21736	2.3758	2.53425	2.6927	2.85115	3.0096	3.16805	3.3265	3.48495	3.6434	3.80184	3.96029	4.11874	4.27719	4.43564	4.59409	4.75254	4.91099
	number of CBP peaks	822	759	648	539	442	353	257	192	147	107	81	64	45	30	19	14	8	6	3	3
Factor		overlap	overlap	overlap	overlap	overlap	overlap	overlap	overlap	overlap	overlap	overlap	overlap	overlap	overlap	overlap	overlap	overlap	overlap	overlap	overlap	TotalLength
Bicoid	bcd_1	0.00486618	0.00527009	0.00617284	0.00742115	0.00904977	0.0113314	0.0116732	0.015625	0.0204082	0.0280374	0.037037	0.046875	0.0666667	0.0666667	0.105263	0.0714286	0.125	0.166667	0.333333	0.333333	559369
Bicoid	bcd_2	0.00364964	0.00395257	0.00462963	0.00556586	0.00678733	0.00849858	0.0077821	0.0104167	0.0136054	0.0186916	0.0246914	0.03125	0.0444444	0.0333333	0.0526316	0	0	0	0	0	568099
Bric a brac 1	E0_12h_bab1	0.0900243	0.0948617	0.100309	0.103896	0.113122	0.113314	0.124514	0.104167	0.108844	0.0934579	0.0493827	0.03125	0.0222222	0.0333333	0	0	0	0	0	0	527149
Cap-n-collar	E0_12h_CNC	0.0340633	0.0342556	0.0308642	0.0333952	0.0294118	0.0311615	0.0272374	0.0208333	0.0204082	0.0280374	0.037037	0.03125	0.0444444	0	0	0	0	0	0	0	395530
Caudal	cad_1	0.013382	0.0131752	0.0138889	0.0166976	0.0158371	0.0169972	0.0194553	0.0260417	0.0272109	0.0373832	0.0493827	0.0625	0.0666667	0.1	0.157895	0.142857	0.25	0.166667	0.333333	0.333333	806133
Caudal	E0_4h_7T_ChIP_seq	0.0194647	0.0210804	0.0246914	0.025974	0.0294118	0.0283286	0.0272374	0.03125	0.0340136	0.0373832	0.037037	0.03125	0.0444444	0.0666667	0.105263	0.0714286	0	0	0	0	763144
Caudal	E0_4h_cad	0.00121655	0.00131752	0.00154321	0.00185529	0.00226244	0.00283286	0.00389105	0.00520833	0.00680272	0.00934579	0.0123457	0.015625	0.0222222	0.0333333	0.0526316	0.0714286	0	0	0	0	98185
Caudal	E0_4_GFP_7T_ChIP_chip	0.0158151	0.0171278	0.0185185	0.0204082	0.0226244	0.0254958	0.0311284	0.0416667	0.047619	0.046729	0.0617284	0.078125	0.0888889	0.1	0.157895	0.142857	0.25	0.166667	0.333333	0.333333	622466
Caudal	E4_8h_7T_ChIP_seq	0.00121655	0.00131752	0.00154321	0.00185529	0.00226244	0.00283286	0	0	0	0	0	0	0	0	0	0	0	0	0	0	680909
Chinmo (Chronologically inappropriate morphogenesis)	Embryo_0_12h_chinmo_ChIP_chip	0	0	0	0	0	0	0	0	0	0	0	0	0	0	0	0	0	0	0	0	1000995
CTCF	E0_12_dCTCF_C_term_ChIP_chip.CTCF_C	0.0900243	0.0948617	0.103395	0.111317	0.115385	0.121813	0.136187	0.119792	0.108844	0.0934579	0.0617284	0.046875	0.0666667	0.1	0.0526316	0	0	0	0	0	495341
CTCF	E0_12_dCTCF_N_term_ChIP_chip.CTCF_N	0.0985401	0.102767	0.112654	0.118738	0.122172	0.121813	0.132296	0.119792	0.108844	0.0934579	0.0617284	0.046875	0.0444444	0.0666667	0.0526316	0	0	0	0	0	492159
Daughterless	da_2	0.0145985	0.0158103	0.0138889	0.0166976	0.0180995	0.0169972	0.0155642	0.0208333	0.0204082	0.0280374	0.0246914	0.03125	0.0222222	0	0	0	0	0	0	0	1264958
Dichaete	D_1	0.0243309	0.0250329	0.029321	0.0352505	0.040724	0.0453258	0.0544747	0.0677083	0.0884354	0.102804	0.0987654	0.125	0.133333	0.133333	0.210526	0.142857	0.25	0.166667	0.333333	0.333333	1302264
Dichaete	E0_12h_D	0.0912409	0.0988142	0.109568	0.122449	0.142534	0.15864	0.190661	0.203125	0.238095	0.242991	0.271605	0.25	0.288889	0.266667	0.263158	0.285714	0.25	0.166667	0.333333	0.333333	384909
Dichaete	E0_8_D	0.0109489	0.0118577	0.0123457	0.012987	0.0113122	0.0113314	0.0155642	0.0104167	0.0136054	0.00934579	0.0123457	0.015625	0.0222222	0.0333333	0.0526316	0.0714286	0	0	0	0	88729
Disconnected	E0_8h_disco	0.013382	0.0144928	0.0154321	0.0166976	0.020362	0.01983	0.0194553	0.0208333	0.0272109	0.0280374	0.037037	0.046875	0.0444444	0.0666667	0.105263	0.0714286	0	0	0	0	88963
Distalless	E_0_12h_dll	0.013382	0.0144928	0.0138889	0.0148423	0.0180995	0.0169972	0.0194553	0.0208333	0.00680272	0.00934579	0	0	0	0	0	0	0	0	0	0	58000
Dorsal	dl_3	0.111922	0.11726	0.12963	0.146568	0.171946	0.186969	0.217899	0.255208	0.29932	0.35514	0.432099	0.5	0.577778	0.6	0.526316	0.571429	0.5	0.5	0.333333	0.333333	2094847
Engrailed	E0_12h_ENserum	0.00729927	0.00790514	0.00771605	0.00742115	0.00678733	0.00566572	0.0077821	0.0104167	0.0136054	0.0186916	0.0246914	0.03125	0.0444444	0.0333333	0.0526316	0.0714286	0.125	0.166667	0	0	23891
Ftz-F1	E0_12h_FTZ_F1	0	0	0	0	0	0	0	0	0	0	0	0	0	0	0	0	0	0	0	0	20735
Fushi-tarazu	ftz_3	0.0109489	0.0118577	0.0138889	0.0148423	0.0158371	0.01983	0.0233463	0.03125	0.0408163	0.0373832	0.037037	0.046875	0.0444444	0.0333333	0.0526316	0.0714286	0.125	0.166667	0.333333	0.333333	399001
GAF (GAGA factor)	Embryo_0_12h_GAF_ChIP_chip.GAF	0.0851582	0.0922266	0.101852	0.116883	0.126697	0.135977	0.155642	0.161458	0.183673	0.17757	0.185185	0.171875	0.2	0.266667	0.315789	0.357143	0.25	0.333333	0.333333	0.333333	503734
GATAe	E0_8h_GATAe	0.00851582	0.00922266	0.00771605	0.00927644	0.0113122	0.0113314	0.0155642	0.015625	0.0204082	0.0186916	0.0246914	0.03125	0.0444444	0.0666667	0.105263	0.0714286	0	0	0	0	79522
Giant	gt_2	0.00486618	0.00527009	0.00617284	0.00742115	0.00678733	0.00849858	0.0077821	0.0104167	0.0136054	0.0186916	0.0246914	0.03125	0.0444444	0.0666667	0.105263	0.0714286	0.125	0	0	0	662822
Hairy	E0_8h_h	0.00729927	0.00790514	0.00771605	0.00927644	0.0113122	0.0113314	0.0077821	0.00520833	0.00680272	0.00934579	0	0	0	0	0	0	0	0	0	0	91032
Hairy	h_1	0.013382	0.0144928	0.0154321	0.0185529	0.0226244	0.0283286	0.0350195	0.0416667	0.0544218	0.0747664	0.0987654	0.109375	0.111111	0.1	0.105263	0.0714286	0	0	0	0	670983
Hairy	h_2	0.0243309	0.0263505	0.0277778	0.0315399	0.0384615	0.0453258	0.0544747	0.0677083	0.0884354	0.121495	0.148148	0.15625	0.177778	0.2	0.210526	0.214286	0.125	0.166667	0.333333	0.333333	749529
Huckebein	E0_8h_hkb	0.00973236	0.0105402	0.0108025	0.012987	0.0158371	0.0141643	0.0155642	0.0208333	0.0204082	0.0280374	0.0246914	0.03125	0.0444444	0.0666667	0.105263	0.0714286	0	0	0	0	81839
Huckebein	hkb_1	0.0170316	0.0184453	0.0200617	0.0241187	0.0248869	0.0283286	0.0233463	0.0208333	0.0272109	0.0373832	0.037037	0.046875	0.0666667	0.0666667	0.0526316	0.0714286	0	0	0	0	529989
Huckebein	hkb_2	0.0170316	0.0184453	0.0185185	0.0222635	0.0226244	0.0254958	0.0233463	0.0208333	0.0272109	0.0373832	0.037037	0.046875	0.0666667	0.0666667	0.0526316	0.0714286	0	0	0	0	453650
Huckebein	hkb_3	0.0182482	0.0184453	0.0185185	0.0222635	0.0248869	0.0283286	0.0272374	0.0260417	0.0340136	0.046729	0.0493827	0.0625	0.0888889	0.1	0.105263	0.0714286	0.125	0	0	0	466693
Hunchback	hb_1	0.0170316	0.0184453	0.0185185	0.0204082	0.0248869	0.0283286	0.0350195	0.046875	0.0544218	0.0654206	0.0864198	0.109375	0.111111	0.133333	0.157895	0.142857	0.125	0	0	0	848258
Hunchback	hb_2	0.026764	0.027668	0.029321	0.0278293	0.0316742	0.0311615	0.0272374	0.0364583	0.0408163	0.0560748	0.0740741	0.09375	0.111111	0.133333	0.157895	0.142857	0.125	0	0	0	754621
Invected	Embryo_0_12h_INV_GFP_ChIP_chip	0.00243309	0.00263505	0.00308642	0.00371058	0.00452489	0.00283286	0.00389105	0.00520833	0.00680272	0	0	0	0	0	0	0	0	0	0	0	3278
Invected	E_0_12h_INV7657	0.00608273	0.00658762	0.00617284	0.00556586	0.00678733	0.00566572	0.00389105	0.00520833	0.00680272	0.00934579	0	0	0	0	0	0	0	0	0	0	396764
Jumeau	E0_8h_jumu	0.00729927	0.00790514	0.00771605	0.00556586	0.00678733	0.00566572	0.0077821	0.00520833	0.00680272	0.00934579	0.0123457	0.015625	0.0222222	0.0333333	0.0526316	0.0714286	0	0	0	0	85795
Knirps	kni_1	0	0	0	0	0	0	0	0	0	0	0	0	0	0	0	0	0	0	0	0	44117
Knirps	kni_2	0.00121655	0.00131752	0.00154321	0.00185529	0.00226244	0.00283286	0.00389105	0.00520833	0.00680272	0.00934579	0.0123457	0.015625	0.0222222	0.0333333	0.0526316	0.0714286	0.125	0.166667	0.333333	0.333333	248866
Knot	E0_12h_KN	0.0681265	0.0685112	0.0787037	0.0853432	0.0972851	0.0991501	0.116732	0.119792	0.122449	0.140187	0.160494	0.15625	0.222222	0.3	0.315789	0.357143	0.375	0.5	0.666667	0.666667	305558
Krüppel	E0_8_Kr_D2_ChIP_chip	0.00973236	0.00922266	0.0108025	0.00927644	0.00904977	0.00849858	0.0116732	0.0104167	0.00680272	0.00934579	0	0	0	0	0	0	0	0	0	0	440299
Krüppel	kr_1	0.0121655	0.0105402	0.0123457	0.0148423	0.0180995	0.01983	0.0233463	0.0208333	0.0204082	0.0280374	0.037037	0.046875	0.0666667	0.1	0.157895	0.142857	0.25	0.166667	0	0	1177547
Krüppel	kr_2	0.0158151	0.0144928	0.0169753	0.0204082	0.0248869	0.0226629	0.0272374	0.0260417	0.0272109	0.0373832	0.037037	0.046875	0.0666667	0.1	0.157895	0.142857	0.25	0.166667	0	0	1278180
Mad (Mothers against dpp)	mad_2	0.00608273	0.00527009	0.00462963	0.00556586	0.00452489	0.00566572	0.0077821	0.0104167	0.0136054	0.00934579	0.0123457	0.015625	0	0	0	0	0	0	0	0	201634
Medea	med_2	0.0121655	0.0118577	0.0123457	0.0148423	0.0180995	0.0113314	0.0116732	0.015625	0.0204082	0.0280374	0.037037	0.046875	0.0444444	0.0666667	0.105263	0.142857	0.25	0.166667	0	0	1143772
Paired	prd_BQ	0.00486618	0.00527009	0.00462963	0.00556586	0.00678733	0.00849858	0.0116732	0.015625	0.0136054	0.00934579	0	0	0	0	0	0	0	0	0	0	644490
Paired	prd_FQ	0.0109489	0.0118577	0.0123457	0.0148423	0.0180995	0.01983	0.0272374	0.03125	0.0340136	0.0373832	0.037037	0.046875	0.0444444	0.0666667	0.105263	0.0714286	0.125	0.166667	0.333333	0.333333	787142
Runt	E0_12h_RUN7659	0.0182482	0.0131752	0.0154321	0.0148423	0.0135747	0.0113314	0.0077821	0.00520833	0	0	0	0	0	0	0	0	0	0	0	0	279062
Runt	run_1	0.0121655	0.0131752	0.0154321	0.0166976	0.0180995	0.0226629	0.0311284	0.0416667	0.0544218	0.0654206	0.0864198	0.109375	0.133333	0.133333	0.157895	0.214286	0.25	0.333333	0.333333	0.333333	527613
Runt	run_2	0.00121655	0.00131752	0.00154321	0.00185529	0.00226244	0.00283286	0.00389105	0.00520833	0.00680272	0.00934579	0.0123457	0.015625	0.0222222	0	0	0	0	0	0	0	202218
Schnurri	shn_2	0.00121655	0.00131752	0.00154321	0.00185529	0.00226244	0.00283286	0.00389105	0.00520833	0.00680272	0	0	0	0	0	0	0	0	0	0	0	408537
Schnurri	shn_3	0.00729927	0.00790514	0.00771605	0.00742115	0.00904977	0.0113314	0.0155642	0.0208333	0.0272109	0.0280374	0.037037	0.046875	0.0444444	0.0333333	0.0526316	0.0714286	0.125	0	0	0	147695
Senseless	E4_8h_sens	0.00608273	0.00527009	0.00462963	0.00556586	0.00678733	0.00849858	0.0077821	0.00520833	0.00680272	0.00934579	0.0123457	0.015625	0.0222222	0.0333333	0.0526316	0	0	0	0	0	94514
Senseless	E4_8_GFP_sens	0.00486618	0.00527009	0.00462963	0.00556586	0.00678733	0.00849858	0.0116732	0.0104167	0.0136054	0.00934579	0.0123457	0.015625	0.0222222	0.0333333	0.0526316	0	0	0	0	0	212953
Senseless	E4_8_sens	0.00364964	0.00395257	0.00308642	0.00371058	0.00452489	0.00566572	0.0077821	0.00520833	0.00680272	0.00934579	0.0123457	0.015625	0.0222222	0.0333333	0.0526316	0	0	0	0	0	131375
Sloppy-paired 1	slp1_1	0.0158151	0.0171278	0.0154321	0.0166976	0.020362	0.0254958	0.0233463	0.0208333	0.0272109	0.0373832	0.0246914	0.03125	0.0444444	0.0666667	0.0526316	0	0	0	0	0	605897
Snail	sna_1	0.00608273	0.00658762	0.00771605	0.00742115	0.00678733	0.00849858	0.0116732	0.015625	0.0204082	0.0280374	0.0246914	0.03125	0.0444444	0.0333333	0.0526316	0.0714286	0.125	0	0	0	486675
Snail	sna_2	0.00608273	0.00658762	0.00771605	0.00927644	0.00904977	0.0113314	0.0116732	0.015625	0.0204082	0.0280374	0.037037	0.046875	0.0666667	0.0333333	0.0526316	0.0714286	0.125	0	0	0	768308
Stat92E	E0_12h_Stat92E	0.0121655	0.0131752	0.0154321	0.0166976	0.020362	0.0226629	0.0311284	0.0416667	0.047619	0.0560748	0.0493827	0.0625	0.0888889	0.0666667	0.0526316	0.0714286	0	0	0	0	102220
Tailless	tll_1	0.00364964	0.00395257	0.00462963	0.00556586	0.00678733	0.00849858	0.0116732	0.015625	0.0204082	0.0280374	0.037037	0.046875	0.0666667	0.0333333	0.0526316	0	0	0	0	0	490268
Tramtrack	E0_12h_TTK	0.053528	0.057971	0.0679012	0.0705009	0.0723982	0.0793201	0.0817121	0.0833333	0.0884354	0.0841121	0.0740741	0.0625	0.0666667	0.1	0.0526316	0.0714286	0.125	0.166667	0	0	291353
Twist	twi_1	0.0279805	0.0289855	0.0231481	0.025974	0.0226244	0.01983	0.0233463	0.0260417	0.0272109	0.0373832	0.0493827	0.0625	0.0666667	0.0666667	0.0526316	0.0714286	0.125	0.166667	0	0	1317761
Twist	twi_2	0.0291971	0.030303	0.0262346	0.0278293	0.0248869	0.0226629	0.0272374	0.03125	0.0340136	0.046729	0.0617284	0.078125	0.0888889	0.0666667	0.0526316	0.0714286	0.125	0.166667	0	0	1370434
Ultrabithorax	E0_12h_UBX7701	0.0340633	0.0289855	0.0246914	0.0222635	0.0180995	0.0113314	0.00389105	0.00520833	0.00680272	0.00934579	0.0123457	0.015625	0.0222222	0.0333333	0.0526316	0.0714286	0.125	0.166667	0.333333	0.333333	377383
Ultrabithorax	Embryo_3_8h_UBX1_ChIP_chip	0	0	0	0	0	0	0	0	0	0	0	0	0	0	0	0	0	0	0	0	5388
Ultrabithorax	Embryo_3_8h_UBX2_ChIP_chip	0.00486618	0.00527009	0.00462963	0.00371058	0.00452489	0.00566572	0.00389105	0	0	0	0	0	0	0	0	0	0	0	0	0	137102
Ultrabithorax	Embryo_3_8h_UBX7701_ChIP_chip	0.0510949	0.0447958	0.0401235	0.038961	0.0384615	0.0339943	0.0194553	0.0208333	0.0272109	0.0280374	0.037037	0.046875	0.0666667	0.0666667	0.105263	0.142857	0.125	0.166667	0.333333	0.333333	331937
Zeste	z_2	0.0644769	0.0685112	0.0725309	0.0797774	0.0927602	0.107649	0.124514	0.140625	0.142857	0.168224	0.209877	0.21875	0.266667	0.3	0.421053	0.5	0.375	0.166667	0.333333	0.333333	755727
Zfh1 (Zn finger homeodomain 1)	Embryo_0_12h_ZFH1_ChIP_chip	0.0790754	0.0843215	0.095679	0.103896	0.113122	0.124646	0.143969	0.151042	0.170068	0.158879	0.17284	0.171875	0.2	0.233333	0.263158	0.214286	0.25	0.333333	0.666667	0.666667	386725

## Sheet: gd7_Lost
	cut-off (wt log2 fold enrichment over input)	1.90194	1.98772	2.07349	2.15927	2.24505	2.33083	2.4166	2.50238	2.58816	2.67394	2.75972	2.84549	2.93127	3.01705	3.10283	3.1886	3.27438	3.36016	3.44594	3.53172
	number of CBP peaks	191	163	131	107	80	59	45	36	31	26	23	16	10	6	4	4	3	3	2	1
Factor		overlap	overlap	overlap	overlap	overlap	overlap	overlap	overlap	overlap	overlap	overlap	overlap	overlap	overlap	overlap	overlap	overlap	overlap	overlap	overlap	TotalLength
Bicoid	bcd_1	0.0052356	0.00613497	0	0	0	0	0	0	0	0	0	0	0	0	0	0	0	0	0	0	559369
Bicoid	bcd_2	0.0052356	0.00613497	0	0	0	0	0	0	0	0	0	0	0	0	0	0	0	0	0	0	568099
Bric a brac 1	E0_12h_bab1	0.0575916	0.0613497	0.0763359	0.0747664	0.075	0.0508475	0.0666667	0.0833333	0.0967742	0.0769231	0.0869565	0.0625	0.1	0.166667	0.25	0.25	0.333333	0.333333	0.5	0	527149
Cap-n-collar	E0_12h_CNC	0.0052356	0.00613497	0.00763359	0.00934579	0.0125	0.0169492	0.0222222	0	0	0	0	0	0	0	0	0	0	0	0	0	395530
Caudal	cad_1	0.0104712	0.0122699	0.00763359	0.00934579	0.0125	0.0169492	0.0222222	0.0277778	0.0322581	0.0384615	0.0434783	0.0625	0.1	0.166667	0.25	0.25	0.333333	0.333333	0.5	1	806133
Caudal	E0_4h_7T_ChIP_seq	0.0104712	0.0122699	0.0152672	0.0186916	0.0125	0	0	0	0	0	0	0	0	0	0	0	0	0	0	0	763144
Caudal	E0_4h_cad	0	0	0	0	0	0	0	0	0	0	0	0	0	0	0	0	0	0	0	0	98185
Caudal	E0_4_GFP_7T_ChIP_chip	0	0	0	0	0	0	0	0	0	0	0	0	0	0	0	0	0	0	0	0	622466
Caudal	E4_8h_7T_ChIP_seq	0	0	0	0	0	0	0	0	0	0	0	0	0	0	0	0	0	0	0	0	680909
Chinmo (Chronologically inappropriate morphogenesis)	Embryo_0_12h_chinmo_ChIP_chip	0.0052356	0.00613497	0.00763359	0.00934579	0.0125	0.0169492	0.0222222	0.0277778	0	0	0	0	0	0	0	0	0	0	0	0	1000995
CTCF	E0_12_dCTCF_C_term_ChIP_chip.CTCF_C	0.026178	0.0306748	0.0381679	0.0280374	0.0375	0.0169492	0.0222222	0.0277778	0.0322581	0	0	0	0	0	0	0	0	0	0	0	495341
CTCF	E0_12_dCTCF_N_term_ChIP_chip.CTCF_N	0.0366492	0.0429448	0.0534351	0.046729	0.05	0.0338983	0.0444444	0.0555556	0.0645161	0.0384615	0.0434783	0.0625	0.1	0.166667	0	0	0	0	0	0	492159
Daughterless	da_2	0	0	0	0	0	0	0	0	0	0	0	0	0	0	0	0	0	0	0	0	1264958
Dichaete	D_1	0	0	0	0	0	0	0	0	0	0	0	0	0	0	0	0	0	0	0	0	1302264
Dichaete	E0_12h_D	0.0209424	0.0245399	0.0229008	0.0186916	0.025	0.0169492	0.0222222	0.0277778	0.0322581	0.0384615	0.0434783	0.0625	0	0	0	0	0	0	0	0	384909
Dichaete	E0_8_D	0.0052356	0.00613497	0.00763359	0.00934579	0.0125	0.0169492	0.0222222	0.0277778	0.0322581	0.0384615	0.0434783	0.0625	0.1	0.166667	0.25	0.25	0.333333	0.333333	0.5	1	88729
Disconnected	E0_8h_disco	0	0	0	0	0	0	0	0	0	0	0	0	0	0	0	0	0	0	0	0	88963
Distalless	E_0_12h_dll	0.0209424	0.0184049	0.0229008	0.0186916	0.025	0.0169492	0.0222222	0.0277778	0.0322581	0.0384615	0.0434783	0.0625	0	0	0	0	0	0	0	0	58000
Dorsal	dl_3	0.0314136	0.0306748	0.0305344	0.00934579	0.0125	0.0169492	0.0222222	0.0277778	0.0322581	0.0384615	0.0434783	0.0625	0.1	0.166667	0.25	0.25	0.333333	0.333333	0.5	1	2094847
Engrailed	E0_12h_ENserum	0.0052356	0.00613497	0.00763359	0.00934579	0	0	0	0	0	0	0	0	0	0	0	0	0	0	0	0	23891
Ftz-F1	E0_12h_FTZ_F1	0	0	0	0	0	0	0	0	0	0	0	0	0	0	0	0	0	0	0	0	20735
Fushi-tarazu	ftz_3	0	0	0	0	0	0	0	0	0	0	0	0	0	0	0	0	0	0	0	0	399001
GAF (GAGA factor)	Embryo_0_12h_GAF_ChIP_chip.GAF	0.026178	0.0245399	0.0152672	0.0186916	0.025	0.0169492	0.0222222	0.0277778	0.0322581	0.0384615	0.0434783	0.0625	0	0	0	0	0	0	0	0	503734
GATAe	E0_8h_GATAe	0.0052356	0.00613497	0.00763359	0.00934579	0.0125	0.0169492	0.0222222	0.0277778	0.0322581	0.0384615	0.0434783	0.0625	0.1	0.166667	0.25	0.25	0.333333	0.333333	0.5	1	79522
Giant	gt_2	0.0052356	0.00613497	0.00763359	0.00934579	0	0	0	0	0	0	0	0	0	0	0	0	0	0	0	0	662822
Hairy	E0_8h_h	0	0	0	0	0	0	0	0	0	0	0	0	0	0	0	0	0	0	0	0	91032
Hairy	h_1	0.0209424	0.0184049	0.0152672	0.0186916	0.0125	0.0169492	0	0	0	0	0	0	0	0	0	0	0	0	0	0	670983
Hairy	h_2	0.026178	0.0245399	0.0229008	0.0280374	0.0125	0.0169492	0	0	0	0	0	0	0	0	0	0	0	0	0	0	749529
Huckebein	E0_8h_hkb	0	0	0	0	0	0	0	0	0	0	0	0	0	0	0	0	0	0	0	0	81839
Huckebein	hkb_1	0.0157068	0.0184049	0.0152672	0.00934579	0	0	0	0	0	0	0	0	0	0	0	0	0	0	0	0	529989
Huckebein	hkb_2	0.0157068	0.0184049	0.0152672	0.00934579	0	0	0	0	0	0	0	0	0	0	0	0	0	0	0	0	453650
Huckebein	hkb_3	0.0052356	0.00613497	0	0	0	0	0	0	0	0	0	0	0	0	0	0	0	0	0	0	466693
Hunchback	hb_1	0.0052356	0.00613497	0	0	0	0	0	0	0	0	0	0	0	0	0	0	0	0	0	0	848258
Hunchback	hb_2	0.0052356	0.00613497	0	0	0	0	0	0	0	0	0	0	0	0	0	0	0	0	0	0	754621
Invected	Embryo_0_12h_INV_GFP_ChIP_chip	0	0	0	0	0	0	0	0	0	0	0	0	0	0	0	0	0	0	0	0	3278
Invected	E_0_12h_INV7657	0.0052356	0.00613497	0.00763359	0.00934579	0.0125	0	0	0	0	0	0	0	0	0	0	0	0	0	0	0	396764
Jumeau	E0_8h_jumu	0	0	0	0	0	0	0	0	0	0	0	0	0	0	0	0	0	0	0	0	85795
Knirps	kni_1	0	0	0	0	0	0	0	0	0	0	0	0	0	0	0	0	0	0	0	0	44117
Knirps	kni_2	0	0	0	0	0	0	0	0	0	0	0	0	0	0	0	0	0	0	0	0	248866
Knot	E0_12h_KN	0.026178	0.0122699	0.0152672	0.00934579	0.0125	0.0169492	0.0222222	0.0277778	0.0322581	0.0384615	0.0434783	0.0625	0	0	0	0	0	0	0	0	305558
Krüppel	E0_8_Kr_D2_ChIP_chip	0	0	0	0	0	0	0	0	0	0	0	0	0	0	0	0	0	0	0	0	440299
Krüppel	kr_1	0	0	0	0	0	0	0	0	0	0	0	0	0	0	0	0	0	0	0	0	1177547
Krüppel	kr_2	0	0	0	0	0	0	0	0	0	0	0	0	0	0	0	0	0	0	0	0	1278180
Mad (Mothers against dpp)	mad_2	0	0	0	0	0	0	0	0	0	0	0	0	0	0	0	0	0	0	0	0	201634
Medea	med_2	0.0052356	0.00613497	0	0	0	0	0	0	0	0	0	0	0	0	0	0	0	0	0	0	1143772
Paired	prd_BQ	0	0	0	0	0	0	0	0	0	0	0	0	0	0	0	0	0	0	0	0	644490
Paired	prd_FQ	0.0052356	0.00613497	0.00763359	0.00934579	0.0125	0.0169492	0.0222222	0.0277778	0.0322581	0.0384615	0.0434783	0.0625	0.1	0.166667	0	0	0	0	0	0	787142
Runt	E0_12h_RUN7659	0.0157068	0.0122699	0.00763359	0.00934579	0	0	0	0	0	0	0	0	0	0	0	0	0	0	0	0	279062
Runt	run_1	0	0	0	0	0	0	0	0	0	0	0	0	0	0	0	0	0	0	0	0	527613
Runt	run_2	0	0	0	0	0	0	0	0	0	0	0	0	0	0	0	0	0	0	0	0	202218
Schnurri	shn_2	0	0	0	0	0	0	0	0	0	0	0	0	0	0	0	0	0	0	0	0	408537
Schnurri	shn_3	0	0	0	0	0	0	0	0	0	0	0	0	0	0	0	0	0	0	0	0	147695
Senseless	E4_8h_sens	0	0	0	0	0	0	0	0	0	0	0	0	0	0	0	0	0	0	0	0	94514
Senseless	E4_8_GFP_sens	0	0	0	0	0	0	0	0	0	0	0	0	0	0	0	0	0	0	0	0	212953
Senseless	E4_8_sens	0.0052356	0.00613497	0.00763359	0	0	0	0	0	0	0	0	0	0	0	0	0	0	0	0	0	131375
Sloppy-paired 1	slp1_1	0	0	0	0	0	0	0	0	0	0	0	0	0	0	0	0	0	0	0	0	605897
Snail	sna_1	0	0	0	0	0	0	0	0	0	0	0	0	0	0	0	0	0	0	0	0	486675
Snail	sna_2	0	0	0	0	0	0	0	0	0	0	0	0	0	0	0	0	0	0	0	0	768308
Stat92E	E0_12h_Stat92E	0	0	0	0	0	0	0	0	0	0	0	0	0	0	0	0	0	0	0	0	102220
Tailless	tll_1	0	0	0	0	0	0	0	0	0	0	0	0	0	0	0	0	0	0	0	0	490268
Tramtrack	E0_12h_TTK	0.0157068	0.0122699	0.00763359	0.00934579	0.0125	0	0	0	0	0	0	0	0	0	0	0	0	0	0	0	291353
Twist	twi_1	0.0052356	0	0	0	0	0	0	0	0	0	0	0	0	0	0	0	0	0	0	0	1317761
Twist	twi_2	0.0104712	0.00613497	0.00763359	0.00934579	0	0	0	0	0	0	0	0	0	0	0	0	0	0	0	0	1370434
Ultrabithorax	E0_12h_UBX7701	0.0052356	0.00613497	0	0	0	0	0	0	0	0	0	0	0	0	0	0	0	0	0	0	377383
Ultrabithorax	Embryo_3_8h_UBX1_ChIP_chip	0	0	0	0	0	0	0	0	0	0	0	0	0	0	0	0	0	0	0	0	5388
Ultrabithorax	Embryo_3_8h_UBX2_ChIP_chip	0.0157068	0.0184049	0.00763359	0	0	0	0	0	0	0	0	0	0	0	0	0	0	0	0	0	137102
Ultrabithorax	Embryo_3_8h_UBX7701_ChIP_chip	0.0104712	0.0122699	0.00763359	0	0	0	0	0	0	0	0	0	0	0	0	0	0	0	0	0	331937
Zeste	z_2	0.0052356	0.00613497	0.00763359	0.00934579	0	0	0	0	0	0	0	0	0	0	0	0	0	0	0	0	755727
Zfh1 (Zn finger homeodomain 1)	Embryo_0_12h_ZFH1_ChIP_chip	0.0314136	0.0306748	0.0305344	0.0280374	0.0375	0.0338983	0.0444444	0.0555556	0.0645161	0.0384615	0.0434783	0.0625	0.1	0.166667	0	0	0	0	0	0	386725
