# Supplementary material for: Preferential Genome Targeting of the CBP Co-Activator by Rel and Smad Proteins in Early Drosophila melanogaster Embryos
Source: PLoS Genet. 2012 Jun 21;8(6):e1002769. doi: 10.1371/journal.pgen.1002769 (PMC3380834; doi:10.1371/journal.pgen.1002769)
Supplement: Table S3 — Overlap between CBP ChIP-seq raw data from 2 to 4 hour old wt or gd7 embryos and all or the 300 most strongly occupied regions for 40 sequence specific transcription factors [21], [22]. Overlap of ChIP-seq raw data with increasing cut-off is shown. (XLSX) [file pgen.1002769.s007.xlsx]

## Sheet: wt_CBP_RawData_vs_TF_all
	cut-off (log2 fold enrichment over input)	-1.95536	-1.81495	-1.67453	-1.53412	-1.39371	-1.25329	-1.11288	-0.972464	-0.83205	-0.691635	-0.551221	-0.410807	-0.270393	-0.129979	0.0104354	0.15085	0.291264	0.431678	0.572092	0.712506	0.85292	0.993335	1.13375	1.27416	1.41458	1.55499	1.69541	1.83582	1.97623	2.11665	2.25706	2.39748	2.53789	2.6783	2.81872	2.95913	3.09955	3.23996	3.38038	3.52079	3.6612	3.80162	3.94203	4.08245	4.22286	4.36327	4.50369	4.6441
	number of CBP peaks	1248821	1248820	1248814	1248805	1248731	1248380	1247381	1244742	1238096	1224664	1199790	1159347	1099407	1017972	916505	779311	638424	507646	399988	314587	249937	200117	161418	130084	103797	82445	64976	50086	38434	29382	22267	16795	12619	9394	6728	4840	3427	2459	1764	1232	854	590	403	235	141	82	51	34
Factor		overlap	overlap	overlap	overlap	overlap	overlap	overlap	overlap	overlap	overlap	overlap	overlap	overlap	overlap	overlap	overlap	overlap	overlap	overlap	overlap	overlap	overlap	overlap	overlap	overlap	overlap	overlap	overlap	overlap	overlap	overlap	overlap	overlap	overlap	overlap	overlap	overlap	overlap	overlap	overlap	overlap	overlap	overlap	overlap	overlap	overlap	overlap	overlap
Bicoid	bcd_1_Rel5.gff	0.016152	0.016152	0.0161521	0.0161522	0.0161532	0.0161577	0.0161707	0.0162034	0.0162847	0.0164576	0.0167846	0.017333	0.0182025	0.0195408	0.0214445	0.0246282	0.0290559	0.0346462	0.0414062	0.048756	0.055726	0.0624485	0.068716	0.074129	0.0805804	0.0865789	0.090418	0.0963942	0.101811	0.106119	0.109714	0.115987	0.116649	0.122844	0.126338	0.125413	0.129559	0.125254	0.117347	0.131494	0.133489	0.142373	0.168734	0.174468	0.184397	0.231707	0.117647	0.176471
Bicoid	bcd_2_Rel5.gff	0.0185807	0.0185807	0.0185808	0.018581	0.0185821	0.0185873	0.0186022	0.01864	0.0187376	0.0189391	0.0193117	0.0199405	0.0209386	0.0224584	0.0246338	0.0282994	0.0334762	0.0400968	0.0480189	0.0562897	0.0639961	0.071718	0.0787459	0.084899	0.091968	0.0996543	0.105023	0.11067	0.117266	0.12215	0.126151	0.132361	0.134638	0.144135	0.153835	0.159711	0.168077	0.168768	0.170635	0.198052	0.221311	0.216949	0.228288	0.212766	0.156028	0.256098	0.27451	0.411765
Bric a brac 1	E0_12h_bab1.region.gff	0.0237248	0.0237248	0.0237249	0.0237251	0.0237265	0.0237332	0.0237433	0.0237832	0.0238843	0.0240907	0.0244459	0.0251254	0.0261677	0.0276569	0.0296965	0.0332371	0.0383789	0.0452106	0.0532991	0.0622372	0.0721222	0.0816772	0.0904422	0.0999662	0.108577	0.116999	0.126955	0.135966	0.14802	0.157954	0.167018	0.177553	0.188604	0.193102	0.198573	0.2	0.210096	0.221635	0.222789	0.246753	0.277518	0.325424	0.342432	0.319149	0.340426	0.439024	0.568627	0.647059
Cap-n-collar	E0_12h_CNC.region.gff	0.0117167	0.0117167	0.0117167	0.0117168	0.0117175	0.0117208	0.0117302	0.011755	0.0118173	0.0119323	0.0121355	0.0124872	0.0129506	0.0136546	0.014624	0.0162477	0.0182888	0.0210265	0.0243457	0.0280813	0.031928	0.0350645	0.0380565	0.0405661	0.0425639	0.0442841	0.0465249	0.0493751	0.0522194	0.0544891	0.0578434	0.0601369	0.062921	0.065148	0.0616825	0.053719	0.0443537	0.0370069	0.0340136	0.0413961	0.0444965	0.0474576	0.057072	0.0595745	0.0567376	0.0853659	0.117647	0.176471
Caudal	cad_1_Rel5.gff	0.0502482	0.0502482	0.0502485	0.0502488	0.0502518	0.0502659	0.0503046	0.0504096	0.0506746	0.0512157	0.0522233	0.0539148	0.0566824	0.0608563	0.0667492	0.0769552	0.0912497	0.109917	0.132026	0.156793	0.180874	0.2047	0.227608	0.247655	0.269805	0.288823	0.30502	0.323663	0.338919	0.35144	0.364171	0.374278	0.389571	0.397275	0.411712	0.409711	0.40356	0.398943	0.383787	0.38961	0.366511	0.347458	0.297767	0.331915	0.22695	0.195122	0.176471	0.176471
Caudal	E0_4_GFP_7T_ChIP_chip.region.gff	0.0405366	0.0405367	0.0405369	0.0405372	0.0405396	0.040551	0.0405818	0.0406679	0.0408837	0.041315	0.0421182	0.0435245	0.0457629	0.049075	0.0538644	0.0619522	0.073199	0.0875472	0.104216	0.122163	0.139243	0.155039	0.169163	0.180499	0.19068	0.19852	0.203844	0.211676	0.217282	0.221088	0.224682	0.229235	0.22799	0.23004	0.232907	0.232231	0.219142	0.228955	0.241497	0.256494	0.264637	0.254237	0.260546	0.242553	0.184397	0.170732	0.117647	0.176471
Caudal	E0_4h_7T_ChIP_seq.gff	0.0867634	0.0867635	0.0867639	0.0867645	0.0867697	0.0867941	0.0868612	0.0870333	0.0874658	0.088341	0.0899457	0.0926177	0.0968886	0.103117	0.111741	0.125882	0.14463	0.167518	0.192611	0.218362	0.241685	0.262027	0.280359	0.296316	0.311656	0.327903	0.341711	0.357765	0.372249	0.383228	0.395428	0.406311	0.417941	0.428359	0.443966	0.443802	0.435074	0.444896	0.45805	0.448052	0.460187	0.477966	0.459057	0.523404	0.503546	0.52439	0.607843	0.647059
Caudal	E0_4h_cad.region.gff	0.0024375	0.0024375	0.00243751	0.00243753	0.00243767	0.00243836	0.00244031	0.00244549	0.00245861	0.00248395	0.00252711	0.00261182	0.0027342	0.00290087	0.00315656	0.00357495	0.00407566	0.00477301	0.00557767	0.00639569	0.00730584	0.00822019	0.0088466	0.00957074	0.0100292	0.0107829	0.0110964	0.0120593	0.0128792	0.0132054	0.0129788	0.0141113	0.0155321	0.0167128	0.01739	0.0183884	0.0195506	0.0248068	0.0243764	0.0227273	0.028103	0.0372881	0.0223325	0.0340426	0.0567376	0.0853659	0.117647	0.176471
Caudal	E4_8h_7T_ChIP_seq.gff	0.0535905	0.0535906	0.05359	0.0535904	0.0535936	0.0536031	0.0536284	0.0536866	0.0538609	0.0541316	0.0546046	0.0553881	0.056415	0.0579279	0.0598993	0.0624526	0.0649302	0.0677244	0.0709021	0.0735631	0.0763312	0.0777895	0.0786963	0.0787645	0.0766207	0.0736855	0.0701028	0.0666254	0.0631212	0.06327	0.064041	0.0672819	0.0673587	0.0686608	0.07283	0.0832645	0.0782025	0.0845872	0.0861678	0.0982143	0.118267	0.137288	0.146402	0.187234	0.212766	0.292683	0.313725	0.352941
Chinmo (Chronologically inappropriate morphogenesis)	Embryo_0_12h_chinmo_ChIP_chip.region.gff	0.012041	0.012041	0.012041	0.0120411	0.012041	0.012042	0.0120476	0.01207	0.012117	0.0121837	0.0122972	0.0125062	0.0127596	0.013077	0.0133584	0.0131052	0.0121173	0.0107457	0.00903277	0.00729846	0.00588148	0.00459231	0.00370467	0.00308262	0.00263977	0.00235308	0.00195457	0.00185681	0.00205547	0.00248451	0.00247002	0.00256029	0.00206039	0.00138386	0.00148633	0.000413223	0.0002918	0	0	0	0	0	0	0	0	0	0	0
CTCF	E0_12_dCTCF_C_term_ChIP_chip.CTCF_C.gff	0.0629986	0.0629987	0.062999	0.0629994	0.0630024	0.0630201	0.0630513	0.0631609	0.0634062	0.0638926	0.064753	0.066402	0.0688089	0.0723281	0.0773831	0.0856385	0.0970264	0.111987	0.129716	0.148588	0.167994	0.185801	0.201502	0.213846	0.222993	0.230299	0.235856	0.236673	0.23807	0.235008	0.231509	0.230783	0.224582	0.212795	0.199614	0.190909	0.181792	0.177715	0.160998	0.163149	0.165105	0.161017	0.205955	0.208511	0.234043	0.219512	0.254902	0.382353
CTCF	E0_12_dCTCF_N_term_ChIP_chip.CTCF_N.gff	0.0534064	0.0534064	0.0534067	0.0534071	0.0534094	0.0534244	0.053448	0.0535356	0.0537204	0.054081	0.0547562	0.0560798	0.0579622	0.0607197	0.0646532	0.0710705	0.0797965	0.0911659	0.104611	0.118946	0.133698	0.147189	0.159195	0.168476	0.175044	0.180448	0.185022	0.185741	0.184758	0.179566	0.175955	0.171896	0.16705	0.15478	0.139566	0.132645	0.125766	0.125254	0.102608	0.0998377	0.100703	0.0949153	0.114144	0.106383	0.134752	0.109756	0.137255	0.205882
Daughterless	da_2_Rel5.gff	0.16074	0.16074	0.160741	0.160741	0.16075	0.160793	0.160916	0.16124	0.162041	0.163662	0.166729	0.1718	0.179736	0.191667	0.208211	0.235174	0.270692	0.31404	0.362456	0.411244	0.453682	0.490458	0.523126	0.551459	0.577791	0.60034	0.620968	0.642375	0.662747	0.675516	0.691157	0.698422	0.706157	0.714286	0.717747	0.727479	0.734462	0.736478	0.756236	0.788149	0.807963	0.842373	0.880893	0.92766	0.900709	1	1	1
Dichaete	D_1_Rel5.gff	0.199552	0.199552	0.199553	0.199555	0.199566	0.199621	0.199774	0.200164	0.201184	0.203231	0.20704	0.213429	0.223509	0.238502	0.259837	0.295129	0.342814	0.402477	0.469632	0.539673	0.603228	0.65791	0.7038	0.739276	0.768134	0.790115	0.806852	0.820369	0.831399	0.838064	0.846454	0.851742	0.858388	0.854162	0.86088	0.868802	0.870441	0.876779	0.881519	0.886364	0.919204	0.937288	0.955335	0.953191	0.957447	1	1	1
Dichaete	E0_12h_D.region.gff	0.0109183	0.0109183	0.0109184	0.0109184	0.0109191	0.0109222	0.0109309	0.0109533	0.0110113	0.0111312	0.011357	0.0117454	0.0123739	0.0133186	0.0147571	0.0172576	0.0208795	0.0258999	0.0322335	0.0401161	0.0490964	0.0592204	0.0701471	0.0829003	0.0980182	0.116077	0.136435	0.162301	0.188089	0.216085	0.247317	0.273296	0.301846	0.33053	0.359691	0.378099	0.403852	0.407076	0.40873	0.399351	0.394614	0.420339	0.419355	0.485106	0.446809	0.256098	0.294118	0.176471
Dichaete	E0_8_D.region.gff	0.0164531	0.0164531	0.0164532	0.0164533	0.0164543	0.0164589	0.0164721	0.016507	0.0165916	0.016745	0.0170321	0.0175366	0.0183217	0.0195221	0.0211717	0.0239429	0.0277543	0.0328122	0.0388437	0.045129	0.051549	0.0577612	0.0640263	0.0690093	0.0724298	0.0771666	0.080953	0.0849539	0.0870844	0.088966	0.0926034	0.0943733	0.09874	0.10017	0.100773	0.10124	0.0968777	0.0919073	0.0952381	0.0917208	0.104215	0.10678	0.111663	0.144681	0.141844	0.121951	0.0980392	0.117647
Disconnected	E0_8h_disco.region.gff	0.0153777	0.0153777	0.0153778	0.0153779	0.0153788	0.0153831	0.0153955	0.0154265	0.0155053	0.0156696	0.0159778	0.0164998	0.0173075	0.0185486	0.0203174	0.0233078	0.027405	0.0328575	0.0394062	0.0465308	0.0539256	0.0609643	0.0677062	0.074106	0.0795977	0.0860695	0.0902025	0.0954957	0.101499	0.10697	0.113037	0.116642	0.123306	0.125186	0.12827	0.132645	0.129559	0.134608	0.148526	0.150974	0.167447	0.166102	0.163772	0.178723	0.177305	0.170732	0.156863	0.117647
Distalless	E_0_12h_dll.region.gff	0.00113307	0.00113307	0.00113308	0.00113308	0.00113315	0.00113347	0.00113438	0.00113678	0.00114288	0.00115542	0.00117937	0.00122051	0.00128706	0.00139002	0.00153954	0.00180287	0.00219917	0.00273222	0.0034226	0.00420869	0.0051453	0.00611142	0.00726065	0.00827158	0.00982687	0.0111226	0.0125123	0.0140558	0.0154811	0.017766	0.0194458	0.0211372	0.0234567	0.0254418	0.0257134	0.0272727	0.0280128	0.0199268	0.0204082	0.0137987	0.0117096	0.0135593	0.0198511	0.0340426	0.0496454	0	0	0
Dorsal	dl_3_Rel5.gff	0.325563	0.325563	0.325565	0.325567	0.325586	0.325673	0.325916	0.326521	0.328044	0.331161	0.336883	0.34628	0.360856	0.382453	0.412092	0.459756	0.521486	0.595543	0.673875	0.749357	0.812485	0.862755	0.899169	0.92458	0.940355	0.950124	0.956861	0.961446	0.96589	0.967871	0.968788	0.970527	0.970204	0.969236	0.970571	0.97438	0.973446	0.969093	0.977891	0.975649	0.98829	0.991525	0.992556	0.995745	0.992908	1	1	1
Engrailed	E0_12h_ENserum.region.gff	0.000419596	0.000419596	0.000419598	0.000419601	0.000419626	0.000419744	0.00042008	0.000420971	0.000423231	0.000427872	0.000436743	0.000451979	0.000476621	0.000512784	0.000567373	0.000667256	0.000809807	0.00101055	0.00127754	0.00159256	0.00186847	0.0022287	0.00267628	0.00311337	0.00358392	0.00424525	0.00483255	0.00577008	0.00673882	0.00745354	0.00830826	0.00821673	0.009034	0.00862253	0.0104043	0.0123967	0.01459	0.0150468	0.0164399	0.023539	0.0339578	0.0389831	0.044665	0.0680851	0.0921986	0.158537	0.137255	0.176471
Ftz-F1	E0_12h_FTZ_F1.region.gff	0.000156147	0.000156147	0.000156148	0.000156149	0.000156159	0.000156202	0.000156328	0.000156659	0.000153461	0.000154328	0.000148359	0.000148359	0.000131889	0.000117881	0.000112383	9.11061e-05	7.20524e-05	5.71264e-05	4.75014e-05	5.40391e-05	4.00101e-05	3.49795e-05	3.09755e-05	7.68734e-06	0	0	0	0	0	0	0	0	0	0	0	0	0	0	0	0	0	0	0	0	0	0	0	0
Fushi-tarazu	ftz_3_Rel5.gff	0.0076288	0.0076288	0.00762884	0.00762889	0.00762935	0.00763149	0.007636	0.00765219	0.00768923	0.00777356	0.00792972	0.00818996	0.00859736	0.0092419	0.0101669	0.0117411	0.0139359	0.0168287	0.0202406	0.023987	0.0275749	0.0311268	0.0341102	0.036684	0.0382766	0.040997	0.0430313	0.0454219	0.0472238	0.0462528	0.0450891	0.0450729	0.0449322	0.0470513	0.048157	0.0417355	0.0449373	0.0394469	0.0368481	0.0284091	0.0327869	0.0355932	0.0223325	0.0382979	0.0567376	0.0853659	0.117647	0.176471
GAF (GAGA factor)	Embryo_0_12h_GAF_ChIP_chip.GAF.gff	0.105618	0.105618	0.105619	0.105619	0.105625	0.105654	0.105737	0.105952	0.106488	0.107563	0.109621	0.113016	0.11839	0.126433	0.138019	0.157461	0.184257	0.218761	0.258805	0.302787	0.346595	0.389187	0.430119	0.46952	0.509475	0.54919	0.58951	0.63365	0.669902	0.700837	0.727893	0.751176	0.769475	0.783053	0.79132	0.802893	0.808287	0.811712	0.836168	0.842532	0.850117	0.877966	0.903226	0.923404	0.893617	0.878049	0.862745	0.794118
GATAe	E0_8h_GATAe.region.gff	0.0125198	0.0125198	0.0125199	0.01252	0.0125207	0.0125242	0.0125311	0.0125472	0.0125895	0.0126622	0.0128131	0.0130634	0.0133963	0.0138913	0.0145455	0.0157152	0.0174649	0.0196338	0.0222957	0.0251504	0.027683	0.0303422	0.0326358	0.0350389	0.0368604	0.0378313	0.0389375	0.0400511	0.0412655	0.0406371	0.0414066	0.0425722	0.0398605	0.0376836	0.0349287	0.0320248	0.033557	0.0386336	0.0430839	0.0446429	0.0550351	0.0694915	0.0818859	0.0808511	0.120567	0.146341	0.156863	0.117647
Giant	gt_2_Rel5.gff	0.0317868	0.0317868	0.031787	0.0317872	0.0317891	0.031798	0.0318235	0.0318909	0.0320613	0.0324064	0.0330583	0.0341382	0.0358793	0.0385246	0.0423402	0.0487803	0.057678	0.0691919	0.08232	0.0964948	0.10958	0.121534	0.132222	0.140186	0.14881	0.155461	0.159644	0.164018	0.166233	0.168062	0.170476	0.169991	0.164197	0.162763	0.162753	0.145868	0.126933	0.116714	0.106009	0.0982143	0.0971897	0.0830508	0.0694789	0.0808511	0.0425532	0.0731707	0	0
Hairy	E0_8h_h.region.gff	0.0141461	0.0141462	0.0141462	0.0141463	0.0141472	0.0141511	0.0141625	0.0141901	0.0142517	0.0143754	0.0146301	0.0150662	0.0157139	0.0166586	0.0180239	0.0202756	0.0234452	0.0276689	0.032776	0.0381262	0.043467	0.0484267	0.0523548	0.0552182	0.0578726	0.0592031	0.0587755	0.058699	0.057267	0.0542849	0.0513316	0.0479905	0.0449322	0.0417288	0.0371581	0.0338843	0.0283046	0.0349736	0.0379819	0.0454545	0.0480094	0.0440678	0.0471464	0.0425532	0.0567376	0.0121951	0.0196078	0
Hairy	h_1_Rel5.gff	0.0406287	0.0406288	0.0406289	0.0406292	0.0406316	0.0406431	0.0406756	0.0407595	0.040971	0.0413999	0.0422232	0.043584	0.0457174	0.0489591	0.0537182	0.0617379	0.0728246	0.0873621	0.104478	0.123467	0.141516	0.159452	0.17661	0.192337	0.207993	0.22455	0.238719	0.25606	0.271634	0.286196	0.301702	0.315749	0.328077	0.342666	0.352408	0.359091	0.361833	0.361122	0.369615	0.37987	0.409836	0.415254	0.416873	0.446809	0.326241	0.231707	0.294118	0.264706
Hairy	h_2_Rel5.gff	0.0654954	0.0654954	0.0654957	0.0654962	0.0655001	0.0655185	0.065571	0.0657068	0.0660547	0.0667604	0.0681078	0.0703724	0.0739699	0.0794806	0.0874791	0.101055	0.120205	0.145357	0.175583	0.20951	0.243185	0.277413	0.310089	0.341241	0.37346	0.406053	0.435561	0.467795	0.495213	0.517494	0.539857	0.555939	0.572153	0.579306	0.589625	0.607025	0.617741	0.619764	0.642857	0.667208	0.697892	0.718644	0.717122	0.761702	0.666667	0.634146	0.470588	0.441176
Huckebein	E0_8h_hkb.region.gff	0.0112634	0.0112634	0.0112635	0.0112636	0.0112642	0.0112674	0.0112764	0.0112963	0.011344	0.0114293	0.0115879	0.0118541	0.012313	0.0129208	0.0137632	0.0150877	0.0169402	0.0192201	0.0218957	0.0249947	0.0281471	0.0312867	0.0341721	0.0366225	0.0390666	0.0409728	0.0431082	0.0446632	0.0467034	0.047478	0.0486819	0.050134	0.0509549	0.0473707	0.0407253	0.0367769	0.0309308	0.0276535	0.0260771	0.0332792	0.0339578	0.0440678	0.0496278	0.0340426	0.0496454	0.0365854	0.0196078	0
Huckebein	hkb_1_Rel5.gff	0.0240739	0.0240739	0.024074	0.0240742	0.0240756	0.0240824	0.0241017	0.0241512	0.024276	0.0245251	0.0249985	0.0258154	0.0271355	0.0291324	0.031978	0.036803	0.0434476	0.0521229	0.0622419	0.0729719	0.083385	0.0932954	0.102417	0.109721	0.116911	0.123003	0.127755	0.134029	0.14227	0.146757	0.151794	0.154272	0.156114	0.160528	0.157848	0.146281	0.145025	0.139894	0.147392	0.148539	0.144028	0.132203	0.133995	0.170213	0.198582	0.097561	0	0
Huckebein	hkb_2_Rel5.gff	0.0141413	0.0141413	0.0141414	0.0141415	0.0141424	0.0141463	0.0141577	0.0141877	0.0142606	0.0144089	0.0146826	0.0151723	0.0159495	0.0171468	0.018839	0.0217179	0.025682	0.0308995	0.0369561	0.0435778	0.0498286	0.0556474	0.0609535	0.0654346	0.0697997	0.0730912	0.0761204	0.0807811	0.0863558	0.0897829	0.0927381	0.0969336	0.0988192	0.097722	0.0957194	0.0886364	0.0892909	0.0870272	0.0924036	0.0925325	0.0831382	0.0813559	0.0744417	0.102128	0.134752	0.097561	0	0
Huckebein	hkb_3_Rel5.gff	0.0147883	0.0147884	0.0147884	0.0147885	0.0147894	0.0147936	0.0148054	0.0148368	0.0149132	0.0150629	0.0153519	0.0158546	0.0166608	0.0178895	0.0196464	0.0226354	0.0268035	0.0321208	0.0383962	0.0451735	0.051689	0.0578262	0.0635121	0.0680022	0.0726611	0.0753836	0.0782443	0.0815597	0.0858875	0.0874004	0.0902232	0.0915153	0.0911324	0.0896317	0.0851665	0.082438	0.0837467	0.0825539	0.0833333	0.0779221	0.0714286	0.0677966	0.0769231	0.0851064	0.0638298	0.0731707	0	0
Hunchback	hb_1_Rel5.gff	0.0570034	0.0570034	0.0570037	0.0570041	0.0570075	0.0570227	0.0570668	0.0571805	0.0574657	0.0580665	0.0592054	0.0611241	0.0642292	0.068943	0.0757192	0.0872501	0.103615	0.125107	0.151025	0.180389	0.209017	0.237711	0.265683	0.291097	0.317485	0.342155	0.364504	0.387713	0.406359	0.421449	0.432568	0.439655	0.439575	0.444858	0.457342	0.447727	0.449956	0.447336	0.449546	0.445617	0.440281	0.415254	0.424318	0.417021	0.375887	0.414634	0.372549	0.529412
Hunchback	hb_2_Rel5.gff	0.0482279	0.0482279	0.0482282	0.0482285	0.0482314	0.0482441	0.048282	0.0483779	0.048619	0.0491261	0.0500613	0.0516446	0.0541637	0.0580144	0.0635141	0.0729324	0.086098	0.103046	0.123314	0.145619	0.166658	0.187225	0.206755	0.224109	0.242647	0.259288	0.274517	0.291598	0.3046	0.311585	0.317465	0.322477	0.327047	0.339366	0.351516	0.344215	0.346367	0.350142	0.354875	0.37013	0.371194	0.383051	0.406948	0.395745	0.361702	0.45122	0.431373	0.441176
Invected	E_0_12h_INV7657.region.gff	0.0293461	0.0293461	0.0293462	0.0293465	0.0293458	0.0293516	0.0293671	0.0293836	0.0294323	0.0295861	0.0298227	0.0301101	0.0305092	0.0309861	0.031631	0.0324492	0.0336454	0.0351012	0.0369036	0.0387047	0.0403982	0.0421553	0.0431241	0.0440331	0.0457624	0.0461035	0.0474945	0.0474384	0.0479003	0.0504731	0.0530381	0.0504317	0.0520643	0.052161	0.0549941	0.052686	0.0493143	0.0451403	0.0362812	0.0462662	0.059719	0.0677966	0.0843672	0.0893617	0.0921986	0.134146	0.196078	0.294118
Invected	Embryo_0_12h_INV_GFP_ChIP_chip.region.gff	7.04665e-05	7.04665e-05	7.04669e-05	7.04674e-05	7.04715e-05	7.04914e-05	7.05478e-05	7.06974e-05	7.10769e-05	7.18564e-05	7.33462e-05	7.59048e-05	8.00432e-05	8.64464e-05	9.60169e-05	0.00011292	0.000137839	0.000173349	0.000205006	0.000244765	0.000296075	0.000349795	0.000415071	0.000484302	0.000539515	0.000654982	0.000800295	0.000938386	0.00122288	0.00146348	0.00148201	0.00196487	0.00182265	0.00191612	0.00178359	0.00144628	0.000875401	0.00122001	0.00170068	0	0	0	0	0	0	0	0	0
Jumeau	E0_8h_jumu.region.gff	0.00909338	0.00909338	0.00909343	0.00909349	0.00909403	0.00909659	0.00910387	0.00912157	0.00916569	0.0092507	0.00940331	0.00969943	0.0101073	0.0106781	0.0115122	0.0127292	0.0143243	0.0163382	0.0187681	0.0212501	0.023994	0.0261997	0.0286399	0.0305495	0.0314749	0.0323731	0.0322735	0.0328235	0.0331738	0.0315159	0.0289217	0.0280441	0.0269435	0.0239515	0.0200654	0.0167355	0.0166326	0.0203335	0.0209751	0.0267857	0.0327869	0.0338983	0.0322581	0.0510638	0.0780142	0.0853659	0.0980392	0.117647
Knirps	kni_1_Rel5.gff	0.000862413	0.000862414	0.000862418	0.000862424	0.000862476	0.000862718	0.000863409	0.00086524	0.000869884	0.000879425	0.000897657	0.000928971	0.000979619	0.00105799	0.00117403	0.00137172	0.00166347	0.00201321	0.00244757	0.00291811	0.00338485	0.0035929	0.00400823	0.00420498	0.00459551	0.00498514	0.00532504	0.00602963	0.00692096	0.00765775	0.00871244	0.0100625	0.0110944	0.0104322	0.0105529	0.00805785	0.0020426	0.00122001	0	0	0	0	0	0	0	0	0	0
Knirps	kni_2_Rel5.gff	0.00499751	0.00499752	0.00499754	0.00499758	0.00499787	0.00499928	0.00500328	0.00501389	0.0050408	0.00509528	0.00520008	0.00538148	0.00567488	0.00612591	0.00678229	0.00791212	0.00955008	0.0117661	0.0144454	0.0173815	0.0205572	0.0236612	0.0268743	0.0295578	0.032024	0.0348717	0.0370598	0.0391327	0.0403289	0.0409775	0.0409575	0.0430485	0.0426341	0.0432191	0.0416171	0.0384298	0.0326816	0.0235868	0.0181406	0.0186688	0.0199063	0.0237288	0.0223325	0.0382979	0.0567376	0.0853659	0.117647	0.176471
Knot	E0_12h_KN.region.gff	0.0117239	0.0117239	0.0117239	0.011724	0.0117223	0.01172	0.0117101	0.0117117	0.0117204	0.0117575	0.0118246	0.0119757	0.0122803	0.0128451	0.0136999	0.0154367	0.0179113	0.0214539	0.0259683	0.0311297	0.0364732	0.0420854	0.0484271	0.0540574	0.0607339	0.067354	0.0747815	0.0812203	0.0882552	0.097815	0.108412	0.118845	0.130914	0.142964	0.162158	0.177066	0.205136	0.221635	0.231859	0.238636	0.236534	0.283051	0.310174	0.323404	0.333333	0.341463	0.372549	0.529412
Krüppel	E0_8_Kr_D2_ChIP_chip.region.gff	0.0158277	0.0158277	0.0158278	0.0158279	0.0158289	0.0158333	0.0158444	0.015874	0.0159511	0.0161097	0.0163779	0.016831	0.0175313	0.0186351	0.0201145	0.0224416	0.0254094	0.0291818	0.033196	0.0371757	0.0411384	0.044444	0.0474916	0.0493758	0.0507818	0.0518649	0.0532504	0.0565627	0.0599469	0.0626234	0.064041	0.063769	0.06197	0.0626996	0.0673306	0.0636364	0.0490225	0.0422936	0.0408163	0.0324675	0.0245902	0.0254237	0.0223325	0.0297872	0.0496454	0	0	0
Krüppel	kr_1_Rel5.gff	0.11193	0.11193	0.11193	0.111931	0.111936	0.111968	0.112055	0.112266	0.11281	0.113946	0.115989	0.119381	0.124699	0.132734	0.144196	0.1628	0.187833	0.218812	0.25289	0.288	0.319356	0.347107	0.370058	0.388818	0.406987	0.425544	0.440855	0.456615	0.470859	0.479273	0.488571	0.493659	0.503368	0.516074	0.524376	0.528719	0.521447	0.529484	0.542517	0.565747	0.583138	0.591525	0.620347	0.612766	0.638298	0.780488	0.803922	0.794118
Krüppel	kr_2_Rel5.gff	0.127407	0.127407	0.127407	0.127408	0.127414	0.12745	0.12755	0.127785	0.128387	0.129656	0.131915	0.135711	0.141605	0.150451	0.163062	0.183449	0.210496	0.243741	0.280781	0.318719	0.351709	0.379933	0.404744	0.424879	0.444107	0.462466	0.478885	0.496047	0.512515	0.52185	0.533031	0.535397	0.543545	0.548542	0.555589	0.553719	0.5445	0.547784	0.555556	0.568182	0.570258	0.564407	0.560794	0.544681	0.595745	0.707317	0.803922	0.794118
Mad (Mothers against dpp)	mad_2_Rel5.gff	0.00234461	0.00234461	0.00234462	0.00234464	0.00234478	0.00234544	0.00234732	0.00235229	0.00236492	0.00239086	0.00244043	0.00252383	0.00266053	0.00287041	0.00317947	0.00371482	0.00448761	0.00556687	0.00688521	0.0084905	0.0102786	0.0123078	0.0142177	0.0160819	0.018305	0.0205955	0.0229623	0.0251168	0.027892	0.0302907	0.0318408	0.0339387	0.0355813	0.0383223	0.0450357	0.0464876	0.0536913	0.0536804	0.0510204	0.0641234	0.0737705	0.0881356	0.0694789	0.0340426	0	0	0	0
Medea	med_2_Rel5.gff	0.176671	0.176672	0.176672	0.176674	0.176684	0.176734	0.176875	0.177236	0.178162	0.180032	0.183543	0.189451	0.198777	0.212953	0.233229	0.267273	0.313853	0.3734	0.441068	0.512326	0.577153	0.634649	0.681708	0.717913	0.746274	0.765783	0.781735	0.792756	0.801686	0.806821	0.809269	0.809765	0.814724	0.814456	0.818668	0.824174	0.830464	0.832452	0.849773	0.862825	0.884075	0.89661	0.898263	0.889362	0.815603	0.817073	0.745098	0.794118
Paired	prd_BQ_Rel5.gff	0.0341666	0.0341667	0.0341668	0.0341671	0.0341691	0.0341787	0.0342061	0.0342778	0.0344497	0.0348071	0.0354912	0.0366448	0.0384908	0.0412998	0.0453004	0.0522038	0.0617536	0.0738349	0.0882001	0.103456	0.118838	0.134132	0.147282	0.159997	0.172163	0.185542	0.197165	0.20916	0.218452	0.224049	0.231239	0.24025	0.250099	0.264637	0.274822	0.292355	0.304931	0.313135	0.331066	0.362013	0.371194	0.361017	0.312655	0.285106	0.269504	0.341463	0.254902	0.352941
Paired	prd_FQ_Rel5.gff	0.0553826	0.0553827	0.0553829	0.0553833	0.0553866	0.0554022	0.0554466	0.0555561	0.0558164	0.0563844	0.0574584	0.0592333	0.0620125	0.0662415	0.0721818	0.0821687	0.0959597	0.113181	0.132891	0.153172	0.173132	0.192148	0.208769	0.224409	0.239699	0.25719	0.2719	0.287246	0.301114	0.312164	0.326627	0.339029	0.358824	0.375985	0.389715	0.406818	0.419025	0.429443	0.464853	0.492695	0.519906	0.510169	0.488834	0.510638	0.503546	0.707317	0.803922	0.794118
Runt	E0_12h_RUN7659.region.gff	0.00506558	0.00506558	0.00506561	0.00506564	0.00506594	0.00506737	0.00506982	0.00507977	0.00510542	0.00514753	0.00524092	0.00540649	0.00566123	0.00603258	0.00656952	0.00750663	0.00884052	0.0106176	0.0127254	0.0149879	0.0175164	0.0194186	0.0212554	0.0224086	0.0229294	0.0235308	0.0230854	0.0218424	0.0213353	0.0200803	0.0189518	0.0161358	0.0137095	0.0128806	0.010107	0.00578512	0.0032098	0	0	0	0	0	0	0	0	0	0	0
Runt	run_1_Rel5.gff	0.0211439	0.021144	0.0211441	0.0211442	0.0211455	0.0211514	0.0211684	0.02121	0.0213182	0.0215471	0.021978	0.0227067	0.0238774	0.0256765	0.0282999	0.0327263	0.0389569	0.0472022	0.0568292	0.0673423	0.0775715	0.087214	0.096563	0.10547	0.113693	0.1231	0.131941	0.13958	0.146849	0.15615	0.165626	0.174695	0.183612	0.192996	0.208383	0.219421	0.231106	0.230582	0.245465	0.258929	0.270492	0.298305	0.230769	0.229787	0.177305	0.243902	0.294118	0.264706
Runt	run_2_Rel5.gff	0.00374673	0.00374674	0.00374675	0.00374678	0.003747	0.00374806	0.00375106	0.0037566	0.00377677	0.00381737	0.00389652	0.00402985	0.00423319	0.00455121	0.00499834	0.00577946	0.00686848	0.00831682	0.0099653	0.0116407	0.0132913	0.0149263	0.0163489	0.0177347	0.0183917	0.0194918	0.0209154	0.0221818	0.0227403	0.023756	0.0241164	0.0248884	0.0244076	0.0243773	0.0237812	0.0190083	0.016049	0.0134201	0.0119048	0.0170455	0.0128806	0.0169492	0	0	0	0	0	0
Schnurri	shn_2_Rel5.gff	0.00903092	0.00903093	0.00903097	0.00903103	0.00903157	0.00903411	0.00904134	0.00906051	0.00910915	0.00920906	0.00939998	0.0097253	0.0102501	0.0110563	0.0122542	0.0143293	0.0173458	0.0214421	0.0264208	0.0322963	0.0384017	0.0447638	0.0508432	0.0559023	0.061312	0.0661532	0.0706107	0.0747315	0.0758443	0.078109	0.0769749	0.0766299	0.076789	0.0750479	0.0720868	0.0671488	0.0606945	0.045547	0.0323129	0.0267857	0.0234192	0.0220339	0	0	0	0	0	0
Schnurri	shn_3_Rel5.gff	0.00297881	0.00297881	0.00297883	0.00297885	0.00297902	0.00297986	0.00298225	0.00298857	0.00300461	0.00303757	0.00310054	0.00320698	0.00338091	0.00362191	0.00399343	0.00464256	0.0055872	0.00687487	0.00842525	0.0103342	0.0123151	0.0144965	0.0165967	0.0186264	0.0208388	0.0230699	0.0257787	0.0289702	0.0323412	0.0368933	0.0411371	0.0444775	0.049687	0.0543964	0.0569263	0.0576446	0.0589437	0.056527	0.0612245	0.0665584	0.0655738	0.0694915	0.0297767	0.0255319	0.0425532	0.0731707	0	0
Senseless	E4_8_GFP_sens.region.gff	0.099642	0.0996421	0.0996425	0.0996433	0.0996492	0.0996772	0.0997554	0.0999581	0.100436	0.101404	0.103181	0.106187	0.110654	0.117129	0.125837	0.139214	0.156051	0.176523	0.198743	0.221954	0.243613	0.263311	0.280179	0.295401	0.307321	0.319401	0.327582	0.339356	0.348363	0.360152	0.369605	0.373385	0.381647	0.384927	0.38258	0.387603	0.387511	0.399349	0.417234	0.448864	0.459016	0.466102	0.451613	0.446809	0.41844	0.439024	0.411765	0.529412
Senseless	E4_8_sens.region.gff	0.0592703	0.0592704	0.0592706	0.0592711	0.0592746	0.059288	0.0593315	0.0594308	0.0596182	0.0599675	0.0605823	0.0615881	0.0630613	0.0650008	0.0675501	0.0713579	0.0757193	0.0815667	0.0875176	0.0940217	0.0999132	0.104284	0.108272	0.110598	0.112971	0.114416	0.114365	0.114104	0.113884	0.113641	0.112903	0.108485	0.103178	0.0951671	0.084126	0.0791322	0.0653633	0.0569337	0.0527211	0.0478896	0.0550351	0.0338983	0.0248139	0.0170213	0.0141844	0.0121951	0.0196078	0.0294118
Senseless	E4_8h_sens.region.gff	0.00606412	0.00606412	0.00606415	0.0060642	0.00606456	0.00606626	0.00607112	0.00608238	0.00611261	0.0061772	0.0062886	0.00647865	0.00676637	0.00714951	0.0076759	0.00848955	0.00944043	0.0105763	0.0118079	0.013176	0.0146237	0.0158307	0.0170117	0.0179423	0.0186614	0.0196495	0.019084	0.0189873	0.0196701	0.0190593	0.0177393	0.0175648	0.0183057	0.016287	0.012931	0.0103306	0.00671141	0.00813339	0.00566893	0.00243506	0.00117096	0.00169492	0	0	0	0	0	0
Sloppy-paired 1	slp1_1_Rel5.gff	0.027984	0.027984	0.0279842	0.0279844	0.027986	0.0279939	0.0280163	0.0280741	0.0282119	0.0285058	0.0290476	0.0299539	0.0314033	0.0335795	0.0367363	0.0420692	0.0493512	0.0589584	0.0700721	0.0816881	0.0925513	0.102255	0.110415	0.117463	0.122634	0.127916	0.134819	0.13966	0.144664	0.147607	0.150267	0.143614	0.141533	0.135831	0.136147	0.133678	0.137146	0.146401	0.147392	0.128247	0.135831	0.154237	0.0868486	0.0340426	0.0070922	0	0	0
Snail	sna_1_Rel5.gff	0.0125695	0.0125695	0.0125695	0.0125696	0.0125704	0.0125739	0.012584	0.012609	0.0126767	0.0128133	0.0130715	0.0135016	0.014204	0.0152941	0.0168673	0.0195634	0.0234405	0.0286696	0.0349485	0.0421632	0.0492204	0.056362	0.0631218	0.0689324	0.0753779	0.0803566	0.0842619	0.0861918	0.0892959	0.0945477	0.0953878	0.097529	0.0996117	0.0983607	0.100178	0.10062	0.0925007	0.0784872	0.0674603	0.0576299	0.0409836	0.0355932	0.0148883	0.0255319	0.0425532	0.0731707	0	0
Snail	sna_2_Rel5.gff	0.0479124	0.0479124	0.0479127	0.047913	0.0479158	0.0479293	0.0479677	0.048059	0.048308	0.0488109	0.0497404	0.0512677	0.0537126	0.0574652	0.0627896	0.0717133	0.0839959	0.0995832	0.117544	0.136426	0.154351	0.17123	0.184905	0.195597	0.205218	0.214216	0.22202	0.22655	0.230187	0.234838	0.236853	0.241977	0.245978	0.241111	0.243312	0.227479	0.208054	0.198861	0.187075	0.198052	0.176815	0.174576	0.163772	0.204255	0.163121	0.268293	0.0784314	0.117647
Stat92E	E0_12h_Stat92E.region.gff	0.00200189	0.00200189	0.0020019	0.00200191	0.00200203	0.0020026	0.0020042	0.00200845	0.00201923	0.00204138	0.0020837	0.0021538	0.00226577	0.00244113	0.0027103	0.0031746	0.00384384	0.00476907	0.00592518	0.00731753	0.00882622	0.0104239	0.0120185	0.0136758	0.015723	0.0183031	0.0204845	0.02326	0.026539	0.028691	0.0317061	0.0362013	0.0386718	0.0393868	0.0422117	0.0400826	0.0405603	0.0361936	0.0328798	0.0308442	0.029274	0.0389831	0.0545906	0.0255319	0.0425532	0.0243902	0	0
Tailless	tll_1_Rel5.gff	0.0117463	0.0117463	0.0117463	0.0117464	0.0117471	0.0117504	0.0117598	0.011784	0.0118448	0.0119698	0.012208	0.0126226	0.013289	0.0143088	0.0157806	0.0183149	0.0218053	0.02642	0.031811	0.0377415	0.043827	0.0494061	0.0546098	0.0589235	0.0626993	0.0673176	0.070426	0.0726351	0.0756882	0.0784154	0.0794	0.0797261	0.0790871	0.0786672	0.0752081	0.0669421	0.0554421	0.0471736	0.0464853	0.0584416	0.0480094	0.0677966	0.0645161	0.0255319	0	0	0	0
Tramtrack	E0_12h_TTK.region.gff	0.0056229	0.00562291	0.00562294	0.00562298	0.00562331	0.00562489	0.00562859	0.00564053	0.00565869	0.0057085	0.00579101	0.00594645	0.00619061	0.00652572	0.00703651	0.00791083	0.00916006	0.0107339	0.0123304	0.0138404	0.0153959	0.0168102	0.0178171	0.0178423	0.0184398	0.0191764	0.0198997	0.0217027	0.0243274	0.026649	0.0299996	0.0323906	0.0332039	0.0340643	0.037604	0.0409091	0.0487307	0.0585604	0.0538549	0.0698052	0.0725995	0.0762712	0.0918114	0.0680851	0.0921986	0.158537	0.137255	0.176471
Twist	twi_1_Rel5.gff	0.194381	0.194381	0.194382	0.194383	0.194391	0.194444	0.19459	0.19495	0.195862	0.197765	0.201225	0.206877	0.215679	0.228913	0.247256	0.277081	0.316495	0.364912	0.418723	0.47336	0.521551	0.564205	0.599716	0.629178	0.65342	0.677506	0.695441	0.711636	0.724931	0.73317	0.745408	0.754213	0.766543	0.767298	0.772295	0.777273	0.78115	0.784465	0.806689	0.834416	0.85363	0.89322	0.913151	0.940426	0.914894	0.926829	1	1
Twist	twi_2_Rel5.gff	0.208544	0.208544	0.208545	0.208546	0.208555	0.208612	0.208769	0.209157	0.210129	0.212133	0.215754	0.221653	0.230839	0.244673	0.263771	0.29475	0.335236	0.384622	0.438771	0.493886	0.541664	0.583913	0.619156	0.648435	0.671802	0.694912	0.713033	0.728846	0.741245	0.748451	0.759554	0.767728	0.77938	0.782201	0.78909	0.795868	0.799825	0.808865	0.826531	0.850649	0.871194	0.905085	0.925558	0.93617	0.907801	0.926829	1	1
Ultrabithorax	E0_12h_UBX7701.region.gff	0.0247033	0.0247033	0.0247034	0.0247036	0.0247051	0.024712	0.0247318	0.0247843	0.0249133	0.0251751	0.0256762	0.0265227	0.0278805	0.0299173	0.0329098	0.0380297	0.0454165	0.0553496	0.067047	0.079838	0.0923713	0.10267	0.111053	0.114441	0.114435	0.112572	0.109333	0.101226	0.0939533	0.0852222	0.077918	0.0728193	0.072272	0.0634448	0.0579667	0.052686	0.0531077	0.0569337	0.0646259	0.0795455	0.106557	0.125424	0.148883	0.195745	0.241135	0.268293	0.254902	0.352941
Ultrabithorax	Embryo_3_8h_UBX1_ChIP_chip.region.gff	7.60718e-05	7.60718e-05	7.60722e-05	7.60727e-05	7.60772e-05	7.60986e-05	7.61596e-05	7.6321e-05	7.67307e-05	7.75723e-05	7.91805e-05	8.19427e-05	8.64102e-05	9.33228e-05	0.000103655	0.000121903	0.000147238	0.000181229	0.000225007	0.000263838	0.000328083	0.000379778	0.000452242	0.00049199	0.000549149	0.00052156	0.000446319	0.000379348	0.000156112	3.40344e-05	0	0	0	0	0	0	0	0	0	0	0	0	0	0	0	0	0	0
Ultrabithorax	Embryo_3_8h_UBX2_ChIP_chip.region.gff	0.00195384	0.00195384	0.00195385	0.00195387	0.00195398	0.00195453	0.0019561	0.00196025	0.00197077	0.00199157	0.00203286	0.00210205	0.00220028	0.00236352	0.00256954	0.00289358	0.00331754	0.00388263	0.00435513	0.00470776	0.00499726	0.00521695	0.00516671	0.00505827	0.00483636	0.00406331	0.00330891	0.00219622	0.00176927	0.00149752	0.00116765	0.00119083	0.00158491	0.00191612	0.00208086	0.00268595	0.0032098	0.00447336	0.00510204	0.00487013	0.0058548	0.00847458	0	0	0	0	0	0
Ultrabithorax	Embryo_3_8h_UBX7701_ChIP_chip.region.gff	0.0134223	0.0134223	0.0134223	0.0134224	0.0134232	0.013427	0.0134378	0.0134662	0.0135385	0.0136813	0.0139583	0.0144348	0.0152118	0.0163885	0.0181548	0.0211559	0.0255019	0.0313821	0.0385637	0.0465881	0.0551819	0.0626983	0.0694718	0.074106	0.0760138	0.0763418	0.0758588	0.0698199	0.062809	0.0577564	0.0516459	0.045847	0.0453285	0.0392804	0.0361177	0.0320248	0.0303472	0.0341602	0.0413832	0.0446429	0.0550351	0.0661017	0.0818859	0.13617	0.198582	0.256098	0.235294	0.352941
Zeste	z_2_Rel5.gff	0.0374625	0.0374626	0.0374627	0.037463	0.0374652	0.0374758	0.0375058	0.0375781	0.0377547	0.0381231	0.0388385	0.0400622	0.0419744	0.0449148	0.0491879	0.056446	0.0666313	0.080304	0.0968254	0.115552	0.135626	0.156309	0.178208	0.199963	0.223099	0.247571	0.272793	0.299265	0.326196	0.353107	0.376297	0.394344	0.417862	0.436129	0.454518	0.471694	0.477094	0.470923	0.501701	0.515422	0.52459	0.542373	0.53598	0.625532	0.574468	0.634146	0.470588	0.264706
Zfh1 (Zn finger homeodomain 1)	Embryo_0_12h_ZFH1_ChIP_chip.region.gff	0.0160856	0.0160856	0.0160857	0.0160858	0.0160867	0.0160905	0.0161017	0.0161206	0.0161651	0.0162804	0.0164395	0.0167706	0.0173357	0.0182539	0.019618	0.0221234	0.0258261	0.030998	0.0373011	0.0445441	0.0526373	0.0611242	0.0700294	0.0793718	0.0897906	0.100867	0.113257	0.124466	0.139564	0.153087	0.167018	0.178267	0.186782	0.194592	0.199614	0.212397	0.231106	0.238715	0.231293	0.217532	0.222482	0.225424	0.26799	0.27234	0.340426	0.317073	0.392157	0.558824
[truncated: 3 more columns]

## Sheet: gd7_CBP_RawData_vs_TF_all
	cut-off (log2 fold enrichment over input)	-1.82401	-1.68531	-1.54662	-1.40792	-1.26923	-1.13053	-0.991838	-0.853143	-0.714448	-0.575753	-0.437059	-0.298364	-0.159669	-0.0209739	0.117721	0.256416	0.395111	0.533805	0.6725	0.811195	0.94989	1.08858	1.22728	1.36597	1.50467	1.64336	1.78206	1.92075	2.05945	2.19814	2.33684	2.47553	2.61423	2.75292	2.89162	3.03031	3.16901	3.3077	3.4464	3.58509	3.72379	3.86248	4.00118	4.13987	4.27857	4.41726	4.55596	4.69465
	number of CBP peaks	1086317	1086312	1086014	1085856	1085302	1083721	1080123	1071765	1054453	1024713	978693	914230	833867	740229	626643	510332	407227	323184	255441	203515	162242	129954	105157	85151	69195	56002	45674	37019	29865	23878	18984	14921	11538	8855	6570	4888	3545	2541	1733	1101	696	432	234	141	100	45	23	12
Factor		overlap	overlap	overlap	overlap	overlap	overlap	overlap	overlap	overlap	overlap	overlap	overlap	overlap	overlap	overlap	overlap	overlap	overlap	overlap	overlap	overlap	overlap	overlap	overlap	overlap	overlap	overlap	overlap	overlap	overlap	overlap	overlap	overlap	overlap	overlap	overlap	overlap	overlap	overlap	overlap	overlap	overlap	overlap	overlap	overlap	overlap	overlap	overlap
Bicoid	bcd_1_Rel5.gff	0.0195486	0.0195487	0.0195541	0.0195569	0.0195669	0.0195954	0.0196607	0.0198131	0.0201327	0.0207043	0.021637	0.0230719	0.0251659	0.0281521	0.0328177	0.0393489	0.0477179	0.0574657	0.06892	0.0818859	0.0961527	0.112186	0.128836	0.14661	0.165388	0.185797	0.206573	0.227694	0.248853	0.268071	0.292878	0.318142	0.340267	0.350988	0.370928	0.39955	0.418054	0.447462	0.439123	0.449591	0.448276	0.458333	0.538462	0.588652	0.61	0.644444	0.608696	0.583333
Bicoid	bcd_2_Rel5.gff	0.0224474	0.0224475	0.0224537	0.0224569	0.0224684	0.0225012	0.0225761	0.0227513	0.0231219	0.0237842	0.0248781	0.026548	0.0289591	0.0323697	0.0376977	0.0451667	0.0547041	0.0657273	0.0787031	0.093374	0.109885	0.127599	0.146077	0.165471	0.18617	0.208028	0.230219	0.253167	0.275004	0.297889	0.324958	0.351116	0.378315	0.394128	0.419482	0.449264	0.473625	0.503739	0.501443	0.490463	0.469828	0.444444	0.508547	0.588652	0.61	0.644444	0.608696	0.583333
Bric a brac 1	E0_12h_bab1.region.gff	0.024931	0.0249311	0.024938	0.0249416	0.0249534	0.0249871	0.0250564	0.0251837	0.0254767	0.0259507	0.0267592	0.0280072	0.0295755	0.0316969	0.0348588	0.0388237	0.0439607	0.0487772	0.0532961	0.0572783	0.060157	0.0617064	0.0612988	0.0595061	0.0575764	0.0568373	0.0563778	0.0568627	0.0570902	0.0564955	0.0562052	0.0583741	0.0572023	0.0562394	0.0567732	0.059329	0.0496474	0.046832	0.0427005	0.0245232	0.012931	0.00694444	0.0042735	0.0070922	0	0	0	0
Cap-n-collar	E0_12h_CNC.region.gff	0.0124761	0.0124762	0.0124796	0.0124814	0.0124878	0.0125051	0.0125347	0.0126156	0.0127753	0.0130397	0.0134669	0.0141387	0.0150144	0.0162098	0.017948	0.0201712	0.0227514	0.0255056	0.0280026	0.0299634	0.0318968	0.0325808	0.0324372	0.0327771	0.0334417	0.0347488	0.036038	0.037035	0.0393772	0.0431359	0.0444585	0.0469808	0.0463685	0.0473179	0.051446	0.0554419	0.0575458	0.0609996	0.0553953	0.0381471	0.0287356	0.0393519	0.00854701	0.0141844	0	0	0	0
Caudal	cad_1_Rel5.gff	0.0592884	0.0592887	0.0593049	0.0593127	0.0593429	0.0594249	0.0596173	0.0600673	0.0610222	0.0627385	0.065567	0.0699572	0.0762831	0.0852858	0.0993293	0.119314	0.144877	0.175776	0.211924	0.250669	0.292631	0.336996	0.380374	0.423976	0.467245	0.507178	0.547533	0.583916	0.615403	0.644945	0.681153	0.709403	0.739296	0.759797	0.784323	0.803601	0.814951	0.824085	0.829198	0.844687	0.873563	0.877315	0.863248	0.900709	0.94	1	1	1
Caudal	E0_4_GFP_7T_ChIP_chip.region.gff	0.0464248	0.046425	0.0464377	0.0464445	0.0464682	0.0465341	0.0466882	0.0470411	0.0477783	0.049084	0.0512357	0.0544907	0.0591545	0.0657864	0.0758694	0.0900002	0.10764	0.128298	0.150915	0.174105	0.198111	0.223025	0.246403	0.269709	0.292391	0.312007	0.334107	0.351333	0.36521	0.376539	0.398493	0.409356	0.41983	0.424506	0.439117	0.449059	0.448237	0.452971	0.439123	0.391462	0.372126	0.361111	0.346154	0.340426	0.32	0.377778	0.347826	0.333333
Caudal	E0_4h_7T_ChIP_seq.gff	0.098857	0.0988574	0.0988845	0.0988943	0.0989365	0.0990716	0.0993766	0.100085	0.101546	0.10417	0.108387	0.114882	0.123851	0.136181	0.15464	0.179128	0.208508	0.241695	0.276933	0.311019	0.344812	0.379604	0.411813	0.443166	0.47278	0.498393	0.520318	0.538426	0.553993	0.567929	0.587495	0.596341	0.606084	0.613552	0.625723	0.629705	0.619182	0.62259	0.632429	0.624886	0.655172	0.668981	0.705128	0.758865	0.7	0.822222	1	1
Caudal	E0_4h_cad.region.gff	0.00241458	0.00241459	0.00241525	0.00241561	0.00241684	0.00242036	0.00242843	0.00244736	0.00248375	0.00255291	0.00265558	0.0028297	0.00307243	0.0034057	0.00388738	0.00454998	0.00535574	0.00635551	0.00758688	0.00892318	0.0105336	0.0123274	0.0143595	0.0166293	0.0189609	0.0214814	0.0245216	0.0271752	0.0298677	0.0322891	0.0345554	0.0386033	0.042815	0.0443817	0.0462709	0.0452128	0.0442877	0.046832	0.0455857	0.030881	0.0416667	0.00925926	0.0042735	0.0070922	0	0	0	0
Caudal	E4_8h_7T_ChIP_seq.gff	0.0558778	0.0558771	0.0558897	0.0558951	0.0559098	0.0559489	0.0560251	0.0562381	0.0566256	0.057338	0.0584085	0.0599882	0.0620411	0.0646043	0.0673525	0.0705384	0.0729839	0.0744065	0.0755713	0.0758126	0.0745615	0.0733183	0.0713505	0.071109	0.0699328	0.0699975	0.0715943	0.0689916	0.0702829	0.0716559	0.0733776	0.0759332	0.0787832	0.0817617	0.082344	0.0799918	0.0764457	0.068477	0.0709752	0.0544959	0.0502874	0.0231481	0.017094	0	0	0	0	0
Chinmo (Chronologically inappropriate morphogenesis)	Embryo_0_12h_chinmo_ChIP_chip.region.gff	0.0111551	0.0111552	0.0111582	0.0111599	0.0111619	0.0111569	0.0111802	0.0112273	0.0112769	0.011412	0.0115664	0.0118942	0.0122502	0.0125407	0.0125861	0.0121313	0.0113647	0.010313	0.00883961	0.00774881	0.0070512	0.0066562	0.00618123	0.00597762	0.00575186	0.00526767	0.00492622	0.00483535	0.00468776	0.0038948	0.00316056	0.00368608	0.00398683	0.00429136	0.00502283	0.0059329	0.00338505	0.00314837	0.00403924	0	0	0	0	0	0	0	0	0
CTCF	E0_12_dCTCF_C_term_ChIP_chip.CTCF_C.gff	0.0645244	0.0645247	0.0645424	0.06455	0.0645728	0.0646458	0.0647843	0.065115	0.0658597	0.0670149	0.0688868	0.0717861	0.0755468	0.0806142	0.0882783	0.0982027	0.109119	0.119415	0.128354	0.134609	0.137326	0.136641	0.130234	0.122253	0.112884	0.103032	0.0916057	0.0835517	0.0778503	0.0724097	0.0678993	0.0644059	0.0602357	0.0554489	0.0557078	0.0523732	0.0431594	0.0318772	0.033468	0.0145322	0.012931	0.00231481	0	0	0	0	0	0
CTCF	E0_12_dCTCF_N_term_ChIP_chip.CTCF_N.gff	0.0539787	0.053979	0.0539938	0.0539998	0.0540163	0.0540693	0.054179	0.0544336	0.0550048	0.0558996	0.0573101	0.0595364	0.0623085	0.0660323	0.071749	0.0790936	0.0871308	0.0947664	0.101053	0.105349	0.106766	0.105245	0.0996795	0.0909796	0.0823181	0.0737474	0.0638219	0.0565115	0.0517328	0.0477427	0.0442478	0.0399437	0.0363148	0.0327499	0.030137	0.0302782	0.02567	0.0165289	0.0201962	0.0127157	0.0114943	0	0	0	0	0	0	0
Daughterless	da_2_Rel5.gff	0.180839	0.180839	0.180889	0.180915	0.181002	0.181247	0.18181	0.183148	0.185903	0.190742	0.198499	0.210491	0.227048	0.249546	0.283522	0.328035	0.381664	0.440396	0.502394	0.562352	0.619907	0.674639	0.723822	0.768576	0.806937	0.838577	0.86489	0.885329	0.903767	0.915361	0.927097	0.936935	0.948258	0.951666	0.955708	0.960516	0.961918	0.968516	0.975188	0.992734	0.997126	0.99537	0.995726	1	1	1	1	1
Dichaete	D_1_Rel5.gff	0.225102	0.225103	0.225164	0.225195	0.225303	0.225613	0.226343	0.228015	0.231514	0.237675	0.247671	0.26285	0.283891	0.31266	0.35575	0.413791	0.481778	0.554068	0.628603	0.695182	0.755187	0.807139	0.84584	0.875175	0.898302	0.915039	0.928712	0.940814	0.951716	0.959921	0.967868	0.974466	0.982926	0.983286	0.991476	0.992226	0.995205	0.995277	0.99423	0.998183	0.997126	0.99537	0.995726	1	1	1	1	1
Dichaete	E0_12h_D.region.gff	0.0117433	0.0117434	0.0117466	0.0117483	0.0117543	0.0117715	0.0118107	0.0119028	0.0120963	0.0124288	0.0129908	0.013851	0.0150971	0.0168488	0.0195853	0.02352	0.0285246	0.0345654	0.0417631	0.049731	0.0587148	0.0683934	0.0783685	0.0889361	0.0996604	0.110139	0.119236	0.126638	0.133836	0.1377	0.146334	0.150459	0.154446	0.155731	0.157078	0.155074	0.146968	0.133412	0.127525	0.13624	0.16092	0.18287	0.106838	0.0992908	0.06	0	0	0
Dichaete	E0_8_D.region.gff	0.0178088	0.0178089	0.0178138	0.0178164	0.0178255	0.0178487	0.0179054	0.0180273	0.0182844	0.0187116	0.019431	0.0205375	0.0220779	0.0240628	0.0271574	0.0313619	0.0364146	0.0420596	0.0481677	0.0540255	0.0600153	0.0662003	0.0711317	0.075877	0.0801937	0.0853184	0.0893506	0.0926011	0.096233	0.102186	0.10767	0.11018	0.113625	0.113382	0.11796	0.125818	0.124683	0.130264	0.122908	0.113533	0.114943	0.148148	0.17094	0.156028	0.21	0.266667	0.26087	0.333333
Disconnected	E0_8h_disco.region.gff	0.0168183	0.0168184	0.016823	0.0168254	0.016834	0.0168586	0.016912	0.017028	0.0172905	0.0177357	0.0184746	0.0196624	0.0213295	0.0236143	0.0270489	0.0317695	0.0376105	0.0443741	0.051828	0.0592634	0.0668754	0.0746187	0.0821058	0.0892297	0.0957873	0.102157	0.107107	0.11197	0.11706	0.122414	0.122577	0.126332	0.129919	0.128515	0.127854	0.136047	0.138223	0.13538	0.148298	0.145322	0.140805	0.162037	0.192308	0.113475	0.15	0.133333	0.26087	0.333333
Distalless	E_0_12h_dll.region.gff	0.00118474	0.00118474	0.00118507	0.00118524	0.00118585	0.00118758	0.00119153	0.00120082	0.00122054	0.00125499	0.00131093	0.00140227	0.00152662	0.00170353	0.00195646	0.00235729	0.00279697	0.00334484	0.00396178	0.00456477	0.00504185	0.00575588	0.00639044	0.00714026	0.00768842	0.00830327	0.00926129	0.0101299	0.0108823	0.0114331	0.0124315	0.0120635	0.0114405	0.00971203	0.00943683	0.00797872	0.00733427	0.00669028	0	0	0	0	0	0	0	0	0	0
Dorsal	dl_3_Rel5.gff	0.354706	0.354707	0.354805	0.354851	0.355011	0.355489	0.356566	0.359012	0.364031	0.37274	0.386444	0.407152	0.434979	0.471527	0.52461	0.59115	0.664809	0.737725	0.805372	0.859126	0.898306	0.929175	0.948734	0.962197	0.972108	0.978251	0.983251	0.986628	0.989319	0.990703	0.993679	0.99551	0.998093	0.997628	0.998021	0.998773	0.99859	0.998426	0.998269	0.998183	0.997126	0.99537	0.995726	1	1	1	1	1
Engrailed	E0_12h_ENserum.region.gff	0.000440019	0.000440021	0.000440142	0.000440206	0.00044043	0.000441073	0.000442542	0.000445993	0.000453316	0.000461593	0.000483298	0.000515188	0.000557643	0.000621429	0.000719708	0.00087786	0.00107311	0.0012315	0.00146022	0.00169029	0.00190456	0.00220847	0.00251053	0.0027598	0.00315052	0.0035713	0.00387529	0.00416003	0.00428595	0.00498367	0.00595238	0.00616581	0.00624025	0.00632411	0.00517504	0.00613748	0.00535966	0.00708383	0.00750144	0.00726612	0	0	0	0	0	0	0	0
Ftz-F1	E0_12h_FTZ_F1.region.gff	0.000172141	0.000172142	0.000172189	0.000172214	0.000172302	0.000172554	0.000173128	0.000172612	0.00016786	0.000159069	0.000158374	0.000146571	0.000128318	0.000113478	0.000103727	9.40564e-05	8.59471e-05	8.97322e-05	8.22108e-05	5.89637e-05	3.08182e-05	3.07801e-05	0	0	0	0	0	0	0	0	0	0	0	0	0	0	0	0	0	0	0	0	0	0	0	0	0	0
Fushi-tarazu	ftz_3_Rel5.gff	0.00903051	0.00903055	0.00903303	0.00903435	0.00903896	0.00905215	0.0090823	0.00914566	0.00928823	0.00954414	0.00997146	0.0106396	0.0116062	0.0129365	0.0150564	0.0181686	0.0221154	0.0267278	0.0323088	0.0381053	0.0450993	0.0527033	0.0610801	0.0698641	0.0786618	0.0870862	0.095284	0.105027	0.113879	0.123712	0.134798	0.140205	0.146646	0.148955	0.15312	0.16162	0.183357	0.207792	0.208309	0.201635	0.218391	0.25463	0.34188	0.475177	0.51	0.644444	0.608696	0.583333
GAF (GAGA factor)	Embryo_0_12h_GAF_ChIP_chip.GAF.gff	0.106808	0.106808	0.106837	0.106852	0.106904	0.107047	0.107369	0.108107	0.1096	0.112219	0.116414	0.122868	0.131646	0.143385	0.161036	0.184919	0.21335	0.245529	0.280581	0.314114	0.34668	0.378888	0.408228	0.435426	0.455929	0.474179	0.48717	0.49977	0.510095	0.513736	0.519227	0.527512	0.533368	0.53913	0.549163	0.567717	0.557969	0.560803	0.563762	0.594914	0.668103	0.678241	0.615385	0.659574	0.62	0.777778	1	1
GATAe	E0_8h_GATAe.region.gff	0.01301	0.0130101	0.0130136	0.0130155	0.0130185	0.0130246	0.0130476	0.0130868	0.013167	0.0133481	0.0136325	0.0140435	0.0147254	0.0155465	0.0166554	0.0181803	0.0200723	0.0219472	0.0238764	0.0252954	0.0262756	0.0273097	0.0275778	0.0278681	0.0279066	0.0287668	0.0285502	0.0285799	0.0291981	0.0301533	0.0283923	0.0275451	0.0266077	0.0267645	0.0252664	0.0257774	0.0220028	0.0232192	0.0253895	0.0254314	0.0201149	0.0208333	0.0213675	0	0	0	0	0
Giant	gt_2_Rel5.gff	0.0377799	0.0377801	0.0377905	0.037796	0.0378153	0.0378686	0.037992	0.0382854	0.0389017	0.0400141	0.0418364	0.0446255	0.0486864	0.0543426	0.0632082	0.0758056	0.092155	0.111751	0.134642	0.159399	0.186394	0.216046	0.24491	0.27396	0.303765	0.333077	0.36154	0.388611	0.410916	0.435715	0.457122	0.475571	0.49922	0.507849	0.52968	0.546645	0.570663	0.593861	0.599538	0.594914	0.603448	0.625	0.735043	0.851064	0.91	0.911111	0.956522	1
Hairy	E0_8h_h.region.gff	0.0147636	0.0147637	0.0147678	0.0147699	0.0147775	0.0147981	0.0148418	0.0149324	0.0151339	0.0154795	0.0160357	0.0169181	0.018082	0.019702	0.0220652	0.025311	0.0290207	0.0327306	0.0358008	0.038066	0.039361	0.0398526	0.0390939	0.0367935	0.0343522	0.032731	0.0291413	0.0269051	0.0255148	0.0245414	0.0234935	0.0230548	0.0208875	0.0187465	0.0194825	0.0212766	0.0217207	0.0251869	0.0271206	0.0263397	0.0114943	0	0	0	0	0	0	0
Hairy	h_1_Rel5.gff	0.0466742	0.0466744	0.0466872	0.046694	0.0467179	0.0467842	0.0469354	0.0472893	0.048023	0.0493299	0.0515105	0.0549183	0.0597673	0.0664565	0.0768316	0.0912484	0.109244	0.130368	0.155085	0.18007	0.207332	0.237122	0.265165	0.292563	0.320746	0.346613	0.369619	0.389989	0.408907	0.426711	0.443163	0.456605	0.469059	0.465613	0.476408	0.48302	0.488858	0.500984	0.50202	0.500454	0.534483	0.608796	0.67094	0.780142	0.8	0.955556	1	1
Hairy	h_2_Rel5.gff	0.0747747	0.074775	0.0747955	0.0748064	0.0748446	0.0749519	0.075197	0.0757741	0.0769774	0.0791265	0.0826878	0.0882852	0.0962648	0.107379	0.124846	0.149542	0.18072	0.217412	0.260001	0.303899	0.351906	0.40225	0.449718	0.495085	0.540082	0.579444	0.615098	0.645506	0.678252	0.704624	0.728403	0.752698	0.781765	0.795935	0.818874	0.829787	0.840056	0.844943	0.849971	0.861035	0.873563	0.891204	0.880342	0.950355	0.93	1	1	1
Huckebein	E0_8h_hkb.region.gff	0.011736	0.011736	0.0117393	0.011741	0.011746	0.0117623	0.0117977	0.0118711	0.0120081	0.0122454	0.0125831	0.0131138	0.0138847	0.0148981	0.0163011	0.0180373	0.0202148	0.0225104	0.024765	0.0270103	0.0292033	0.031388	0.0326274	0.033787	0.0347279	0.0356773	0.0346368	0.034982	0.0373012	0.0393668	0.0395596	0.0416192	0.0427284	0.0443817	0.0473364	0.0536007	0.0606488	0.0625738	0.0663589	0.061762	0.045977	0.0486111	0.0384615	0.0141844	0.01	0	0	0
Huckebein	hkb_1_Rel5.gff	0.0277819	0.0277821	0.0277897	0.0277937	0.0278079	0.0278485	0.0279403	0.0281452	0.0285826	0.0293604	0.0306552	0.0326701	0.0355033	0.0394824	0.0455714	0.0542588	0.0651258	0.0777328	0.0926946	0.108587	0.125436	0.144228	0.161673	0.179164	0.195361	0.212742	0.229562	0.244793	0.257994	0.275442	0.293458	0.313987	0.32848	0.338227	0.348097	0.367021	0.373484	0.392365	0.407386	0.421435	0.429598	0.467593	0.542735	0.574468	0.63	0.644444	0.608696	0.583333
Huckebein	hkb_2_Rel5.gff	0.0162494	0.0162495	0.0162539	0.0162563	0.0162646	0.0162883	0.0163426	0.0164635	0.0167243	0.0171794	0.0179341	0.0191068	0.0207923	0.0231415	0.0266978	0.0318107	0.038163	0.0456891	0.0545801	0.0639855	0.0741177	0.0855918	0.0963987	0.106892	0.117725	0.128228	0.139445	0.15022	0.159116	0.170408	0.180257	0.192011	0.206622	0.21389	0.224505	0.244476	0.259238	0.279024	0.295441	0.319709	0.354885	0.398148	0.435897	0.475177	0.51	0.511111	0.608696	0.583333
Huckebein	hkb_3_Rel5.gff	0.0172519	0.0172519	0.0172567	0.0172592	0.017268	0.0172932	0.0173508	0.0174796	0.0177495	0.0182393	0.0190519	0.020322	0.0221078	0.024664	0.0285633	0.0341523	0.0413209	0.0496405	0.0595363	0.0698032	0.0810703	0.0930945	0.104482	0.115595	0.126584	0.137513	0.148312	0.158999	0.166918	0.179454	0.190107	0.200791	0.214249	0.218746	0.227093	0.242226	0.256982	0.274301	0.296018	0.311535	0.354885	0.393519	0.435897	0.524823	0.56	0.511111	0.608696	0.583333
Hunchback	hb_1_Rel5.gff	0.0662624	0.0662627	0.0662809	0.0662906	0.0663235	0.0664193	0.0666387	0.0671332	0.0681993	0.0700987	0.0732344	0.0780887	0.0851215	0.0950003	0.110414	0.13193	0.159557	0.192383	0.230088	0.270363	0.313445	0.35845	0.4014	0.443706	0.484833	0.524928	0.562793	0.597045	0.6297	0.658598	0.68858	0.715904	0.73869	0.755618	0.774886	0.790917	0.81354	0.82802	0.830929	0.847411	0.882184	0.895833	0.918803	0.950355	1	1	1	1
Hunchback	hb_2_Rel5.gff	0.055551	0.0555513	0.0555665	0.0555746	0.055602	0.0556785	0.0558622	0.0562735	0.0571491	0.0587316	0.0612879	0.0652571	0.0709514	0.0789229	0.0913997	0.108345	0.130173	0.155599	0.184172	0.213984	0.245904	0.278668	0.310022	0.33982	0.370692	0.400825	0.430551	0.458575	0.485049	0.509549	0.537242	0.561692	0.585283	0.59616	0.621766	0.637684	0.649929	0.677292	0.684362	0.679382	0.718391	0.75463	0.846154	0.914894	0.99	0.977778	1	1
Invected	E_0_12h_INV7657.region.gff	0.0289492	0.0289493	0.0289573	0.0289596	0.0289698	0.028989	0.029031	0.0291118	0.0291658	0.0293263	0.0297049	0.0300843	0.0307015	0.0314187	0.0322496	0.0333939	0.034676	0.0363477	0.0379148	0.0397268	0.0420668	0.0436	0.0455795	0.0466231	0.0481682	0.048784	0.0488243	0.0480294	0.0485853	0.0497529	0.0499368	0.0535487	0.0579823	0.0595144	0.0657534	0.073036	0.0840621	0.090122	0.0900173	0.0708447	0.0718391	0.0902778	0.0726496	0.070922	0.06	0	0	0
Invected	Embryo_0_12h_INV_GFP_ChIP_chip.region.gff	6.99612e-05	6.99615e-05	6.99807e-05	6.99909e-05	7.00266e-05	7.01288e-05	7.03624e-05	7.09111e-05	7.20753e-05	7.41671e-05	7.76546e-05	8.31301e-05	9.11416e-05	0.000102671	0.000121281	0.000148923	0.000171894	0.000185653	0.00019574	0.000235855	0.000295854	0.000361666	0.000427932	0.000493241	0.000578076	0.000607121	0.000328414	0.000135066	0	0	0	0	0	0	0	0	0	0	0	0	0	0	0	0	0	0	0	0
Jumeau	E0_8h_jumu.region.gff	0.00935086	0.0093509	0.00935347	0.00935483	0.00935961	0.00937326	0.00940171	0.00947036	0.00959834	0.00982909	0.0102157	0.0107686	0.0115258	0.0125137	0.0138133	0.0154958	0.0172999	0.0189644	0.0204196	0.0212122	0.0216405	0.0219385	0.0215297	0.0207983	0.019828	0.0182851	0.0162456	0.0147222	0.0132262	0.012522	0.011378	0.0111923	0.0104004	0.0117448	0.0100457	0.0104337	0.00987306	0.0118064	0.0126947	0.0108992	0.00718391	0	0	0	0	0	0	0
Knirps	kni_1_Rel5.gff	0.00106323	0.00106323	0.00106352	0.00106368	0.00106422	0.00106577	0.00106932	0.00107766	0.00109535	0.00112714	0.00118015	0.00126226	0.00138391	0.00155898	0.00183996	0.00224168	0.00278714	0.00346861	0.00434151	0.00536078	0.00652112	0.00791049	0.00930038	0.0106634	0.0121107	0.0134281	0.0151071	0.0170453	0.0183827	0.0203953	0.0214918	0.023926	0.0263477	0.0299266	0.0354642	0.0411211	0.0440056	0.0519481	0.0467398	0.0345141	0.0316092	0.0393519	0.0470085	0	0	0	0	0
Knirps	kni_2_Rel5.gff	0.00605072	0.00605075	0.00605241	0.00605329	0.00605638	0.00606521	0.00608542	0.00613287	0.00623356	0.00641448	0.0067161	0.00718747	0.00787776	0.00886753	0.0104414	0.0127055	0.0157824	0.019608	0.0243148	0.02987	0.0363654	0.0439386	0.0521696	0.0613381	0.0711179	0.0808007	0.0912554	0.102866	0.114716	0.127984	0.141066	0.156357	0.17256	0.180463	0.198174	0.217062	0.234979	0.257379	0.270052	0.24614	0.222701	0.261574	0.294872	0.312057	0.29	0.244444	0	0
Knot	E0_12h_KN.region.gff	0.0133801	0.0133801	0.0133838	0.0133848	0.0133889	0.0133937	0.013404	0.0134376	0.0135302	0.0137082	0.0139952	0.0145346	0.0152902	0.0162814	0.0181523	0.0206846	0.0239203	0.0273559	0.0310952	0.0346952	0.0384179	0.0409068	0.0427836	0.0437693	0.0464629	0.0473376	0.0487148	0.0515141	0.053407	0.0567468	0.0597872	0.0623953	0.0641359	0.0688876	0.0722983	0.0756956	0.0744711	0.0720189	0.0773226	0.0853769	0.0818966	0.0810185	0.0726496	0.0780142	0.1	0.0444444	0	0
Krüppel	E0_8_Kr_D2_ChIP_chip.region.gff	0.0180242	0.0180243	0.0180292	0.0180319	0.0180411	0.0180618	0.0181211	0.0182437	0.018512	0.0189721	0.0197069	0.0208372	0.0223405	0.0243627	0.0274638	0.0316049	0.0362525	0.041481	0.0472829	0.0531853	0.0596701	0.0652923	0.0715882	0.077251	0.0825493	0.087604	0.0945177	0.0997596	0.10293	0.106458	0.109092	0.110247	0.114751	0.114286	0.117352	0.123363	0.121298	0.127115	0.109059	0.0962761	0.0804598	0.0810185	0.0726496	0.0567376	0.08	0	0	0
Krüppel	kr_1_Rel5.gff	0.130329	0.13033	0.130366	0.13038	0.130442	0.130612	0.13102	0.131977	0.133948	0.137482	0.143161	0.151801	0.163997	0.18059	0.206231	0.241253	0.283449	0.330465	0.382315	0.433894	0.486532	0.538152	0.588434	0.635354	0.680295	0.720099	0.755485	0.786515	0.810079	0.834785	0.858354	0.875142	0.895476	0.904574	0.919787	0.930646	0.942172	0.957497	0.955568	0.975477	0.975575	0.981481	0.995726	1	1	1	1	1
Krüppel	kr_2_Rel5.gff	0.147433	0.147434	0.147474	0.147491	0.147559	0.147747	0.148197	0.14924	0.151409	0.15532	0.161505	0.171064	0.184351	0.202435	0.23007	0.26782	0.312894	0.362645	0.417161	0.470422	0.523915	0.576281	0.62537	0.672018	0.71469	0.751812	0.784122	0.813258	0.835292	0.857023	0.878951	0.891763	0.909083	0.916544	0.932268	0.941899	0.948378	0.960645	0.957877	0.970936	0.969828	0.972222	0.982906	0.978723	0.97	0.955556	1	1
Mad (Mothers against dpp)	mad_2_Rel5.gff	0.00274321	0.00274323	0.00274398	0.00274438	0.00274578	0.00274979	0.00275895	0.00278046	0.00282611	0.00290813	0.00304488	0.00325739	0.00357131	0.00401362	0.00472358	0.00576879	0.0071729	0.0088773	0.0109967	0.0134142	0.0161179	0.0193299	0.0229276	0.026776	0.0309704	0.035588	0.0407234	0.0466247	0.0515654	0.0580869	0.0666351	0.074928	0.0848501	0.0918125	0.100609	0.1027	0.105219	0.114522	0.118869	0.105359	0.0962644	0.0717593	0.0726496	0.0567376	0.08	0	0	0
Medea	med_2_Rel5.gff	0.201779	0.20178	0.201835	0.201865	0.201966	0.202254	0.202919	0.20446	0.207684	0.213418	0.22277	0.237253	0.257621	0.28571	0.328461	0.386725	0.456696	0.532693	0.610411	0.682294	0.746767	0.802615	0.844803	0.878393	0.904646	0.923699	0.939418	0.951727	0.961226	0.967753	0.974452	0.980832	0.984486	0.985319	0.988889	0.988339	0.986178	0.985832	0.986151	0.989101	0.997126	0.99537	0.995726	1	1	1	1	1
Paired	prd_BQ_Rel5.gff	0.0395327	0.0395328	0.0395437	0.0395494	0.0395696	0.0396274	0.0397575	0.0400648	0.0407017	0.0418107	0.0436296	0.0464435	0.0504985	0.0562434	0.065187	0.0775358	0.09354	0.112233	0.133976	0.157595	0.182986	0.210105	0.236361	0.264648	0.2919	0.319042	0.344857	0.370512	0.397087	0.418837	0.441108	0.461296	0.476772	0.484472	0.500304	0.510843	0.530606	0.545455	0.549913	0.541326	0.530172	0.564815	0.636752	0.730496	0.8	0.911111	1	1
Paired	prd_FQ_Rel5.gff	0.0634253	0.0634256	0.063443	0.0634522	0.0634828	0.063568	0.0637668	0.0642389	0.0652243	0.0669261	0.0696807	0.0740076	0.0801075	0.0886253	0.101784	0.119632	0.142058	0.16779	0.197063	0.228332	0.26082	0.295682	0.329117	0.363343	0.396271	0.428503	0.458116	0.486075	0.51619	0.540246	0.563264	0.580256	0.598457	0.606889	0.625571	0.630319	0.637236	0.655647	0.65378	0.625795	0.581897	0.574074	0.645299	0.723404	0.78	0.888889	1	1
Runt	E0_12h_RUN7659.region.gff	0.00532625	0.00532628	0.00532774	0.00532852	0.00533123	0.00533901	0.00535124	0.00538364	0.00545781	0.00557132	0.00578731	0.00608818	0.00652382	0.00708565	0.00792636	0.00897455	0.0102302	0.0114857	0.0126761	0.0134241	0.013973	0.0139434	0.01338	0.012378	0.0106077	0.0094818	0.00860446	0.00775278	0.00750042	0.00695201	0.00600506	0.00609879	0.00589357	0.00508187	0.00608828	0.00511457	0.00592384	0.0051161	0	0	0	0	0	0	0	0	0	0
Runt	run_1_Rel5.gff	0.0246346	0.0246347	0.0246415	0.0246451	0.0246577	0.0246918	0.0247722	0.0249644	0.0253658	0.0260785	0.0272476	0.0290791	0.0317413	0.0354904	0.041376	0.0498048	0.0605289	0.0731472	0.0879812	0.103806	0.121029	0.140673	0.160569	0.181595	0.202385	0.225778	0.248435	0.270105	0.288934	0.307228	0.327328	0.342537	0.359941	0.364992	0.384627	0.395049	0.409873	0.446281	0.437969	0.415077	0.41523	0.435185	0.431624	0.460993	0.48	0.533333	0.608696	0.583333
Runt	run_2_Rel5.gff	0.00438546	0.00438548	0.00438668	0.00438732	0.00438956	0.00439597	0.00440968	0.00444314	0.00451514	0.00464325	0.00485035	0.00516719	0.00565078	0.00632372	0.00738858	0.00893536	0.0108858	0.0131999	0.0158314	0.0187996	0.0219055	0.0253551	0.0290708	0.0327653	0.0363755	0.04057	0.0445987	0.0480564	0.0510966	0.0554485	0.0601032	0.0621272	0.0655226	0.0670807	0.0692542	0.0664894	0.0662906	0.0696576	0.0652048	0.0399637	0.0301724	0.0208333	0.0042735	0	0	0	0	0
Schnurri	shn_2_Rel5.gff	0.0105982	0.0105982	0.0106012	0.0106027	0.0106081	0.0106236	0.010659	0.0107421	0.0109175	0.0112324	0.0117555	0.0125712	0.0137552	0.0154425	0.0181315	0.022019	0.027233	0.0337919	0.0418805	0.0513377	0.0623143	0.0751881	0.0889717	0.104602	0.121757	0.140691	0.161251	0.182528	0.204755	0.228369	0.252476	0.27344	0.298492	0.30943	0.34003	0.369681	0.396897	0.421488	0.431621	0.413261	0.41523	0.453704	0.504274	0.58156	0.64	0.644444	0.608696	0.583333
Schnurri	shn_3_Rel5.gff	0.003406	0.00340602	0.00340695	0.00340745	0.00340919	0.00341416	0.00342554	0.00345225	0.00350893	0.00360003	0.00376318	0.00401649	0.00438679	0.00490119	0.00568585	0.00684064	0.00840318	0.0103501	0.0127035	0.0153944	0.0183923	0.0217692	0.0254762	0.0299585	0.0344967	0.039695	0.046197	0.0524866	0.0601373	0.0680543	0.0780657	0.0865894	0.0997573	0.109317	0.127702	0.136457	0.149788	0.164502	0.177726	0.158946	0.170977	0.236111	0.311966	0.453901	0.49	0.466667	0.608696	0.583333
Senseless	E4_8_GFP_sens.region.gff	0.106126	0.106127	0.106156	0.106172	0.10622	0.106367	0.106691	0.107463	0.109024	0.111699	0.116009	0.122468	0.13112	0.142492	0.158116	0.177547	0.199491	0.222455	0.245532	0.267921	0.289734	0.312534	0.331533	0.350319	0.367498	0.382361	0.397447	0.410978	0.423271	0.432532	0.443689	0.458883	0.474086	0.479955	0.483866	0.496931	0.511425	0.5305	0.547028	0.555858	0.54454	0.613426	0.602564	0.602837	0.69	0.866667	1	1
Senseless	E4_8_sens.region.gff	0.062212	0.0622123	0.0622276	0.0622329	0.06225	0.0623075	0.0624549	0.0627554	0.0633191	0.0642726	0.0656753	0.0677466	0.0702978	0.0737069	0.078145	0.0840237	0.0904017	0.0972047	0.103535	0.10953	0.115648	0.122997	0.128398	0.136675	0.14264	0.149709	0.155778	0.161836	0.16665	0.169528	0.174726	0.184103	0.191021	0.19537	0.201218	0.214403	0.219464	0.240063	0.234853	0.237057	0.193966	0.206019	0.247863	0.283688	0.34	0.444444	0.565217	0.583333
Senseless	E4_8h_sens.region.gff	0.00616026	0.00616029	0.00616198	0.00616288	0.00616603	0.00617502	0.00619559	0.00624297	0.00634073	0.00650133	0.00675391	0.00716231	0.00773744	0.00841902	0.00930673	0.0103227	0.0113426	0.0122221	0.0128484	0.0133061	0.013788	0.0140973	0.0139315	0.0140339	0.0140617	0.0145352	0.0137496	0.0140739	0.0140298	0.0151185	0.0153814	0.0172911	0.0187207	0.0223602	0.026484	0.0288462	0.0327221	0.0342385	0.0392383	0.030881	0.0301724	0.0324074	0.0384615	0.035461	0.05	0.0888889	0.173913	0.25
Sloppy-paired 1	slp1_1_Rel5.gff	0.0315028	0.0315029	0.0315116	0.0315161	0.0315322	0.0315718	0.0316714	0.0319128	0.0324149	0.0332981	0.0347423	0.0369448	0.040016	0.0443066	0.0508806	0.0600687	0.0711986	0.0838037	0.0977643	0.112601	0.126909	0.141396	0.154683	0.167174	0.181502	0.195011	0.209112	0.222264	0.234288	0.24332	0.251212	0.259299	0.273704	0.280407	0.283866	0.283142	0.289422	0.313262	0.311021	0.29337	0.264368	0.300926	0.397436	0.375887	0.32	0.2	0	0
Snail	sna_1_Rel5.gff	0.0147204	0.0147204	0.0147245	0.0147266	0.0147341	0.0147556	0.0148039	0.0149147	0.0151557	0.0155868	0.0163054	0.0174147	0.0190546	0.0213258	0.024944	0.030051	0.0367608	0.0448908	0.0547211	0.0654546	0.0776987	0.091063	0.105338	0.120938	0.136816	0.153959	0.172461	0.190848	0.209007	0.229919	0.249737	0.269218	0.289218	0.306268	0.330898	0.3482	0.385331	0.416372	0.418927	0.446866	0.432471	0.497685	0.594017	0.659574	0.67	0.866667	1	1
Snail	sna_2_Rel5.gff	0.0555492	0.0555494	0.0555647	0.0555718	0.0556002	0.0556767	0.0558436	0.0562614	0.057096	0.0586379	0.061154	0.0650427	0.0705124	0.0780313	0.0897481	0.105813	0.126301	0.150057	0.177708	0.206845	0.236505	0.268741	0.29978	0.332139	0.364217	0.395004	0.423808	0.452092	0.476812	0.501759	0.527866	0.548288	0.572023	0.587578	0.612329	0.621113	0.647955	0.663125	0.667628	0.655767	0.637931	0.666667	0.679487	0.687943	0.67	0.866667	1	1
Stat92E	E0_12h_Stat92E.region.gff	0.00228663	0.00228664	0.00228726	0.0022876	0.00228876	0.0022921	0.00229974	0.00231767	0.00235572	0.00242409	0.00253808	0.00270391	0.00295611	0.00331249	0.00386025	0.00466755	0.00571426	0.00692175	0.00839333	0.00995504	0.0116616	0.0138126	0.0157574	0.018203	0.0206662	0.0236777	0.0266235	0.0294714	0.0330822	0.0369378	0.0415613	0.0471148	0.0539955	0.0571429	0.0672755	0.0752864	0.0815233	0.0913026	0.0934795	0.08901	0.103448	0.136574	0.17094	0.248227	0.21	0.177778	0	0
Tailless	tll_1_Rel5.gff	0.0141653	0.0141654	0.0141692	0.0141713	0.0141785	0.0141974	0.0142428	0.014353	0.0145877	0.0150013	0.0156944	0.0167791	0.0183686	0.0206558	0.0242546	0.0293691	0.0360929	0.0442565	0.0538989	0.0648404	0.0770516	0.0911092	0.105281	0.120962	0.137886	0.155012	0.17325	0.190821	0.206496	0.222799	0.242099	0.261176	0.283671	0.29633	0.321157	0.340835	0.365585	0.390004	0.396999	0.366031	0.350575	0.384259	0.363248	0.368794	0.37	0.2	0	0
Tramtrack	E0_12h_TTK.region.gff	0.00594486	0.00594489	0.00594652	0.00594738	0.00595042	0.0059591	0.00596969	0.00601158	0.00607993	0.00619491	0.00639935	0.00669088	0.00708147	0.00765304	0.0084083	0.00940956	0.010434	0.011133	0.0115056	0.0115618	0.0113226	0.0103267	0.00924332	0.00823243	0.00822314	0.00733902	0.00687481	0.00713147	0.00770132	0.0075802	0.00858618	0.00857851	0.00849367	0.00993789	0.0123288	0.0145254	0.0166432	0.0181031	0.016734	0.00908265	0	0	0	0	0	0	0	0
Twist	twi_1_Rel5.gff	0.214691	0.214692	0.214751	0.214782	0.21488	0.215164	0.215801	0.217282	0.220281	0.225594	0.23416	0.247163	0.265045	0.289306	0.325656	0.374011	0.431111	0.49263	0.556062	0.615714	0.671774	0.723979	0.765883	0.801964	0.83152	0.856987	0.879625	0.896324	0.910095	0.919843	0.930046	0.93861	0.946871	0.946697	0.952055	0.951923	0.950353	0.956316	0.961339	0.966394	0.979885	0.986111	0.987179	1	1	1	1	1
Twist	twi_2_Rel5.gff	0.230087	0.230088	0.230151	0.230183	0.230284	0.230574	0.23124	0.232777	0.235904	0.241463	0.250429	0.264123	0.282768	0.308034	0.345608	0.395204	0.453764	0.515734	0.580255	0.63957	0.694925	0.745587	0.786766	0.822175	0.851088	0.87363	0.893506	0.909317	0.922016	0.930396	0.940845	0.949467	0.958398	0.958554	0.963927	0.967676	0.96615	0.968516	0.974611	0.990009	0.992816	0.988426	0.987179	1	1	1	1	1
Ultrabithorax	E0_12h_UBX7701.region.gff	0.0269967	0.0269968	0.0270043	0.0270082	0.027022	0.0270614	0.0271469	0.0273577	0.0277831	0.0285387	0.0297764	0.0316321	0.0342932	0.0379099	0.0433516	0.0505632	0.0585153	0.0660553	0.0722907	0.0751149	0.0749005	0.0714561	0.0652833	0.058273	0.0507551	0.044552	0.0394754	0.0351441	0.0312741	0.029567	0.0290244	0.0275451	0.0268677	0.0268775	0.0278539	0.0304828	0.0273625	0.0279418	0.0294287	0.0227066	0.0172414	0.025463	0.042735	0.0496454	0.07	0	0	0
Ultrabithorax	Embryo_3_8h_UBX1_ChIP_chip.region.gff	7.8246e-05	7.82464e-05	7.82679e-05	7.82793e-05	7.83192e-05	7.84335e-05	7.86947e-05	7.93084e-05	8.06105e-05	8.29501e-05	8.68505e-05	9.29744e-05	0.000101935	0.000113478	0.00012926	0.000143044	0.000162072	0.000182559	0.000207484	0.000211287	0.000234218	0.000200071	0.000190192	0.000164414	0.000173423	3.5713e-05	0	0	0	0	0	0	0	0	0	0	0	0	0	0	0	0	0	0	0	0	0	0
Ultrabithorax	Embryo_3_8h_UBX2_ChIP_chip.region.gff	0.0019313	0.00193131	0.00193184	0.00193212	0.0019331	0.00193592	0.00194237	0.00195659	0.00198871	0.00203862	0.00212937	0.00226529	0.00242964	0.00265729	0.00292511	0.00325278	0.0034649	0.0035831	0.00353506	0.00322826	0.00285993	0.0023239	0.00172124	0.00132705	0.000997182	0.000999964	0.000678723	0.000675329	0.00066968	0.000753832	0.000790139	0.00100529	0.00121338	0.00135517	0.00152207	0.0012275	0.00169252	0.00118064	0.0017311	0.000908265	0	0	0	0	0	0	0	0
Ultrabithorax	Embryo_3_8h_UBX7701_ChIP_chip.region.gff	0.0144387	0.0144388	0.0144427	0.0144448	0.0144522	0.0144733	0.0145215	0.0146338	0.0148665	0.0152794	0.0159744	0.0170395	0.0185689	0.0206733	0.0239115	0.0282973	0.0331805	0.038427	0.0425695	0.0451023	0.0462272	0.045116	0.0420514	0.0368992	0.0308548	0.0253205	0.0207777	0.0169643	0.0151013	0.0148254	0.0146966	0.0144092	0.0136072	0.0126482	0.0133942	0.0116612	0.0101551	0.00983865	0.00980958	0.00908265	0	0	0	0	0	0	0	0
Zeste	z_2_Rel5.gff	0.040514	0.0405141	0.0405253	0.0405312	0.0405518	0.0406064	0.0407333	0.0410211	0.0416149	0.0426676	0.0443694	0.0470461	0.0508402	0.055984	0.0640588	0.0752393	0.0892377	0.105534	0.123966	0.141773	0.161056	0.179648	0.196544	0.212434	0.22571	0.237992	0.247493	0.25649	0.265294	0.269118	0.278814	0.289592	0.293552	0.299718	0.304566	0.311375	0.299577	0.291617	0.281016	0.29337	0.341954	0.342593	0.290598	0.269504	0.26	0.177778	0	0
Zfh1 (Zn finger homeodomain 1)	Embryo_0_12h_ZFH1_ChIP_chip.region.gff	0.0180868	0.0180869	0.0180918	0.0180899	0.0180991	0.0181163	0.0181526	0.0182232	0.018382	0.0186599	0.0192052	0.0200748	0.0212672	0.0228848	0.0256127	0.0296121	0.0347668	0.0402959	0.046543	0.052802	0.0596085	0.0652923	0.0710366	0.0755716	0.0795433	0.0816221	0.0828918	0.0858208	0.0893353	0.093182	0.0931311	0.0962402	0.103224	0.107058	0.116134	0.119067	0.12299	0.123967	0.122331	0.102634	0.0876437	0.0856481	0.0982906	0.120567	0.13	0.0888889	0	0
[truncated: 3 more columns]

## Sheet: wt_CBP_RawData_vs_top300TF
	cut-off (log2 fold enrichment over input)	-1.95536	-1.81495	-1.67453	-1.53412	-1.39371	-1.25329	-1.11288	-0.972464	-0.83205	-0.691635	-0.551221	-0.410807	-0.270393	-0.129979	0.0104354	0.15085	0.291264	0.431678	0.572092	0.712506	0.85292	0.993335	1.13375	1.27416	1.41458	1.55499	1.69541	1.83582	1.97623	2.11665	2.25706	2.39748	2.53789	2.6783	2.81872	2.95913	3.09955	3.23996	3.38038	3.52079	3.6612	3.80162	3.94203	4.08245	4.22286	4.36327	4.50369	4.6441
	number of CBP peaks	1248821	1248820	1248814	1248805	1248731	1248380	1247381	1244742	1238096	1224664	1199790	1159347	1099407	1017972	916505	779311	638424	507646	399988	314587	249937	200117	161418	130084	103797	82445	64976	50086	38434	29382	22267	16795	12619	9394	6728	4840	3427	2459	1764	1232	854	590	403	235	141	82	51	34
Factor		overlap	overlap	overlap	overlap	overlap	overlap	overlap	overlap	overlap	overlap	overlap	overlap	overlap	overlap	overlap	overlap	overlap	overlap	overlap	overlap	overlap	overlap	overlap	overlap	overlap	overlap	overlap	overlap	overlap	overlap	overlap	overlap	overlap	overlap	overlap	overlap	overlap	overlap	overlap	overlap	overlap	overlap	overlap	overlap	overlap	overlap	overlap	overlap
Bicoid	bcd_1_Rel5.gff	0.00999423	0.00999423	0.00999428	0.00999435	0.00999495	0.00999776	0.0100058	0.010027	0.0100792	0.0101889	0.0103927	0.0107379	0.0112915	0.0121261	0.0132962	0.0152712	0.0180037	0.0214066	0.0253608	0.0294736	0.0333724	0.0369934	0.0404416	0.0429645	0.0457817	0.048966	0.0504032	0.0536677	0.0567206	0.0591519	0.0606278	0.0662102	0.0645851	0.0679157	0.066736	0.0659091	0.0679895	0.0666938	0.0623583	0.0779221	0.0702576	0.0813559	0.0843672	0.0638298	0.0567376	0.0853659	0.117647	0.176471
Bicoid	bcd_2_Rel5.gff	0.0102665	0.0102665	0.0102665	0.0102666	0.0102672	0.0102701	0.0102783	0.0102993	0.0103546	0.0104674	0.0106785	0.0110372	0.0116044	0.0124483	0.0136475	0.015669	0.0185519	0.0220823	0.0262408	0.0303763	0.0344327	0.0381227	0.041408	0.0444713	0.0479205	0.0513797	0.0532966	0.0562832	0.0585419	0.0610918	0.0625589	0.0665079	0.0634757	0.0675963	0.0668847	0.0681818	0.0694485	0.0642538	0.0555556	0.0600649	0.0550351	0.0457627	0.0471464	0.0255319	0	0	0	0
Bric a brac 1	E0_12h_bab1.region_Top300regions.gff	0.00785541	0.00785542	0.00785545	0.00785551	0.00785598	0.00785818	0.00786207	0.00787713	0.00790003	0.00796627	0.00805474	0.00824775	0.00854643	0.0089138	0.00947294	0.0104053	0.0117383	0.0135587	0.015428	0.0176899	0.019997	0.022137	0.024006	0.0259909	0.0287677	0.0312936	0.0342896	0.0369764	0.040563	0.0422367	0.043697	0.0457279	0.048736	0.0496061	0.0515755	0.0522727	0.0481471	0.050427	0.0311791	0.0243506	0.0199063	0.020339	0.0148883	0	0	0	0	0
Cap-n-collar	E0_12h_CNC.region_Top300regions.gff	0.00636841	0.00636841	0.00636844	0.00636849	0.00636887	0.00637066	0.00637576	0.00638928	0.00642357	0.00648749	0.00659949	0.00678399	0.00703379	0.00742064	0.00790612	0.00872566	0.00984299	0.0112815	0.0131229	0.0150578	0.0169603	0.0185292	0.020004	0.0211709	0.021359	0.0223786	0.0231624	0.0247973	0.0268512	0.0275339	0.028787	0.0297708	0.0286869	0.0301256	0.029132	0.0258264	0.018967	0.0138268	0.0141723	0.0194805	0.0175644	0.0237288	0.0223325	0	0	0	0	0
Caudal	cad_1_Rel5.gff	0.0155226	0.0155227	0.0155227	0.0155228	0.0155238	0.0155281	0.0155406	0.0155735	0.0156547	0.0158264	0.0161512	0.0166904	0.017564	0.0188915	0.0207844	0.0239558	0.0283636	0.0341439	0.0407812	0.0478945	0.0550259	0.0617939	0.0675823	0.0726146	0.0778154	0.0827461	0.086555	0.0902847	0.0934589	0.0955347	0.0974536	0.0994344	0.0977098	0.0997445	0.0994352	0.0995868	0.0968777	0.098414	0.0997732	0.112825	0.118267	0.127119	0.133995	0.114894	0.0992908	0.158537	0.117647	0.176471
Caudal	E0_4_GFP_7T_ChIP_chip.region_Top300regions.gff	0.0123468	0.0123469	0.0123469	0.012347	0.0123477	0.0123512	0.0123595	0.0123857	0.0124514	0.012583	0.0128347	0.0132635	0.0139603	0.015021	0.01654	0.0190951	0.0226668	0.0271725	0.032416	0.0381357	0.043847	0.0486665	0.0533026	0.0566864	0.0597705	0.0631451	0.0665476	0.0693607	0.0708227	0.0722892	0.07446	0.0760345	0.0736984	0.0764318	0.0749108	0.0700413	0.0580683	0.0544937	0.0561224	0.0657468	0.0807963	0.101695	0.109181	0.157447	0.141844	0.146341	0.117647	0.176471
Caudal	E0_4h_7T_ChIP_seq_Top300regions.gff	0.0126367	0.0126367	0.0126368	0.0126369	0.0126376	0.0126412	0.0126497	0.0126725	0.0127333	0.0128599	0.0130965	0.0134748	0.0140712	0.01491	0.0161308	0.0180839	0.0206133	0.0235381	0.0269733	0.0301824	0.0332764	0.0354742	0.0369166	0.0380985	0.0388836	0.0401358	0.0416154	0.0428064	0.0442837	0.0463209	0.0503436	0.0504912	0.0534115	0.0554609	0.0621284	0.0665289	0.0644879	0.0618137	0.0600907	0.0608766	0.0608899	0.0728814	0.0669975	0.0510638	0.0425532	0.0243902	0	0
Caudal	E0_4h_cad.region_Top300regions.gff	0.000253839	0.00025384	0.000253841	0.000253843	0.000253858	0.000253929	0.000254132	0.000254671	0.000256038	0.000258847	0.000261712	0.000270842	0.000285609	0.000304527	0.000330604	0.000361858	0.00040412	0.00047474	0.000562517	0.000613503	0.000664167	0.000699591	0.000724826	0.000768734	0.000751467	0.000776275	0.000846466	0.000738729	0.000858615	0.000952964	0.00107783	0.00130991	0.00158491	0.00159676	0.00222949	0.00309917	0.00379341	0.00406669	0.00566893	0.00730519	0.0105386	0.0135593	0.00496278	0.00425532	0.0070922	0	0	0
Caudal	E4_8h_7T_ChIP_seq_Top300regions.gff	0.00314777	0.00314777	0.00314779	0.00314781	0.003148	0.00314888	0.0031498	0.00315487	0.00316857	0.00318291	0.00319889	0.00326477	0.00330087	0.00343133	0.00359082	0.00379694	0.00396445	0.0041328	0.00425013	0.00432313	0.00446112	0.00457233	0.00462774	0.00452784	0.00419087	0.00411183	0.00407843	0.00403306	0.00390279	0.00391396	0.00336821	0.00339387	0.00356605	0.00329998	0.00386445	0.00433884	0.00379341	0.00244002	0.00340136	0.00405844	0.0058548	0	0	0	0	0	0	0
Chinmo (Chronologically inappropriate morphogenesis)	Embryo_0_12h_chinmo_ChIP_chip.region_Top300regions.gff	0.000984929	0.00098493	0.000984935	0.000984942	0.000985	0.000985277	0.000986066	0.000988157	0.000991846	0.000992925	0.00101101	0.0010342	0.0010633	0.00109139	0.00112493	0.00111894	0.00107609	0.000996758	0.000885027	0.000781978	0.000780197	0.000599649	0.000545168	0.000507364	0.000472075	0.000509431	0.000307806	0.000379348	0.000416298	0.000544551	0.000673643	0.000654957	0.000237737	0.000106451	0	0	0	0	0	0	0	0	0	0	0	0	0	0
CTCF	E0_12_dCTCF_C_term_ChIP_chip.CTCF_C_Top300regions.gff	0.00710991	0.00710991	0.00710995	0.00711	0.00710962	0.00711162	0.00711651	0.00713079	0.00715292	0.00720279	0.00728794	0.00746627	0.00775691	0.00813284	0.00863716	0.00941344	0.0104946	0.0118468	0.0135829	0.0154298	0.0173724	0.0191488	0.0210881	0.0232926	0.0256751	0.0276063	0.0296879	0.0324442	0.0360878	0.0388333	0.041676	0.0435844	0.044219	0.046732	0.0486029	0.0491736	0.0487307	0.0524603	0.0402494	0.0357143	0.0386417	0.0457627	0.0645161	0.0510638	0.0496454	0	0	0
CTCF	E0_12_dCTCF_N_term_ChIP_chip.CTCF_N_Top300regions.gff	0.00709149	0.00709149	0.00709153	0.00709158	0.0070912	0.00709319	0.00709887	0.00711312	0.00713273	0.00717993	0.00725627	0.00743004	0.00772144	0.00809747	0.00861316	0.00941216	0.0105322	0.0119178	0.0138429	0.015789	0.0179325	0.0198484	0.0220917	0.0243612	0.0268698	0.0286615	0.0309191	0.0338618	0.037779	0.040501	0.0431131	0.0451325	0.0452492	0.0466255	0.0466706	0.0497934	0.0490225	0.0500203	0.0396825	0.0340909	0.0351288	0.0355932	0.0471464	0.0510638	0.0496454	0	0	0
Daughterless	da_2_Rel5.gff	0.0234005	0.0234005	0.0234006	0.0234008	0.0234022	0.0234087	0.0234275	0.0234739	0.0235894	0.02384	0.0243201	0.025121	0.0263669	0.0282611	0.0309393	0.0355737	0.0419408	0.0499147	0.0591818	0.0694911	0.0789919	0.0885532	0.0965877	0.103579	0.110909	0.1182	0.123923	0.129717	0.13129	0.134913	0.134773	0.135755	0.133687	0.132851	0.134364	0.142562	0.143274	0.136234	0.120748	0.111201	0.107728	0.0932203	0.0372208	0.00851064	0	0	0	0
Dichaete	D_1_Rel5.gff	0.0245063	0.0245063	0.0245065	0.0245066	0.0245081	0.024515	0.0245346	0.0245858	0.0247178	0.0249824	0.0254778	0.02632	0.0276704	0.0296708	0.0326054	0.0374793	0.044331	0.0529621	0.0629544	0.0737507	0.0845893	0.0946246	0.10383	0.111213	0.119637	0.127758	0.133711	0.140059	0.144872	0.149752	0.152692	0.161179	0.167763	0.172983	0.178954	0.18781	0.186752	0.189915	0.189909	0.191558	0.200234	0.223729	0.220844	0.191489	0.170213	0.158537	0.117647	0.176471
Dichaete	E0_12h_D.region_Top300regions.gff	0.00777053	0.00777054	0.00777057	0.00777063	0.00777109	0.00777327	0.0077795	0.00779599	0.00783784	0.00792381	0.00808308	0.00835988	0.00880657	0.00948749	0.0105084	0.0122839	0.0148616	0.0184518	0.0229407	0.0285231	0.0349128	0.0421503	0.0497776	0.0589158	0.0697515	0.083025	0.0982363	0.117538	0.13691	0.157988	0.180761	0.202501	0.225454	0.249202	0.278092	0.291116	0.317479	0.322895	0.325964	0.334416	0.324356	0.361017	0.349876	0.421277	0.361702	0.256098	0.294118	0.176471
Dichaete	E0_8_D.region_Top300regions.gff	0.00166317	0.00166317	0.00166318	0.00166319	0.00166329	0.00166376	0.00166509	0.00166862	0.00167758	0.00169598	0.00172697	0.00177772	0.00186737	0.00198925	0.00214947	0.00241624	0.00277872	0.00323257	0.00387512	0.00442485	0.00500126	0.00563171	0.00617032	0.00638818	0.00671503	0.00704712	0.00732578	0.00774668	0.00762346	0.00816827	0.00844299	0.00851444	0.00840003	0.00947413	0.00921522	0.00950413	0.00933761	0.00894673	0.00907029	0.0121753	0.0163934	0.0220339	0.0173697	0.0255319	0.0425532	0.0243902	0	0
Disconnected	E0_8h_disco.region_Top300regions.gff	0.00164876	0.00164876	0.00164876	0.00164878	0.00164887	0.00164934	0.00165066	0.00165416	0.00166304	0.00168128	0.0017153	0.00177169	0.00186009	0.00198827	0.00216911	0.00248681	0.00290873	0.00351229	0.00424013	0.00515597	0.00603752	0.00699591	0.00765714	0.00844839	0.00930663	0.0103342	0.0111426	0.0115601	0.0128012	0.0140562	0.0149998	0.0154213	0.0170378	0.0186289	0.0211058	0.0254132	0.0259702	0.0235868	0.0232426	0.025974	0.0234192	0.0220339	0.0173697	0.0255319	0.0425532	0.0243902	0	0
Distalless	E_0_12h_dll.region_Top300regions.gff	0.00113307	0.00113307	0.00113308	0.00113308	0.00113315	0.00113347	0.00113438	0.00113678	0.00114288	0.00115542	0.00117937	0.00122051	0.00128706	0.00139002	0.00153954	0.00180287	0.00219917	0.00273222	0.0034226	0.00420869	0.0051453	0.00611142	0.00726065	0.00827158	0.00982687	0.0111226	0.0125123	0.0140558	0.0154811	0.017766	0.0194458	0.0211372	0.0234567	0.0254418	0.0257134	0.0272727	0.0280128	0.0199268	0.0204082	0.0137987	0.0117096	0.0135593	0.0198511	0.0340426	0.0496454	0	0	0
Dorsal	dl_3_Rel5.gff	0.0368828	0.0368828	0.036883	0.0368833	0.0368854	0.0368958	0.0369238	0.0369988	0.0371877	0.0375752	0.0383092	0.0395352	0.0415415	0.0444757	0.0486282	0.055644	0.0653265	0.0775856	0.0917353	0.107039	0.122807	0.138894	0.154791	0.169583	0.18646	0.203554	0.221513	0.242203	0.26193	0.288272	0.31037	0.33117	0.353911	0.374281	0.400268	0.422727	0.449956	0.454656	0.498866	0.541396	0.551522	0.579661	0.573201	0.553191	0.453901	0.439024	0.490196	0.441176
Engrailed	E0_12h_ENserum.region_Top300regions.gff	0.000419596	0.000419596	0.000419598	0.000419601	0.000419626	0.000419744	0.00042008	0.000420971	0.000423231	0.000427872	0.000436743	0.000451979	0.000476621	0.000512784	0.000567373	0.000667256	0.000809807	0.00101055	0.00127754	0.00159256	0.00186847	0.0022287	0.00267628	0.00311337	0.00358392	0.00424525	0.00483255	0.00577008	0.00673882	0.00745354	0.00830826	0.00821673	0.009034	0.00862253	0.0104043	0.0123967	0.01459	0.0150468	0.0164399	0.023539	0.0339578	0.0389831	0.044665	0.0680851	0.0921986	0.158537	0.137255	0.176471
Ftz-F1	E0_12h_FTZ_F1.region_Top300regions.gff	0.000156147	0.000156147	0.000156148	0.000156149	0.000156159	0.000156202	0.000156328	0.000156659	0.000153461	0.000154328	0.000148359	0.000148359	0.000131889	0.000117881	0.000112383	9.11061e-05	7.20524e-05	5.71264e-05	4.75014e-05	5.40391e-05	4.00101e-05	3.49795e-05	3.09755e-05	7.68734e-06	0	0	0	0	0	0	0	0	0	0	0	0	0	0	0	0	0	0	0	0	0	0	0	0
Fushi-tarazu	ftz_3_Rel5.gff	0.00658221	0.00658221	0.00658225	0.00658229	0.00658268	0.00658453	0.0065882	0.00660217	0.00663357	0.00670633	0.00684036	0.00706346	0.00741854	0.00796977	0.00877355	0.010132	0.0120108	0.01452	0.0174205	0.0206048	0.023766	0.0268843	0.0293895	0.0316103	0.0329489	0.0352114	0.0367982	0.0385936	0.0394963	0.0384589	0.0372749	0.0375707	0.036453	0.0386417	0.0404281	0.0380165	0.0399767	0.0394469	0.0368481	0.0284091	0.0327869	0.0355932	0.0223325	0.0382979	0.0567376	0.0853659	0.117647	0.176471
GAF (GAGA factor)	Embryo_0_12h_GAF_ChIP_chip.GAF_Top300regions.gff	0.0103394	0.0103394	0.0103394	0.0103395	0.0103401	0.010343	0.0103513	0.0103732	0.0104281	0.01054	0.0107477	0.0110959	0.0116572	0.01252	0.0137948	0.0159603	0.0191143	0.0234455	0.0288109	0.0351159	0.0419746	0.0492162	0.0568958	0.0656115	0.075638	0.0866032	0.10016	0.1163	0.132461	0.151555	0.171599	0.187913	0.203582	0.220247	0.236772	0.23657	0.248322	0.241155	0.225624	0.219968	0.213115	0.228814	0.253102	0.365957	0.361702	0.268293	0.313725	0.352941
GATAe	E0_8h_GATAe.region_Top300regions.gff	0.00123637	0.00123637	0.00123637	0.00123638	0.00123646	0.0012368	0.00123779	0.00124042	0.00124708	0.00126075	0.00127939	0.00129642	0.0013289	0.00138118	0.0014348	0.00155137	0.00171516	0.00195412	0.00220257	0.0024858	0.00262066	0.00281835	0.00286213	0.00295963	0.0030444	0.00349324	0.00384757	0.00405303	0.00408492	0.00387993	0.00327839	0.00351295	0.00412077	0.00425804	0.00445898	0.00392562	0.00437701	0.00569337	0.00623583	0.00892857	0.0117096	0.0169492	0.0173697	0.0255319	0.0425532	0.0243902	0	0
Giant	gt_2_Rel5.gff	0.0127905	0.0127905	0.0127905	0.0127906	0.0127914	0.012795	0.0128052	0.0128324	0.0129013	0.0130428	0.0133107	0.0137534	0.0144569	0.0155269	0.0170572	0.0196802	0.0233137	0.0280944	0.033416	0.0394581	0.0452754	0.0503356	0.0549009	0.0576781	0.0604738	0.0629147	0.06467	0.0671445	0.0675704	0.0692601	0.068981	0.0696636	0.0670418	0.0640835	0.0619798	0.0557851	0.0490225	0.0382269	0.0260771	0.0202922	0.0187354	0.0186441	0.0148883	0.0255319	0.0425532	0.0731707	0	0
Hairy	E0_8h_h.region_Top300regions.gff	0.00153745	0.00153745	0.00153746	0.00153747	0.00153756	0.00153799	0.00153922	0.00154249	0.00154754	0.00156206	0.00159195	0.00164144	0.00171365	0.0018193	0.00197053	0.00222504	0.00257352	0.00300997	0.00354761	0.00407201	0.00459316	0.00494711	0.00519769	0.00509671	0.00535661	0.00540967	0.00558668	0.00547059	0.00598428	0.00633041	0.00574842	0.00577553	0.00546795	0.00489674	0.00297265	0.00289256	0.0020426	0.00284669	0	0	0	0	0	0	0	0	0	0
Hairy	h_1_Rel5.gff	0.0119032	0.0119032	0.0119033	0.0119034	0.0119041	0.0119074	0.011917	0.0119398	0.0119991	0.0121233	0.012358	0.0127555	0.0133727	0.0143236	0.0156769	0.0179877	0.0211161	0.0251829	0.0298334	0.0344769	0.0387458	0.0430798	0.0470146	0.0500676	0.0532385	0.0559525	0.0584062	0.061075	0.0622366	0.0636784	0.0653433	0.065972	0.0645059	0.0645093	0.0713436	0.0716942	0.0732419	0.0638471	0.0651927	0.0706169	0.0749415	0.0898305	0.0868486	0.102128	0.0921986	0	0	0
Hairy	h_2_Rel5.gff	0.0135904	0.0135904	0.0135905	0.0135906	0.0135914	0.0135952	0.0136061	0.0136325	0.0137025	0.0138454	0.0141225	0.0145884	0.015321	0.016471	0.0181046	0.0209082	0.0247813	0.0298614	0.0358536	0.0421346	0.0487243	0.0554276	0.0619757	0.0675256	0.0734511	0.0797259	0.086001	0.0927605	0.0982724	0.104554	0.109085	0.114082	0.116887	0.124441	0.132283	0.131405	0.141231	0.132168	0.130952	0.150162	0.152225	0.171186	0.166253	0.191489	0.191489	0.109756	0.117647	0.176471
Huckebein	E0_8h_hkb.region_Top300regions.gff	0.00112906	0.00112907	0.00112907	0.00112908	0.00112915	0.00112946	0.00113037	0.00113276	0.00113885	0.00115052	0.00116687	0.0011817	0.00121338	0.00126231	0.00134205	0.00144743	0.00159455	0.00181426	0.00206256	0.00240633	0.00267267	0.00283834	0.00299223	0.00318256	0.00331416	0.00359027	0.0041246	0.00429262	0.00437113	0.00442448	0.00480532	0.00583507	0.00578493	0.005429	0.00460761	0.00475207	0.00554421	0.00447336	0.00510204	0.00730519	0.00936768	0.0118644	0.0173697	0.0255319	0.0425532	0.0243902	0	0
Huckebein	hkb_1_Rel5.gff	0.00977162	0.00977162	0.00977167	0.00977174	0.00977232	0.00977507	0.0097829	0.00980283	0.00985142	0.00995048	0.0101384	0.0104731	0.0110059	0.0118245	0.0129601	0.0149209	0.0176168	0.0210383	0.0249332	0.0289809	0.0328963	0.0364487	0.0399398	0.0425264	0.0453192	0.0469889	0.0476022	0.0490556	0.0522454	0.0547274	0.0564962	0.0582912	0.0595134	0.0580158	0.0567776	0.0539256	0.0528159	0.0512403	0.053288	0.0511364	0.0386417	0.0305085	0.0421836	0.0468085	0.0425532	0.0243902	0	0
Huckebein	hkb_2_Rel5.gff	0.00839512	0.00839512	0.00839517	0.00839523	0.00839572	0.00839808	0.00840481	0.00842263	0.00846461	0.00855337	0.00871653	0.00900507	0.00945965	0.0101663	0.0111609	0.0128703	0.0152203	0.018247	0.0216807	0.0253793	0.0288113	0.0320063	0.0347359	0.0370453	0.0395002	0.0411305	0.0414307	0.0432456	0.0463132	0.0488394	0.0509274	0.05454	0.0550757	0.052161	0.0491974	0.0431818	0.0402685	0.0390403	0.042517	0.0357143	0.0398126	0.040678	0.0421836	0.0468085	0.0425532	0.0243902	0	0
Huckebein	hkb_3_Rel5.gff	0.00871862	0.00871863	0.00871867	0.00871874	0.00871925	0.0087217	0.00872869	0.00874719	0.00879092	0.00888325	0.00905158	0.0093544	0.0098353	0.0105661	0.0115919	0.0133811	0.0158218	0.0189995	0.0226307	0.0265427	0.0303757	0.0338352	0.037121	0.0396052	0.0423615	0.0434593	0.0440163	0.0449227	0.0469376	0.048397	0.0499394	0.0516225	0.0526983	0.0508835	0.049346	0.0497934	0.0481471	0.049207	0.0510204	0.0470779	0.0480094	0.0440678	0.0620347	0.0851064	0.0638298	0.0731707	0	0
Hunchback	hb_1_Rel5.gff	0.0164059	0.0164059	0.016406	0.0164061	0.0164071	0.0164117	0.0164248	0.0164596	0.0165415	0.0167181	0.0170505	0.0176168	0.0185218	0.0198964	0.0218504	0.0251928	0.0299581	0.0362359	0.0438388	0.0526404	0.0615355	0.0708685	0.0799291	0.0886273	0.0982687	0.106786	0.116735	0.127581	0.136051	0.143591	0.149504	0.155522	0.155321	0.159783	0.169887	0.163636	0.165451	0.158194	0.159864	0.161526	0.166276	0.149153	0.146402	0.140426	0.0851064	0.0731707	0	0
Hunchback	hb_2_Rel5.gff	0.0141838	0.0141838	0.0141839	0.014184	0.0141848	0.0141888	0.0142002	0.0142303	0.0143034	0.0144546	0.0147367	0.0152284	0.0159859	0.0171694	0.018804	0.021646	0.0256569	0.0309468	0.0373486	0.0447984	0.0522452	0.0599	0.0673097	0.0736908	0.0811873	0.0883498	0.0956661	0.103722	0.110215	0.114866	0.118471	0.12212	0.121721	0.122419	0.12931	0.122521	0.114678	0.104921	0.0963719	0.102273	0.107728	0.0983051	0.104218	0.114894	0.0851064	0.0731707	0	0
Invected	E_0_12h_INV7657.region_Top300regions.gff	0.00380359	0.00380359	0.00380361	0.00380364	0.00380386	0.00380493	0.00380798	0.00381284	0.00382604	0.00385738	0.00390402	0.00395654	0.00399397	0.00406986	0.00415164	0.00426017	0.00446412	0.00472179	0.00480264	0.00491756	0.00495725	0.00524193	0.00529061	0.00535039	0.00570344	0.00582206	0.00615612	0.00584994	0.00582817	0.00588796	0.00592805	0.00625186	0.00633965	0.00745156	0.00787753	0.00826446	0.0035016	0.00162668	0	0	0	0	0	0	0	0	0	0
Invected	Embryo_0_12h_INV_GFP_ChIP_chip.region_Top300regions.gff	7.04665e-05	7.04665e-05	7.04669e-05	7.04674e-05	7.04715e-05	7.04914e-05	7.05478e-05	7.06974e-05	7.10769e-05	7.18564e-05	7.33462e-05	7.59048e-05	8.00432e-05	8.64464e-05	9.60169e-05	0.00011292	0.000137839	0.000173349	0.000205006	0.000244765	0.000296075	0.000349795	0.000415071	0.000484302	0.000539515	0.000654982	0.000800295	0.000938386	0.00122288	0.00146348	0.00148201	0.00196487	0.00182265	0.00191612	0.00178359	0.00144628	0.000875401	0.00122001	0.00170068	0	0	0	0	0	0	0	0	0
Jumeau	E0_8h_jumu.region_Top300regions.gff	0.00100014	0.00100014	0.00100015	0.00100016	0.00100022	0.0010005	0.0010013	0.00100342	0.00100881	0.00101661	0.00102851	0.00106267	0.00110969	0.00116506	0.00125586	0.00138199	0.0015413	0.00174137	0.00202006	0.00230779	0.00261266	0.0029133	0.00325243	0.00332862	0.00340087	0.00361453	0.00377062	0.00345406	0.0034865	0.00387993	0.00363767	0.00381066	0.00412077	0.00383223	0.00431034	0.00454545	0.00525241	0.00610004	0.0085034	0.0121753	0.0163934	0.0118644	0.0173697	0.0255319	0.0425532	0.0243902	0	0
Knirps	kni_1_Rel5.gff	0.000862413	0.000862414	0.000862418	0.000862424	0.000862476	0.000862718	0.000863409	0.00086524	0.000869884	0.000879425	0.000897657	0.000928971	0.000979619	0.00105799	0.00117403	0.00137172	0.00166347	0.00201321	0.00244757	0.00291811	0.00338485	0.0035929	0.00400823	0.00420498	0.00459551	0.00498514	0.00532504	0.00602963	0.00692096	0.00765775	0.00871244	0.0100625	0.0110944	0.0104322	0.0105529	0.00805785	0.0020426	0.00122001	0	0	0	0	0	0	0	0	0	0
Knirps	kni_2_Rel5.gff	0.00499751	0.00499752	0.00499754	0.00499758	0.00499787	0.00499928	0.00500328	0.00501389	0.0050408	0.00509528	0.00520008	0.00538148	0.00567488	0.00612591	0.00678229	0.00791212	0.00955008	0.0117661	0.0144454	0.0173815	0.0205572	0.0236612	0.0268743	0.0295578	0.032024	0.0348717	0.0370598	0.0391327	0.0403289	0.0409775	0.0409575	0.0430485	0.0426341	0.0432191	0.0416171	0.0384298	0.0326816	0.0235868	0.0181406	0.0186688	0.0199063	0.0237288	0.0223325	0.0382979	0.0567376	0.0853659	0.117647	0.176471
Knot	E0_12h_KN.region_Top300regions.gff	0.00545394	0.00545395	0.00545397	0.00545401	0.00545434	0.00545347	0.00544982	0.00545575	0.00546727	0.00550192	0.00554764	0.00565663	0.00584224	0.00615832	0.00668081	0.0076465	0.00900655	0.0109959	0.0134479	0.0163103	0.0194289	0.0225118	0.0261557	0.0295501	0.0336522	0.0380132	0.0428004	0.0472587	0.051621	0.0587775	0.0661966	0.0718666	0.0804343	0.0872898	0.101219	0.107231	0.123723	0.134608	0.139456	0.155032	0.172131	0.223729	0.240695	0.276596	0.333333	0.341463	0.372549	0.529412
Krüppel	E0_8_Kr_D2_ChIP_chip.region_Top300regions.gff	0.00753751	0.00753752	0.00753755	0.00753761	0.00753805	0.00754017	0.00754461	0.007559	0.00759796	0.00767639	0.00781137	0.00803125	0.00837997	0.00893541	0.00970207	0.0108724	0.0123695	0.0142008	0.016083	0.0181031	0.0201251	0.0219272	0.0235971	0.0247994	0.0255691	0.025981	0.0265637	0.0282115	0.0303377	0.0323327	0.0326941	0.0323906	0.0308265	0.0295934	0.0312128	0.0303719	0.0265538	0.0244002	0.0243764	0.0154221	0.0058548	0.00847458	0	0	0	0	0	0
Krüppel	kr_1_Rel5.gff	0.0219567	0.0219567	0.0219568	0.021957	0.0219583	0.0219645	0.0219821	0.0220279	0.0221445	0.0223857	0.022829	0.0235753	0.0247643	0.0265665	0.0291073	0.0333564	0.0390649	0.0461916	0.0541891	0.0627712	0.0709259	0.0781193	0.0842223	0.0883045	0.0932108	0.0979805	0.100468	0.102883	0.104022	0.107106	0.10693	0.104793	0.104842	0.106877	0.116677	0.119628	0.125474	0.128508	0.129819	0.130682	0.133489	0.116949	0.0992556	0.093617	0.113475	0.195122	0.176471	0.0882353
Krüppel	kr_2_Rel5.gff	0.0239234	0.0239234	0.0239235	0.0239237	0.0239251	0.0239318	0.023951	0.024001	0.0241298	0.0243936	0.0248769	0.0256903	0.0269673	0.0288888	0.0316572	0.0362217	0.0424357	0.0499265	0.0586568	0.0681052	0.0770874	0.0850353	0.0920282	0.0966683	0.102122	0.107029	0.110256	0.112546	0.113519	0.115649	0.113262	0.109378	0.10611	0.10677	0.115636	0.113843	0.115261	0.117527	0.119048	0.117695	0.124122	0.128814	0.1067	0.123404	0.163121	0.195122	0.176471	0.0882353
Mad (Mothers against dpp)	mad_2_Rel5.gff	0.00234461	0.00234461	0.00234462	0.00234464	0.00234478	0.00234544	0.00234732	0.00235229	0.00236492	0.00239086	0.00244043	0.00252383	0.00266053	0.00287041	0.00317947	0.00371482	0.00448761	0.00556687	0.00688521	0.0084905	0.0102786	0.0123078	0.0142177	0.0160819	0.018305	0.0205955	0.0229623	0.0251168	0.027892	0.0302907	0.0318408	0.0339387	0.0355813	0.0383223	0.0450357	0.0464876	0.0536913	0.0536804	0.0510204	0.0641234	0.0737705	0.0881356	0.0694789	0.0340426	0	0	0	0
Medea	med_2_Rel5.gff	0.0220568	0.0220568	0.0220569	0.0220571	0.0220584	0.0220646	0.0220823	0.0221291	0.0222479	0.0224911	0.0229549	0.0237366	0.0249898	0.026876	0.0296452	0.0343573	0.0409696	0.0497808	0.0601643	0.0716845	0.083297	0.0951793	0.106345	0.116033	0.126131	0.134696	0.141806	0.1511	0.158349	0.166531	0.16895	0.171896	0.173944	0.173941	0.177021	0.179752	0.173038	0.168361	0.153061	0.166396	0.159251	0.149153	0.148883	0.144681	0.148936	0.170732	0.137255	0.176471
Paired	prd_BQ_Rel5.gff	0.0118344	0.0118344	0.0118344	0.0118345	0.0118352	0.0118385	0.011848	0.0118723	0.0119304	0.0120547	0.0122955	0.0126856	0.0133099	0.0142725	0.015606	0.0178889	0.0210675	0.0249564	0.0292859	0.03366	0.0378335	0.0421453	0.0453233	0.0482765	0.0501941	0.0519498	0.0528965	0.0539672	0.0521934	0.0502348	0.0483675	0.0504317	0.0513511	0.0513093	0.0533591	0.0512397	0.0501897	0.0459536	0.0419501	0.0405844	0.0351288	0.0254237	0	0	0	0	0	0
Paired	prd_FQ_Rel5.gff	0.0140717	0.0140717	0.0140718	0.0140719	0.0140727	0.0140766	0.0140879	0.0141146	0.0141839	0.0143272	0.0146051	0.015049	0.0157812	0.0168836	0.0184102	0.0209737	0.0245323	0.0286499	0.0333785	0.0380276	0.0423787	0.0467027	0.049728	0.0524353	0.0537684	0.0559525	0.0573596	0.0591782	0.0583077	0.0578245	0.0584722	0.060911	0.0625248	0.0636577	0.0691141	0.0700413	0.0744091	0.0764538	0.0804989	0.0819805	0.0761124	0.059322	0.0397022	0.0638298	0.0567376	0.0853659	0.117647	0.176471
Runt	E0_12h_RUN7659.region_Top300regions.gff	0.0047701	0.0047701	0.00477013	0.00477016	0.00477044	0.00477178	0.004774	0.00478332	0.00480738	0.00484623	0.00493586	0.00509338	0.00533287	0.0056868	0.00619309	0.00708061	0.00834712	0.0100483	0.0120804	0.0142441	0.0166762	0.0186041	0.0203571	0.0214707	0.0220334	0.0225848	0.0220851	0.0210238	0.0204246	0.0191954	0.017874	0.0155403	0.013234	0.0128806	0.010107	0.00578512	0.0032098	0	0	0	0	0	0	0	0	0	0	0
Runt	run_1_Rel5.gff	0.0098621	0.00986211	0.00986216	0.00986223	0.00986281	0.00986559	0.00987349	0.00989121	0.00993946	0.010046	0.0102435	0.0105723	0.0111014	0.0119149	0.0130954	0.0151108	0.017988	0.0217652	0.0259783	0.0305671	0.0346887	0.0389122	0.0428825	0.0464469	0.0494716	0.0531263	0.05619	0.0589187	0.0603112	0.0640528	0.0669601	0.072462	0.0746493	0.0795188	0.0848692	0.0842975	0.0857893	0.0825539	0.0901361	0.0974026	0.108899	0.130508	0.111663	0.153191	0.170213	0.231707	0.294118	0.264706
Runt	run_2_Rel5.gff	0.00374673	0.00374674	0.00374675	0.00374678	0.003747	0.00374806	0.00375106	0.0037566	0.00377677	0.00381737	0.00389652	0.00402985	0.00423319	0.00455121	0.00499834	0.00577946	0.00686848	0.00831682	0.0099653	0.0116407	0.0132913	0.0149263	0.0163489	0.0177347	0.0183917	0.0194918	0.0209154	0.0221818	0.0227403	0.023756	0.0241164	0.0248884	0.0244076	0.0243773	0.0237812	0.0190083	0.016049	0.0134201	0.0119048	0.0170455	0.0128806	0.0169492	0	0	0	0	0	0
Schnurri	shn_2_Rel5.gff	0.00836549	0.0083655	0.00836554	0.0083656	0.00836609	0.00836845	0.00837515	0.0083929	0.00843796	0.0085305	0.00870736	0.00900852	0.00949421	0.01024	0.0113475	0.0132668	0.0160599	0.0198386	0.0244457	0.0299027	0.035605	0.0415207	0.0471013	0.0515821	0.0565045	0.0608406	0.0651933	0.0687418	0.0690795	0.0716765	0.0709121	0.071033	0.0702116	0.0688737	0.0656956	0.0592975	0.0513569	0.0366002	0.0260771	0.0202922	0.0140515	0.0152542	0	0	0	0	0	0
Schnurri	shn_3_Rel5.gff	0.00297881	0.00297881	0.00297883	0.00297885	0.00297902	0.00297986	0.00298225	0.00298857	0.00300461	0.00303757	0.00310054	0.00320698	0.00338091	0.00362191	0.00399343	0.00464256	0.0055872	0.00687487	0.00842525	0.0103342	0.0123151	0.0144965	0.0165967	0.0186264	0.0208388	0.0230699	0.0257787	0.0289702	0.0323412	0.0368933	0.0411371	0.0444775	0.049687	0.0543964	0.0569263	0.0576446	0.0589437	0.056527	0.0612245	0.0665584	0.0655738	0.0694915	0.0297767	0.0255319	0.0425532	0.0731707	0	0
Senseless	E4_8_GFP_sens.region_Top300regions.gff	0.00262327	0.00262328	0.00262329	0.00262331	0.00262346	0.0026242	0.0026263	0.00263187	0.002646	0.00267339	0.00271798	0.00279554	0.00290247	0.00306197	0.00327549	0.00359035	0.00400204	0.0044992	0.00510015	0.00567728	0.00632159	0.00664111	0.00693851	0.00714923	0.00763991	0.00810237	0.00841849	0.00892465	0.00902846	0.00973385	0.0110926	0.010777	0.0115699	0.0134128	0.0133769	0.0152893	0.0151736	0.0150468	0.0130385	0.012987	0.0128806	0.0169492	0.0248139	0.0297872	0.0496454	0	0	0
Senseless	E4_8_sens.region_Top300regions.gff	0.00192742	0.00192742	0.00192743	0.00192744	0.00192756	0.0019281	0.00192884	0.00193213	0.0019425	0.00195809	0.00198535	0.00202959	0.00209568	0.00218474	0.00229131	0.00245217	0.00260642	0.00284056	0.00305509	0.00337585	0.00367693	0.00381777	0.00400203	0.00398204	0.00428721	0.00441506	0.00443241	0.00433255	0.0037727	0.00323327	0.00300894	0.0021435	0.00237737	0.00255482	0.00133769	0.00165289	0.0011672	0.000406669	0.000566893	0.000811688	0.00117096	0.00169492	0.00248139	0.00425532	0.0070922	0	0	0
Senseless	E4_8h_sens.region_Top300regions.gff	0.000661424	0.000661424	0.000661428	0.000661432	0.000661472	0.000661658	0.000662187	0.000663591	0.000667153	0.000674471	0.000688454	0.000707295	0.00073858	0.000780965	0.000833602	0.000898229	0.000988371	0.00110707	0.00121504	0.00134144	0.00148838	0.00154909	0.00161692	0.00167584	0.00181123	0.00201346	0.00227776	0.00249571	0.00239371	0.00228031	0.0023802	0.00250074	0.00221888	0.00191612	0.000743163	0.00103306	0	0	0	0	0	0	0	0	0	0	0	0
Sloppy-paired 1	slp1_1_Rel5.gff	0.010791	0.010791	0.010791	0.0107911	0.0107918	0.0107948	0.0108034	0.0108247	0.0108748	0.0109883	0.011187	0.0115306	0.0120838	0.0129002	0.0140425	0.0159667	0.0185801	0.0218971	0.0257383	0.0296516	0.0331604	0.0360539	0.0385769	0.0403124	0.0418606	0.0435684	0.0462171	0.0486962	0.0493573	0.0500987	0.0520052	0.0485263	0.0491323	0.0472642	0.0503864	0.0487603	0.0496061	0.0488003	0.0527211	0.0349026	0.0398126	0.0474576	0.0322581	0.0255319	0	0	0	0
Snail	sna_1_Rel5.gff	0.00921509	0.0092151	0.00921514	0.00921521	0.00921576	0.00921835	0.00922573	0.00924368	0.0092933	0.00939523	0.00958751	0.00991248	0.0104338	0.0112341	0.0124047	0.014396	0.0172597	0.0211112	0.0257908	0.0312314	0.0368093	0.0422803	0.047504	0.0519434	0.0568995	0.0611438	0.0641775	0.0667053	0.0686632	0.0730719	0.0733821	0.0754987	0.0773437	0.0764318	0.0755054	0.0754132	0.0682813	0.0536804	0.0453515	0.0422078	0.0351288	0.0338983	0.0148883	0.0255319	0.0425532	0.0731707	0	0
Snail	sna_2_Rel5.gff	0.0143223	0.0143223	0.0143224	0.0143225	0.0143233	0.0143274	0.0143388	0.0143684	0.0144448	0.0146024	0.0148993	0.0153983	0.0161869	0.0173964	0.0191717	0.0221503	0.0263493	0.0318352	0.0383311	0.0454628	0.0525052	0.0592903	0.0656866	0.0706236	0.0758307	0.08049	0.0842619	0.0873298	0.0892959	0.0941052	0.0949836	0.0958619	0.0981853	0.0967639	0.0952735	0.093595	0.0889991	0.0788939	0.0736961	0.0771104	0.0632319	0.0542373	0.0148883	0.0255319	0.0425532	0.0731707	0	0
Stat92E	E0_12h_Stat92E.region_Top300regions.gff	0.00200189	0.00200189	0.0020019	0.00200191	0.00200203	0.0020026	0.0020042	0.00200845	0.00201923	0.00204138	0.0020837	0.0021538	0.00226577	0.00244113	0.0027103	0.0031746	0.00384384	0.00476907	0.00592518	0.00731753	0.00882622	0.0104239	0.0120185	0.0136758	0.015723	0.0183031	0.0204845	0.02326	0.026539	0.028691	0.0317061	0.0362013	0.0386718	0.0393868	0.0422117	0.0400826	0.0405603	0.0361936	0.0328798	0.0308442	0.029274	0.0389831	0.0545906	0.0255319	0.0425532	0.0243902	0	0
Tailless	tll_1_Rel5.gff	0.00940487	0.00940488	0.00940492	0.00940499	0.00940555	0.00940819	0.00941573	0.00943489	0.00948311	0.00958222	0.00977088	0.0101005	0.0106303	0.0114433	0.0126077	0.0146001	0.017338	0.0208984	0.0250308	0.029553	0.0342566	0.0384175	0.0422444	0.0451862	0.0476603	0.0508096	0.0527733	0.0548057	0.0566165	0.0579947	0.0581578	0.0579935	0.0557889	0.0535448	0.05217	0.0481405	0.0382259	0.0317202	0.0300454	0.0373377	0.0269321	0.0372881	0.0322581	0.0255319	0	0	0	0
Tramtrack	E0_12h_TTK.region_Top300regions.gff	0.00474688	0.00474688	0.0047469	0.00474694	0.00474722	0.00474855	0.00475156	0.00476163	0.00477507	0.00481765	0.00489419	0.00502869	0.00523191	0.00550899	0.00596178	0.00672517	0.00780829	0.00920523	0.0106653	0.0119522	0.0133354	0.0145965	0.0154939	0.0153209	0.0156556	0.0161562	0.0166831	0.018049	0.0202165	0.0222245	0.0253739	0.0270914	0.0280529	0.0298063	0.0332937	0.035124	0.0411439	0.0488003	0.042517	0.0584416	0.0644028	0.0661017	0.0918114	0.0680851	0.0921986	0.158537	0.137255	0.176471
Twist	twi_1_Rel5.gff	0.0240106	0.0240107	0.0240108	0.024011	0.0240124	0.0240191	0.0240384	0.0240885	0.024213	0.0244753	0.0249619	0.0257749	0.0270655	0.0290096	0.0317652	0.0365605	0.0428289	0.0510119	0.0604018	0.0706831	0.0803643	0.0896176	0.0975666	0.103564	0.110562	0.117751	0.123092	0.128559	0.131758	0.135763	0.135582	0.136648	0.135034	0.133277	0.138228	0.13595	0.135395	0.126068	0.126417	0.140422	0.137002	0.140678	0.133995	0.123404	0.0921986	0.158537	0.137255	0.176471
Twist	twi_2_Rel5.gff	0.025026	0.025026	0.0250261	0.0250263	0.0250278	0.0250348	0.0250549	0.0251072	0.0252355	0.0255082	0.0260121	0.0268651	0.0282125	0.0302474	0.0331553	0.0381927	0.0447775	0.0531591	0.0627194	0.0733756	0.0836291	0.0932754	0.101866	0.108376	0.115398	0.123476	0.128571	0.135048	0.139902	0.144987	0.144025	0.145698	0.143672	0.141473	0.147592	0.147727	0.148818	0.141928	0.143424	0.149351	0.142857	0.138983	0.114144	0.0978723	0.0921986	0.158537	0.137255	0.176471
Ultrabithorax	E0_12h_UBX7701.region_Top300regions.gff	0.00723402	0.00723403	0.00723406	0.00723412	0.00723454	0.00723658	0.00724237	0.00725773	0.00729669	0.00737263	0.00751965	0.0077604	0.00816804	0.00877234	0.00968898	0.0112048	0.0134597	0.0164367	0.0200081	0.023898	0.027619	0.0306571	0.0333668	0.034324	0.0335752	0.032834	0.0313346	0.0283912	0.0263569	0.0233817	0.0191315	0.0152426	0.0134717	0.00989994	0.00832342	0.00909091	0.00875401	0.0109801	0.0147392	0.0202922	0.0257611	0.0338983	0.044665	0.0723404	0.0567376	0.0853659	0.117647	0.176471
Ultrabithorax	Embryo_3_8h_UBX1_ChIP_chip.region_Top300regions.gff	7.60718e-05	7.60718e-05	7.60722e-05	7.60727e-05	7.60772e-05	7.60986e-05	7.61596e-05	7.6321e-05	7.67307e-05	7.75723e-05	7.91805e-05	8.19427e-05	8.64102e-05	9.33228e-05	0.000103655	0.000121903	0.000147238	0.000181229	0.000225007	0.000263838	0.000328083	0.000379778	0.000452242	0.00049199	0.000549149	0.00052156	0.000446319	0.000379348	0.000156112	3.40344e-05	0	0	0	0	0	0	0	0	0	0	0	0	0	0	0	0	0	0
Ultrabithorax	Embryo_3_8h_UBX2_ChIP_chip.region_Top300regions.gff	0.00195384	0.00195384	0.00195385	0.00195387	0.00195398	0.00195453	0.0019561	0.00196025	0.00197077	0.00199157	0.00203286	0.00210205	0.00220028	0.00236352	0.00256954	0.00289358	0.00331754	0.00388263	0.00435513	0.00470776	0.00499726	0.00521695	0.00516671	0.00505827	0.00483636	0.00406331	0.00330891	0.00219622	0.00176927	0.00149752	0.00116765	0.00119083	0.00158491	0.00191612	0.00208086	0.00268595	0.0032098	0.00447336	0.00510204	0.00487013	0.0058548	0.00847458	0	0	0	0	0	0
Ultrabithorax	Embryo_3_8h_UBX7701_ChIP_chip.region_Top300regions.gff	0.0064637	0.0064637	0.00646373	0.00646378	0.00646416	0.00646598	0.00647116	0.00648488	0.00651969	0.00658548	0.00672034	0.00695219	0.0073285	0.00788922	0.00874409	0.0102	0.0123382	0.0151818	0.0186456	0.0225057	0.0267107	0.0301324	0.0334783	0.0356462	0.0373229	0.0376736	0.0372599	0.0340814	0.0309101	0.028623	0.024341	0.022209	0.0210793	0.0178838	0.0153092	0.0130165	0.0140064	0.0178935	0.0226757	0.0251623	0.028103	0.0372881	0.0397022	0.0638298	0.0992908	0.109756	0.117647	0.176471
Zeste	z_2_Rel5.gff	0.0129042	0.0129042	0.0129042	0.0129043	0.0129051	0.0129087	0.0129191	0.0129416	0.0129925	0.0131089	0.0133457	0.0137422	0.0143386	0.0152892	0.0165727	0.0186909	0.0215922	0.0254587	0.0298034	0.0347662	0.0400581	0.0453535	0.0512706	0.0568863	0.0632485	0.0711505	0.0792293	0.0891666	0.100536	0.114083	0.12669	0.139149	0.15128	0.163189	0.179548	0.19876	0.204844	0.211061	0.231293	0.251623	0.276347	0.333898	0.352357	0.417021	0.460993	0.439024	0.294118	0.176471
Zfh1 (Zn finger homeodomain 1)	Embryo_0_12h_ZFH1_ChIP_chip.region_Top300regions.gff	0.00707868	0.00707868	0.00707872	0.00707877	0.00707919	0.00708038	0.00708444	0.00709464	0.00712546	0.00718891	0.00729044	0.00748007	0.00782331	0.00833422	0.00906269	0.0103399	0.0121957	0.0147682	0.0179905	0.0215425	0.0257705	0.0299175	0.0344757	0.0393515	0.0453192	0.0517193	0.0584677	0.0656671	0.0755321	0.0832823	0.0900436	0.0975886	0.103732	0.112944	0.121284	0.129339	0.138313	0.141928	0.137188	0.133117	0.137002	0.135593	0.158809	0.195745	0.262411	0.182927	0.254902	0.382353
[truncated: 3 more columns]

## Sheet: gd7_CBP_RawData_vs_top300TF
	cut-off (log2 fold enrichment over input)	-1.82401	-1.68531	-1.54662	-1.40792	-1.26923	-1.13053	-0.991838	-0.853143	-0.714448	-0.575753	-0.437059	-0.298364	-0.159669	-0.0209739	0.117721	0.256416	0.395111	0.533805	0.6725	0.811195	0.94989	1.08858	1.22728	1.36597	1.50467	1.64336	1.78206	1.92075	2.05945	2.19814	2.33684	2.47553	2.61423	2.75292	2.89162	3.03031	3.16901	3.3077	3.4464	3.58509	3.72379	3.86248	4.00118	4.13987	4.27857	4.41726	4.55596	4.69465
	number of CBP peaks	1086317	1086312	1086014	1085856	1085302	1083721	1080123	1071765	1054453	1024713	978693	914230	833867	740229	626643	510332	407227	323184	255441	203515	162242	129954	105157	85151	69195	56002	45674	37019	29865	23878	18984	14921	11538	8855	6570	4888	3545	2541	1733	1101	696	432	234	141	100	45	23	12
Factor		overlap	overlap	overlap	overlap	overlap	overlap	overlap	overlap	overlap	overlap	overlap	overlap	overlap	overlap	overlap	overlap	overlap	overlap	overlap	overlap	overlap	overlap	overlap	overlap	overlap	overlap	overlap	overlap	overlap	overlap	overlap	overlap	overlap	overlap	overlap	overlap	overlap	overlap	overlap	overlap	overlap	overlap	overlap	overlap	overlap	overlap	overlap	overlap
Bicoid	bcd_1_Rel5.gff	0.0122644	0.0122644	0.0122678	0.0122696	0.0122758	0.0122938	0.0123347	0.0124309	0.012634	0.0129929	0.0135896	0.0144865	0.0158263	0.0177161	0.0206641	0.0247643	0.0299661	0.0360661	0.0432037	0.0512051	0.0598304	0.0695477	0.079367	0.0894176	0.100296	0.1123	0.12471	0.137092	0.149406	0.162158	0.178255	0.194558	0.209222	0.21502	0.226636	0.248568	0.258956	0.283747	0.266013	0.26158	0.251437	0.226852	0.217949	0.184397	0.18	0	0	0
Bicoid	bcd_2_Rel5.gff	0.0125148	0.0125148	0.0125183	0.0125201	0.0125265	0.0125447	0.0125865	0.0126847	0.012892	0.0132632	0.0138787	0.0148136	0.0161788	0.0181052	0.0210854	0.0252208	0.0305677	0.0367376	0.0440806	0.0521976	0.0610015	0.070625	0.0804321	0.0906038	0.101626	0.114424	0.127228	0.140009	0.151716	0.164503	0.181785	0.19878	0.212602	0.217053	0.233638	0.256547	0.273343	0.299095	0.282747	0.279746	0.272989	0.277778	0.311966	0.368794	0.33	0.2	0	0
Bric a brac 1	E0_12h_bab1.region_Top300regions.gff	0.0083217	0.00832173	0.00832402	0.00832523	0.00832948	0.00833886	0.00835738	0.00838803	0.0084679	0.00860631	0.00881686	0.00912134	0.00948113	0.00992531	0.0106504	0.0114435	0.012617	0.0135898	0.0144456	0.0153109	0.0158529	0.0160287	0.0157764	0.014809	0.0142207	0.0136602	0.0139905	0.0141819	0.012657	0.0126057	0.011378	0.0113263	0.0114405	0.0105025	0.00943683	0.011252	0.00930889	0.0110193	0.00923254	0.00544959	0	0	0	0	0	0	0	0
Cap-n-collar	E0_12h_CNC.region_Top300regions.gff	0.00674849	0.00674852	0.00675037	0.00675136	0.0067548	0.00676373	0.00678534	0.00682706	0.00691069	0.00704783	0.00728216	0.00765344	0.00809721	0.00871622	0.00960675	0.0107851	0.0121554	0.0136702	0.0149506	0.0159005	0.0170794	0.0175062	0.0174786	0.0176627	0.0177469	0.0189279	0.0202303	0.0209892	0.0224008	0.0241645	0.0254952	0.0281482	0.0293812	0.0310559	0.034551	0.0374386	0.0400564	0.0409288	0.0363531	0.0181653	0.0158046	0.0185185	0	0	0	0	0	0
Caudal	cad_1_Rel5.gff	0.0188232	0.0188233	0.0188285	0.0188312	0.0188408	0.0188665	0.0189275	0.0190704	0.0193807	0.0199334	0.020839	0.0222778	0.0243336	0.0273024	0.0319352	0.0386298	0.0472316	0.0576297	0.0698713	0.0834287	0.0981743	0.114087	0.13011	0.147902	0.165359	0.180708	0.197968	0.215187	0.230136	0.246629	0.268279	0.288184	0.310106	0.323546	0.338204	0.359043	0.381664	0.404565	0.400462	0.375114	0.377874	0.409722	0.444444	0.546099	0.54	0.733333	1	1
Caudal	E0_4_GFP_7T_ChIP_chip.region_Top300regions.gff	0.014516	0.0145161	0.0145201	0.0145222	0.0145296	0.0145489	0.0145965	0.0147084	0.0149471	0.0153663	0.01605	0.0171182	0.0186636	0.0208976	0.0243201	0.0292163	0.0354348	0.0429415	0.0517732	0.0610766	0.0714365	0.0827908	0.0936885	0.105542	0.117465	0.12996	0.142948	0.154623	0.165679	0.176983	0.188633	0.19744	0.203415	0.208922	0.214612	0.223609	0.222849	0.222747	0.207155	0.147139	0.126437	0.0787037	0.0769231	0.0992908	0.14	0.133333	0.26087	0.25
Caudal	E0_4h_7T_ChIP_seq_Top300regions.gff	0.0144092	0.0144093	0.0144133	0.0144154	0.0144218	0.0144419	0.0144863	0.014589	0.0147849	0.0151525	0.0157496	0.0166905	0.0179453	0.0196142	0.0221769	0.0255402	0.0294136	0.0338662	0.0382867	0.0427536	0.0465786	0.0506795	0.0539859	0.0574626	0.0602789	0.0644084	0.067938	0.0693968	0.0729951	0.0727448	0.0765381	0.0756652	0.0766164	0.0762281	0.0741248	0.0763093	0.0764457	0.0755608	0.084247	0.0762943	0.079023	0.0833333	0.0897436	0.0851064	0.08	0	0	0
Caudal	E0_4h_cad.region_Top300regions.gff	0.000244864	0.000244865	0.000244932	0.000244968	0.000245093	0.000245451	0.000246268	0.000248189	0.000252263	0.000258609	0.000267704	0.000282205	0.000303406	0.000341786	0.000379802	0.000431092	0.000496038	0.000560052	0.000626368	0.000761615	0.000869072	0.00103113	0.00123625	0.00147972	0.00177759	0.00207135	0.00238648	0.00243118	0.00264524	0.00305721	0.00358196	0.00415522	0.00433351	0.00474308	0.00410959	0.00347791	0.00310296	0.004329	0.00634737	0.00363306	0.00574713	0	0	0	0	0	0	0
Caudal	E4_8h_7T_ChIP_seq_Top300regions.gff	0.00331395	0.00331397	0.00331487	0.00331536	0.00331705	0.00331912	0.00332832	0.00334215	0.00336857	0.00340974	0.00349548	0.00362163	0.00376199	0.00393527	0.00412994	0.00434227	0.00462887	0.00476818	0.0047095	0.00480554	0.00482612	0.00468627	0.00480234	0.00516729	0.00539056	0.00599979	0.00656829	0.00707745	0.00743345	0.00816651	0.00916561	0.00998593	0.0110938	0.0111801	0.0115677	0.0120704	0.0146685	0.0141677	0.0178881	0.00908265	0.00574713	0	0	0	0	0	0	0
Chinmo (Chronologically inappropriate morphogenesis)	Embryo_0_12h_chinmo_ChIP_chip.region_Top300regions.gff	0.000946317	0.000946321	0.000946581	0.000946719	0.000947202	0.000946738	0.000947114	0.000950768	0.000948359	0.000961245	0.000984987	0.00101397	0.00106612	0.00112398	0.00111706	0.00114631	0.00109276	0.00111701	0.00110006	0.00115471	0.00126971	0.00143897	0.0014835	0.00155019	0.00166197	0.00149995	0.00142313	0.00140468	0.00143981	0.00108887	0.000632111	0.000670196	0.000606691	0.000790514	0.000913242	0.0012275	0	0	0	0	0	0	0	0	0	0	0	0
CTCF	E0_12_dCTCF_C_term_ChIP_chip.CTCF_C_Top300regions.gff	0.00753463	0.00753467	0.00753674	0.00753783	0.00754168	0.00755268	0.00756951	0.00759868	0.00766464	0.00776413	0.00793405	0.00821566	0.00850615	0.00895669	0.00955249	0.0103991	0.0113401	0.0121695	0.0127857	0.0131391	0.0132641	0.0136818	0.0136463	0.0133175	0.0131657	0.0129281	0.0121732	0.0115616	0.0111167	0.0107212	0.0105879	0.00911467	0.00910036	0.00880858	0.00898021	0.0108429	0.00761636	0.00550964	0.00750144	0.00726612	0.0114943	0	0	0	0	0	0	0
CTCF	E0_12_dCTCF_N_term_ChIP_chip.CTCF_N_Top300regions.gff	0.00761932	0.00761936	0.00762145	0.00762256	0.00762645	0.00763757	0.00765005	0.00767892	0.0077443	0.0078461	0.00804645	0.00834801	0.00866805	0.00917824	0.00978867	0.0106774	0.0116692	0.0125996	0.013279	0.0136796	0.0137449	0.0141742	0.0140171	0.0134115	0.0130067	0.012946	0.0121075	0.0115076	0.0109828	0.0104699	0.0104298	0.00898063	0.00953371	0.00869565	0.00898021	0.0108429	0.00761636	0.00550964	0.00750144	0.00726612	0.0114943	0	0	0	0	0	0	0
Daughterless	da_2_Rel5.gff	0.0269829	0.026983	0.0269904	0.0269944	0.0270082	0.0270457	0.027133	0.0273409	0.0277698	0.0285504	0.0298122	0.0317874	0.0345595	0.038376	0.0443969	0.0527147	0.0632203	0.0754121	0.0891595	0.103865	0.120185	0.136825	0.153371	0.170732	0.186386	0.201725	0.221636	0.237635	0.253507	0.271924	0.293458	0.30628	0.322673	0.339243	0.354186	0.37766	0.401693	0.430933	0.443162	0.452316	0.507184	0.555556	0.641026	0.723404	0.77	0.733333	0.608696	0.583333
Dichaete	D_1_Rel5.gff	0.0289335	0.0289337	0.0289416	0.0289458	0.0289606	0.0289955	0.0290902	0.0293152	0.0297832	0.0306281	0.0320305	0.0341916	0.0372841	0.0416182	0.048396	0.0577781	0.0697252	0.0841131	0.100857	0.118615	0.137369	0.158125	0.178704	0.200573	0.221793	0.241652	0.263848	0.284611	0.307082	0.32955	0.353139	0.372964	0.393656	0.41581	0.439574	0.461948	0.480677	0.511216	0.532025	0.538601	0.581897	0.685185	0.82906	0.886525	0.93	0.955556	1	1
Dichaete	E0_12h_D.region_Top300regions.gff	0.0084653	0.00846534	0.00846766	0.00846889	0.00847322	0.00848558	0.00851385	0.00858024	0.00871921	0.00895568	0.00935942	0.00997998	0.010877	0.0121422	0.0141548	0.0170242	0.0207526	0.0251652	0.0305628	0.0364592	0.0432071	0.0503101	0.0577708	0.0658242	0.073936	0.0824435	0.0902702	0.096464	0.102762	0.104866	0.112358	0.115676	0.118131	0.120045	0.119482	0.116408	0.105783	0.0893349	0.084247	0.08901	0.0933908	0.127315	0.0683761	0.0425532	0	0	0	0
Dichaete	E0_8_D.region_Top300regions.gff	0.00181347	0.00181348	0.00181397	0.00181424	0.00181516	0.00181781	0.00182387	0.00183716	0.00186447	0.0019098	0.0019853	0.00209685	0.00225096	0.00243033	0.0027384	0.00313717	0.00360487	0.00412459	0.00467035	0.00526251	0.00587394	0.00631762	0.00658064	0.00679969	0.00716815	0.00769615	0.0084293	0.00840109	0.00894023	0.00883659	0.00937632	0.0105221	0.0108338	0.0108413	0.00913242	0.0104337	0.0104372	0.0118064	0.0126947	0.0118074	0.00574713	0.00925926	0	0	0	0	0	0
Disconnected	E0_8h_disco.region_Top300regions.gff	0.00184661	0.00184661	0.00184712	0.00184739	0.00184833	0.00185103	0.0018572	0.00186795	0.00189861	0.00194493	0.00202822	0.0021581	0.00235409	0.00259244	0.0029666	0.0035036	0.00415248	0.00488267	0.00581739	0.00672678	0.00748265	0.00846453	0.00939548	0.0104638	0.0109979	0.0121067	0.013049	0.0137227	0.0141637	0.0150348	0.0148019	0.0150124	0.0147339	0.0152456	0.0123288	0.01473	0.0126939	0.00826446	0.00923254	0.00817439	0.00574713	0.00925926	0	0	0	0	0	0
Distalless	E_0_12h_dll.region_Top300regions.gff	0.00118474	0.00118474	0.00118507	0.00118524	0.00118585	0.00118758	0.00119153	0.00120082	0.00122054	0.00125499	0.00131093	0.00140227	0.00152662	0.00170353	0.00195646	0.00235729	0.00279697	0.00334484	0.00396178	0.00456477	0.00504185	0.00575588	0.00639044	0.00714026	0.00768842	0.00830327	0.00926129	0.0101299	0.0108823	0.0114331	0.0124315	0.0120635	0.0114405	0.00971203	0.00943683	0.00797872	0.00733427	0.00669028	0	0	0	0	0	0	0	0	0	0
Dorsal	dl_3_Rel5.gff	0.0423744	0.0423746	0.0423862	0.0423924	0.042414	0.0424694	0.0426053	0.0429264	0.043598	0.0448077	0.0467562	0.0498135	0.0540662	0.0598801	0.0687377	0.0808493	0.0957451	0.112701	0.131956	0.15138	0.171885	0.192276	0.213291	0.234771	0.258617	0.280776	0.302076	0.319728	0.336816	0.354259	0.372103	0.390792	0.407436	0.428458	0.449163	0.466448	0.469958	0.495081	0.527409	0.53406	0.613506	0.652778	0.74359	0.921986	1	1	1	1
Engrailed	E0_12h_ENserum.region_Top300regions.gff	0.000440019	0.000440021	0.000440142	0.000440206	0.00044043	0.000441073	0.000442542	0.000445993	0.000453316	0.000461593	0.000483298	0.000515188	0.000557643	0.000621429	0.000719708	0.00087786	0.00107311	0.0012315	0.00146022	0.00169029	0.00190456	0.00220847	0.00251053	0.0027598	0.00315052	0.0035713	0.00387529	0.00416003	0.00428595	0.00498367	0.00595238	0.00616581	0.00624025	0.00632411	0.00517504	0.00613748	0.00535966	0.00708383	0.00750144	0.00726612	0	0	0	0	0	0	0	0
Ftz-F1	E0_12h_FTZ_F1.region_Top300regions.gff	0.000172141	0.000172142	0.000172189	0.000172214	0.000172302	0.000172554	0.000173128	0.000172612	0.00016786	0.000159069	0.000158374	0.000146571	0.000128318	0.000113478	0.000103727	9.40564e-05	8.59471e-05	8.97322e-05	8.22108e-05	5.89637e-05	3.08182e-05	3.07801e-05	0	0	0	0	0	0	0	0	0	0	0	0	0	0	0	0	0	0	0	0	0	0	0	0	0	0
Fushi-tarazu	ftz_3_Rel5.gff	0.00776293	0.00776296	0.00776509	0.00776622	0.00777019	0.00778152	0.00780744	0.00786087	0.00798234	0.00820034	0.00856551	0.00913884	0.00996082	0.0110925	0.0128973	0.0155585	0.0188936	0.0228105	0.0275524	0.0325087	0.0383748	0.0447389	0.0519033	0.0594238	0.0667389	0.0739081	0.0812497	0.0892515	0.0963335	0.105369	0.11615	0.120032	0.125845	0.126369	0.129224	0.136252	0.152327	0.174734	0.173687	0.171662	0.193966	0.233796	0.333333	0.460993	0.51	0.644444	0.608696	0.583333
GAF (GAGA factor)	Embryo_0_12h_GAF_ChIP_chip.GAF_Top300regions.gff	0.0113613	0.0113614	0.0113645	0.0113661	0.0113719	0.0113885	0.0114256	0.0115128	0.0116904	0.0119965	0.0125157	0.013326	0.0144867	0.0160342	0.018497	0.0219916	0.0264079	0.0313011	0.0371201	0.0434563	0.050061	0.0572049	0.0646177	0.0727179	0.0802081	0.0860684	0.091759	0.0953564	0.0978738	0.0947316	0.0942899	0.0927552	0.0901369	0.084472	0.081583	0.0820376	0.0789845	0.0700512	0.0611656	0.0644868	0.0603448	0.0787037	0.0811966	0.0921986	0.07	0.0444444	0	0
GATAe	E0_8h_GATAe.region_Top300regions.gff	0.00132926	0.00132927	0.00132963	0.00132983	0.00133051	0.00132783	0.00133226	0.00133425	0.00134477	0.00136819	0.00140493	0.00142415	0.00149664	0.00156843	0.00165964	0.0017518	0.00192276	0.00209169	0.00217271	0.00232415	0.00226822	0.00234698	0.00234887	0.00246621	0.00235566	0.00264276	0.00293384	0.00313353	0.00331492	0.00335036	0.00316056	0.003418	0.00277344	0.00293619	0.00197869	0.00184124	0	0	0	0	0	0	0	0	0	0	0	0
Giant	gt_2_Rel5.gff	0.0154043	0.0154044	0.0154086	0.0154109	0.0154187	0.0154394	0.015489	0.0156079	0.0158604	0.0163148	0.0170564	0.0182263	0.0199096	0.0222958	0.0260882	0.0314775	0.038492	0.0470568	0.0569486	0.0674791	0.0791965	0.0920326	0.104872	0.118801	0.133088	0.148352	0.163091	0.178503	0.192198	0.207597	0.222977	0.235507	0.24935	0.251383	0.261644	0.273322	0.28914	0.305392	0.30929	0.28247	0.306034	0.270833	0.350427	0.425532	0.42	0.511111	0.608696	0.583333
Hairy	E0_8h_h.region_Top300regions.gff	0.00166618	0.00166619	0.00166665	0.00166689	0.00166774	0.00167017	0.00167481	0.00168414	0.00170799	0.00175171	0.0018116	0.00190871	0.00204109	0.00221553	0.00248148	0.0028746	0.00332002	0.00371306	0.00411054	0.00450581	0.00468436	0.00482478	0.00484038	0.00475626	0.00458126	0.00483911	0.00503569	0.00526757	0.0048217	0.00418796	0.00400337	0.00395416	0.00329347	0.00338792	0.00304414	0.00327332	0.00366714	0.00314837	0.00403924	0.00454133	0	0	0	0	0	0	0	0
Hairy	h_1_Rel5.gff	0.0142021	0.0142022	0.0142061	0.0142081	0.0142154	0.0142343	0.0142789	0.0143856	0.0146152	0.015014	0.0156781	0.0167212	0.0182103	0.0202613	0.0234009	0.0278368	0.0333401	0.039674	0.0472947	0.0555536	0.0638491	0.0733644	0.0821343	0.0912144	0.101351	0.111228	0.12217	0.130338	0.138389	0.145322	0.153076	0.156692	0.163547	0.162281	0.161187	0.166735	0.176305	0.195986	0.190421	0.155313	0.147989	0.162037	0.205128	0.241135	0.23	0.2	0	0
Hairy	h_2_Rel5.gff	0.0160994	0.0160994	0.0161038	0.0161062	0.0161144	0.0161361	0.016187	0.0163095	0.0165735	0.0170428	0.0178064	0.0190083	0.0207335	0.0231185	0.026792	0.0321203	0.0388678	0.0466514	0.056103	0.066	0.0767126	0.0892239	0.101334	0.114232	0.12748	0.140816	0.155997	0.168643	0.181718	0.19474	0.210177	0.221567	0.23817	0.247883	0.256164	0.270049	0.277292	0.305785	0.306982	0.305177	0.326149	0.384259	0.393162	0.432624	0.46	0.422222	0.391304	0.416667
Huckebein	E0_8h_hkb.region_Top300regions.gff	0.0012234	0.00122341	0.00122374	0.00122392	0.00122454	0.00122633	0.00123042	0.00123628	0.00125278	0.00128621	0.00130889	0.00136946	0.00146066	0.00157519	0.00167879	0.00180863	0.00204554	0.00228353	0.0024859	0.00271233	0.00297087	0.00326269	0.00334738	0.00347618	0.00345401	0.00383915	0.00400666	0.00394392	0.00411853	0.00402044	0.0039507	0.00422224	0.00433351	0.00474308	0.00532725	0.00634206	0.00733427	0.00787092	0.00923254	0.0118074	0.00718391	0.0115741	0.0042735	0.0070922	0	0	0	0
Huckebein	hkb_1_Rel5.gff	0.0113282	0.0113282	0.0113313	0.011333	0.0113388	0.0113553	0.0113931	0.0114792	0.011661	0.0119917	0.0125371	0.0133643	0.0145491	0.016195	0.0186709	0.0223404	0.0267983	0.0321148	0.0382946	0.0448665	0.0519902	0.0599443	0.0676322	0.0750901	0.0828384	0.0907468	0.0986776	0.106054	0.112875	0.121199	0.128161	0.135849	0.145346	0.151892	0.161035	0.176759	0.187306	0.201495	0.21408	0.221617	0.248563	0.303241	0.363248	0.446809	0.45	0.511111	0.608696	0.583333
Huckebein	hkb_2_Rel5.gff	0.00968962	0.00968967	0.00969232	0.00969373	0.00969868	0.00971283	0.00974519	0.00982025	0.00997294	0.0102429	0.0106847	0.0113932	0.0123893	0.013766	0.0158591	0.0188936	0.0226532	0.0272105	0.0325359	0.0380218	0.0439282	0.0508488	0.0574569	0.0640744	0.0706409	0.0773722	0.0844682	0.0921689	0.0987109	0.106583	0.111462	0.117485	0.124285	0.126595	0.134703	0.149345	0.154866	0.172373	0.180612	0.184378	0.201149	0.238426	0.282051	0.382979	0.38	0.511111	0.608696	0.583333
Huckebein	hkb_3_Rel5.gff	0.0102567	0.0102567	0.0102595	0.010261	0.0102663	0.0102812	0.0103155	0.0103894	0.0105514	0.0108479	0.0113406	0.0121173	0.0132203	0.0147549	0.0171214	0.0205415	0.0248977	0.0301438	0.0362432	0.042616	0.0494631	0.0570125	0.0641612	0.0713438	0.0788641	0.0864433	0.0935324	0.101272	0.107115	0.11609	0.123788	0.130286	0.140926	0.147713	0.159056	0.176555	0.186742	0.20307	0.217542	0.228883	0.258621	0.291667	0.34188	0.446809	0.45	0.511111	0.608696	0.583333
Hunchback	hb_1_Rel5.gff	0.0193848	0.0193849	0.0193902	0.019393	0.019402	0.0194303	0.019495	0.019647	0.0199601	0.020515	0.0214316	0.0228717	0.0249464	0.0278914	0.0325385	0.0391686	0.047794	0.0582362	0.0703411	0.0835761	0.0980018	0.113625	0.129207	0.146728	0.16468	0.180636	0.196961	0.213647	0.229801	0.247299	0.265171	0.284833	0.304039	0.315076	0.332268	0.363543	0.388999	0.425817	0.429313	0.431426	0.482759	0.5625	0.67094	0.780142	0.83	0.733333	0.608696	0.583333
Hunchback	hb_2_Rel5.gff	0.0167051	0.0167051	0.0167097	0.0167122	0.0167198	0.0167442	0.0167999	0.0169291	0.0171937	0.0176684	0.0184491	0.0196876	0.0214471	0.0239493	0.0278867	0.0335076	0.0407709	0.0495817	0.0596145	0.0704911	0.0825865	0.0950259	0.106821	0.118836	0.13157	0.143763	0.156281	0.169454	0.182655	0.196206	0.210967	0.227264	0.243716	0.248899	0.256012	0.278846	0.297602	0.318772	0.311021	0.303361	0.326149	0.391204	0.508547	0.546099	0.54	0.511111	0.608696	0.583333
Invected	E_0_12h_INV7657.region_Top300regions.gff	0.00383129	0.00383131	0.00383236	0.00383292	0.00383488	0.00383678	0.00384401	0.00386279	0.00388353	0.00392207	0.00399512	0.00409744	0.00413615	0.00419735	0.0042624	0.00450099	0.00472218	0.00497549	0.00530455	0.0054738	0.00580614	0.00601751	0.00636192	0.0066705	0.00702363	0.00707118	0.00709375	0.00653718	0.00656287	0.00720328	0.00790139	0.00871255	0.0104871	0.0121965	0.0147641	0.0192308	0.0248237	0.0267611	0.0196192	0.00544959	0.00862069	0.00925926	0	0	0	0	0	0
Invected	Embryo_0_12h_INV_GFP_ChIP_chip.region_Top300regions.gff	6.99612e-05	6.99615e-05	6.99807e-05	6.99909e-05	7.00266e-05	7.01288e-05	7.03624e-05	7.09111e-05	7.20753e-05	7.41671e-05	7.76546e-05	8.31301e-05	9.11416e-05	0.000102671	0.000121281	0.000148923	0.000171894	0.000185653	0.00019574	0.000235855	0.000295854	0.000361666	0.000427932	0.000493241	0.000578076	0.000607121	0.000328414	0.000135066	0	0	0	0	0	0	0	0	0	0	0	0	0	0	0	0	0	0	0	0
Jumeau	E0_8h_jumu.region_Top300regions.gff	0.00109637	0.00109637	0.00109667	0.00109683	0.00109739	0.00109899	0.00110265	0.00111125	0.0011257	0.00115349	0.00119445	0.0012568	0.00132155	0.00142253	0.00156389	0.00177727	0.00197924	0.00216904	0.00236062	0.00256492	0.00270583	0.00283177	0.00288141	0.00298294	0.00302045	0.00326774	0.00374392	0.00402496	0.00364976	0.00360164	0.00326591	0.00348502	0.00329347	0.00417843	0.00334855	0.00347791	0.00310296	0.00354191	0.00461627	0.00454133	0	0	0	0	0	0	0	0
Knirps	kni_1_Rel5.gff	0.00106323	0.00106323	0.00106352	0.00106368	0.00106422	0.00106577	0.00106932	0.00107766	0.00109535	0.00112714	0.00118015	0.00126226	0.00138391	0.00155898	0.00183996	0.00224168	0.00278714	0.00346861	0.00434151	0.00536078	0.00652112	0.00791049	0.00930038	0.0106634	0.0121107	0.0134281	0.0151071	0.0170453	0.0183827	0.0203953	0.0214918	0.023926	0.0263477	0.0299266	0.0354642	0.0411211	0.0440056	0.0519481	0.0467398	0.0345141	0.0316092	0.0393519	0.0470085	0	0	0	0	0
Knirps	kni_2_Rel5.gff	0.00605072	0.00605075	0.00605241	0.00605329	0.00605638	0.00606521	0.00608542	0.00613287	0.00623356	0.00641448	0.0067161	0.00718747	0.00787776	0.00886753	0.0104414	0.0127055	0.0157824	0.019608	0.0243148	0.02987	0.0363654	0.0439386	0.0521696	0.0613381	0.0711179	0.0808007	0.0912554	0.102866	0.114716	0.127984	0.141066	0.156357	0.17256	0.180463	0.198174	0.217062	0.234979	0.257379	0.270052	0.24614	0.222701	0.261574	0.294872	0.312057	0.29	0.244444	0	0
Knot	E0_12h_KN.region_Top300regions.gff	0.00618236	0.00618239	0.00618408	0.00618498	0.00618722	0.00618886	0.00619281	0.00621778	0.00627339	0.00639301	0.00659451	0.00688448	0.0073333	0.0079624	0.00904821	0.010503	0.0123101	0.0142829	0.0164774	0.0183525	0.0204694	0.0216846	0.0225567	0.0232763	0.025233	0.0267669	0.0275649	0.0291742	0.0300352	0.0329592	0.0362937	0.0384693	0.0406483	0.0452851	0.0488584	0.0503273	0.0476728	0.0436836	0.0450087	0.0454133	0.0229885	0.0208333	0.017094	0.0283688	0.04	0	0	0
Krüppel	E0_8_Kr_D2_ChIP_chip.region_Top300regions.gff	0.00853986	0.0085399	0.00854225	0.00854349	0.00854785	0.0085594	0.00858699	0.00864369	0.00876568	0.00899179	0.00934512	0.00993186	0.0106768	0.0116896	0.0132947	0.0153861	0.017769	0.0204466	0.0233596	0.026401	0.02953	0.0324499	0.0358416	0.0384259	0.0417227	0.0447127	0.0488462	0.0519733	0.0537084	0.0555323	0.058681	0.0599826	0.0639626	0.0664032	0.0689498	0.0718085	0.0719323	0.0751673	0.0577034	0.0372389	0.0186782	0.0208333	0	0	0	0	0	0
Krüppel	kr_1_Rel5.gff	0.0261949	0.0261951	0.0262022	0.0262061	0.0262194	0.0262558	0.0263414	0.0265431	0.0269609	0.0277121	0.0289478	0.0308883	0.0336193	0.0374803	0.0434937	0.0518702	0.0622601	0.0744437	0.0887172	0.104041	0.120394	0.137456	0.154312	0.172811	0.18984	0.206243	0.224351	0.24193	0.259468	0.277201	0.299305	0.317606	0.336193	0.346132	0.364536	0.38707	0.40677	0.42621	0.437969	0.431426	0.431034	0.479167	0.594017	0.631206	0.67	0.911111	1	1
Krüppel	kr_2_Rel5.gff	0.0285193	0.0285194	0.0285273	0.0285314	0.028546	0.0285858	0.0286791	0.0288981	0.0293546	0.0301743	0.031538	0.0336469	0.0365874	0.0407968	0.0473683	0.0565828	0.06794	0.0813654	0.09704	0.113707	0.131446	0.15023	0.168329	0.187948	0.206446	0.225653	0.244494	0.262946	0.2814	0.301742	0.325537	0.342805	0.364101	0.376172	0.395129	0.422463	0.436953	0.467139	0.481823	0.469573	0.475575	0.530093	0.636752	0.702128	0.73	0.911111	1	1
Mad (Mothers against dpp)	mad_2_Rel5.gff	0.00274321	0.00274323	0.00274398	0.00274438	0.00274578	0.00274979	0.00275895	0.00278046	0.00282611	0.00290813	0.00304488	0.00325739	0.00357131	0.00401362	0.00472358	0.00576879	0.0071729	0.0088773	0.0109967	0.0134142	0.0161179	0.0193299	0.0229276	0.026776	0.0309704	0.035588	0.0407234	0.0466247	0.0515654	0.0580869	0.0666351	0.074928	0.0848501	0.0918125	0.100609	0.1027	0.105219	0.114522	0.118869	0.105359	0.0962644	0.0717593	0.0726496	0.0567376	0.08	0	0	0
Medea	med_2_Rel5.gff	0.0260265	0.0260266	0.0260337	0.0260375	0.0260508	0.0260888	0.0261757	0.0263799	0.0268111	0.0275872	0.0288671	0.0308653	0.033732	0.0377978	0.0442277	0.0533947	0.0651013	0.0792613	0.0957912	0.1141	0.133825	0.155086	0.177706	0.201477	0.225421	0.250295	0.276284	0.305006	0.333199	0.366739	0.402181	0.435829	0.466979	0.498363	0.531202	0.56117	0.588717	0.62259	0.631275	0.647593	0.640805	0.696759	0.777778	0.843972	0.85	0.911111	1	1
Paired	prd_BQ_Rel5.gff	0.0138735	0.0138735	0.0138774	0.0138794	0.0138865	0.0139067	0.0139512	0.0140581	0.0142804	0.0146724	0.0153061	0.0162935	0.0176767	0.0196034	0.0226477	0.0267669	0.0320534	0.0380712	0.0449889	0.0524138	0.0602064	0.0687166	0.0771418	0.0864582	0.0947034	0.103657	0.11258	0.121937	0.131358	0.141302	0.153972	0.161651	0.162767	0.164427	0.167123	0.173486	0.190127	0.216057	0.207732	0.181653	0.188218	0.1875	0.175214	0.184397	0.21	0.444444	0.608696	0.583333
Paired	prd_FQ_Rel5.gff	0.0164648	0.0164649	0.0164694	0.0164718	0.0164802	0.0165024	0.0165555	0.0166818	0.0169415	0.0174029	0.0181436	0.0192906	0.0208894	0.0231118	0.0266037	0.0312816	0.037193	0.0438171	0.0512995	0.0590472	0.0672021	0.0759115	0.0839602	0.0929995	0.101944	0.110192	0.118536	0.127313	0.135543	0.145573	0.157606	0.161986	0.163373	0.163185	0.164536	0.168781	0.17969	0.202283	0.196192	0.171662	0.179598	0.178241	0.162393	0.184397	0.21	0.444444	0.608696	0.583333
Runt	E0_12h_RUN7659.region_Top300regions.gff	0.00499026	0.00499028	0.00499165	0.00499237	0.00499492	0.00500221	0.00501517	0.00504775	0.00512114	0.00522878	0.0054348	0.00573051	0.00615326	0.00669252	0.00750826	0.00851211	0.00972676	0.0109659	0.0121476	0.0129327	0.0134614	0.013374	0.0127524	0.0117791	0.0100874	0.00887468	0.00790384	0.00707745	0.00689771	0.00624005	0.00510957	0.00509349	0.00554689	0.00485601	0.00608828	0.00511457	0.00592384	0.0051161	0	0	0	0	0	0	0	0	0	0
Runt	run_1_Rel5.gff	0.0116163	0.0116164	0.0116196	0.0116212	0.0116272	0.0116423	0.0116792	0.0117694	0.0119569	0.0122883	0.0128263	0.0136902	0.0149376	0.0166935	0.0194401	0.0233554	0.0282889	0.034287	0.0409605	0.0483306	0.0560829	0.065477	0.0745457	0.0844147	0.0946745	0.10605	0.117704	0.129744	0.139427	0.148756	0.159608	0.167214	0.170393	0.174591	0.180974	0.182897	0.193794	0.210547	0.199654	0.159855	0.152299	0.138889	0.123932	0.0851064	0.06	0.0888889	0	0
Runt	run_2_Rel5.gff	0.00438546	0.00438548	0.00438668	0.00438732	0.00438956	0.00439597	0.00440968	0.00444314	0.00451514	0.00464325	0.00485035	0.00516719	0.00565078	0.00632372	0.00738858	0.00893536	0.0108858	0.0131999	0.0158314	0.0187996	0.0219055	0.0253551	0.0290708	0.0327653	0.0363755	0.04057	0.0445987	0.0480564	0.0510966	0.0554485	0.0601032	0.0621272	0.0655226	0.0670807	0.0692542	0.0664894	0.0662906	0.0696576	0.0652048	0.0399637	0.0301724	0.0208333	0.0042735	0	0	0	0	0
Schnurri	shn_2_Rel5.gff	0.00979364	0.00979369	0.00979637	0.0097978	0.0098028	0.0098171	0.0098498	0.00992662	0.0100886	0.0103795	0.0108624	0.0116152	0.0127071	0.0142618	0.0167432	0.0203221	0.0251187	0.0311371	0.0385568	0.0472005	0.0573095	0.0691091	0.0816969	0.0960529	0.112017	0.129531	0.148553	0.167914	0.188448	0.209775	0.233091	0.253602	0.276131	0.285037	0.311263	0.338175	0.364739	0.386068	0.395268	0.373297	0.385057	0.421296	0.478632	0.539007	0.58	0.644444	0.608696	0.583333
Schnurri	shn_3_Rel5.gff	0.003406	0.00340602	0.00340695	0.00340745	0.00340919	0.00341416	0.00342554	0.00345225	0.00350893	0.00360003	0.00376318	0.00401649	0.00438679	0.00490119	0.00568585	0.00684064	0.00840318	0.0103501	0.0127035	0.0153944	0.0183923	0.0217692	0.0254762	0.0299585	0.0344967	0.039695	0.046197	0.0524866	0.0601373	0.0680543	0.0780657	0.0865894	0.0997573	0.109317	0.127702	0.136457	0.149788	0.164502	0.177726	0.158946	0.170977	0.236111	0.311966	0.453901	0.49	0.466667	0.608696	0.583333
Senseless	E4_8_GFP_sens.region_Top300regions.gff	0.00290431	0.00290432	0.00290512	0.00290554	0.00290702	0.00291127	0.00292096	0.00294374	0.00298733	0.0030633	0.00318179	0.0033602	0.00362528	0.00390825	0.00426718	0.0049262	0.0055571	0.0062534	0.00673345	0.00730167	0.00793876	0.00872616	0.00913872	0.00988832	0.0102464	0.0113389	0.0121513	0.0126151	0.0134271	0.0136109	0.0138538	0.0150794	0.0169007	0.0169396	0.0159817	0.0171849	0.0180536	0.0200708	0.0236584	0.0227066	0.0201149	0.0138889	0	0	0	0	0	0
Senseless	E4_8_sens.region_Top300regions.gff	0.00209239	0.0020924	0.00209297	0.00209328	0.00209435	0.0020974	0.00210439	0.00211987	0.00214708	0.00220257	0.00225811	0.00233967	0.00246202	0.00257218	0.00273521	0.00307839	0.00343789	0.0037935	0.00400092	0.00423065	0.00470285	0.00524801	0.00556311	0.00614203	0.00641665	0.00723188	0.00783816	0.00794187	0.00833752	0.00812463	0.00769069	0.0081764	0.0092737	0.00971203	0.00898021	0.00859247	0.0101551	0.0121999	0.0109636	0.013624	0.00862069	0.0138889	0.00854701	0.0141844	0	0	0	0
Senseless	E4_8h_sens.region_Top300regions.gff	0.000703294	0.000703297	0.00070349	0.000703592	0.000703952	0.000704978	0.000707327	0.000712843	0.000724546	0.000742647	0.00076735	0.000817081	0.000880236	0.000945653	0.00105642	0.0011953	0.00130394	0.00137383	0.00140541	0.00144952	0.00147927	0.00151592	0.00155006	0.00162065	0.00167642	0.00191065	0.00207996	0.00237716	0.00197556	0.00234526	0.00242309	0.00247973	0.00216675	0.00282326	0.00365297	0.00388707	0.00423131	0.00472255	0.00634737	0.00454133	0	0	0	0	0	0	0	0
Sloppy-paired 1	slp1_1_Rel5.gff	0.012246	0.012246	0.0122494	0.0122512	0.0122574	0.0122698	0.0123069	0.0123982	0.0125904	0.0129324	0.0134925	0.0143717	0.0155636	0.017219	0.019705	0.0231359	0.027481	0.0324676	0.0377935	0.0436577	0.0494385	0.0558967	0.0620406	0.0673979	0.0742973	0.0803186	0.0872926	0.0921419	0.0959317	0.0999665	0.10472	0.108974	0.112671	0.111575	0.112024	0.119476	0.134274	0.145612	0.138488	0.112625	0.103448	0.122685	0.145299	0.184397	0.12	0.155556	0	0
Snail	sna_1_Rel5.gff	0.0107897	0.0107897	0.0107927	0.0107942	0.0107998	0.0108155	0.0108515	0.0109352	0.0111138	0.0114315	0.0119588	0.0127692	0.0139687	0.0156208	0.0182752	0.022066	0.0270414	0.03304	0.0402989	0.0483109	0.0574266	0.0673161	0.0776078	0.0894176	0.100614	0.113157	0.126987	0.141684	0.157475	0.173549	0.191688	0.209704	0.226296	0.241784	0.269406	0.286416	0.322144	0.348288	0.353145	0.363306	0.350575	0.407407	0.474359	0.546099	0.6	0.866667	1	1
Snail	sna_2_Rel5.gff	0.0168293	0.0168294	0.016834	0.0168365	0.0168451	0.0168678	0.0169221	0.0170532	0.0173303	0.0178196	0.0186259	0.0198703	0.0216725	0.0241736	0.0281516	0.0337702	0.0408912	0.049461	0.0595597	0.0707368	0.0828824	0.0955107	0.108685	0.124109	0.138406	0.15228	0.168739	0.185986	0.203549	0.22326	0.242625	0.262449	0.281505	0.295313	0.314307	0.331833	0.359944	0.389217	0.398153	0.409628	0.405172	0.476852	0.559829	0.617021	0.67	0.866667	1	1
Stat92E	E0_12h_Stat92E.region_Top300regions.gff	0.00228663	0.00228664	0.00228726	0.0022876	0.00228876	0.0022921	0.00229974	0.00231767	0.00235572	0.00242409	0.00253808	0.00270391	0.00295611	0.00331249	0.00386025	0.00466755	0.00571426	0.00692175	0.00839333	0.00995504	0.0116616	0.0138126	0.0157574	0.018203	0.0206662	0.0236777	0.0266235	0.0294714	0.0330822	0.0369378	0.0415613	0.0471148	0.0539955	0.0571429	0.0672755	0.0752864	0.0815233	0.0913026	0.0934795	0.08901	0.103448	0.136574	0.17094	0.248227	0.21	0.177778	0	0
Tailless	tll_1_Rel5.gff	0.0113954	0.0113954	0.0113986	0.0114002	0.011406	0.0114208	0.011457	0.0115454	0.011734	0.0120648	0.0126199	0.0134879	0.0147625	0.0165976	0.0194736	0.0235435	0.0288709	0.0352988	0.0428201	0.0513672	0.0609398	0.0716869	0.0827144	0.0950429	0.107999	0.120585	0.13419	0.148464	0.161594	0.174219	0.188738	0.204276	0.222569	0.231959	0.253881	0.273322	0.291961	0.308146	0.312175	0.276113	0.258621	0.284722	0.235043	0.262411	0.22	0.2	0	0
Tramtrack	E0_12h_TTK.region_Top300regions.gff	0.00503997	0.00503999	0.00504137	0.00504211	0.00504468	0.00505204	0.00506053	0.0050972	0.00516192	0.00527074	0.00544706	0.00569769	0.00602974	0.00650474	0.00713165	0.00799676	0.00890904	0.00957659	0.00983397	0.00986659	0.0096769	0.00886468	0.00798806	0.00708154	0.00700918	0.00605336	0.00540789	0.00556471	0.00582622	0.00544434	0.00616308	0.0065009	0.00606691	0.00688876	0.00852359	0.0094108	0.00959097	0.0094451	0.00807848	0.00817439	0	0	0	0	0	0	0	0
Twist	twi_1_Rel5.gff	0.0269553	0.0269554	0.0269628	0.0269667	0.0269777	0.0270171	0.0271071	0.0273176	0.027731	0.0284831	0.0296896	0.0315796	0.0342597	0.0379288	0.0437107	0.0516938	0.0616192	0.0730575	0.0860042	0.0995701	0.114113	0.129923	0.144793	0.160808	0.174507	0.188886	0.20515	0.220103	0.234555	0.248304	0.269806	0.285906	0.301352	0.317222	0.336377	0.35802	0.378279	0.40063	0.406809	0.396912	0.402299	0.458333	0.418803	0.496454	0.51	0.377778	0	0
Twist	twi_2_Rel5.gff	0.0282238	0.0282239	0.0282317	0.0282358	0.0282502	0.0282914	0.0283857	0.0286033	0.0290397	0.0298279	0.0311191	0.0331055	0.0359314	0.0398107	0.0458985	0.0543235	0.0647501	0.076622	0.0902361	0.104307	0.119279	0.135663	0.15163	0.167773	0.181906	0.197029	0.213907	0.230341	0.244366	0.258397	0.281131	0.2975	0.315999	0.332919	0.351142	0.369681	0.387306	0.412043	0.41431	0.417802	0.436782	0.490741	0.5	0.567376	0.57	0.422222	0	0
Ultrabithorax	E0_12h_UBX7701.region_Top300regions.gff	0.00781356	0.00781359	0.00781574	0.00781687	0.00782086	0.00783227	0.00785374	0.00791498	0.00804208	0.00826183	0.00864112	0.00917493	0.00994403	0.0110277	0.0126627	0.0147473	0.0170544	0.019116	0.0206662	0.0213547	0.0213262	0.0197147	0.0171933	0.0141396	0.0115904	0.00942823	0.00713754	0.00605095	0.00428595	0.00293157	0.00326591	0.00301588	0.00277344	0.0025974	0.00319635	0.00388707	0.00282087	0.000393546	0.000577034	0	0	0	0	0	0	0	0	0
Ultrabithorax	Embryo_3_8h_UBX1_ChIP_chip.region_Top300regions.gff	7.8246e-05	7.82464e-05	7.82679e-05	7.82793e-05	7.83192e-05	7.84335e-05	7.86947e-05	7.93084e-05	8.06105e-05	8.29501e-05	8.68505e-05	9.29744e-05	0.000101935	0.000113478	0.00012926	0.000143044	0.000162072	0.000182559	0.000207484	0.000211287	0.000234218	0.000200071	0.000190192	0.000164414	0.000173423	3.5713e-05	0	0	0	0	0	0	0	0	0	0	0	0	0	0	0	0	0	0	0	0	0	0
Ultrabithorax	Embryo_3_8h_UBX2_ChIP_chip.region_Top300regions.gff	0.0019313	0.00193131	0.00193184	0.00193212	0.0019331	0.00193592	0.00194237	0.00195659	0.00198871	0.00203862	0.00212937	0.00226529	0.00242964	0.00265729	0.00292511	0.00325278	0.0034649	0.0035831	0.00353506	0.00322826	0.00285993	0.0023239	0.00172124	0.00132705	0.000997182	0.000999964	0.000678723	0.000675329	0.00066968	0.000753832	0.000790139	0.00100529	0.00121338	0.00135517	0.00152207	0.0012275	0.00169252	0.00118064	0.0017311	0.000908265	0	0	0	0	0	0	0	0
Ultrabithorax	Embryo_3_8h_UBX7701_ChIP_chip.region_Top300regions.gff	0.00691787	0.0069179	0.0069198	0.00692081	0.00692434	0.00693444	0.00695754	0.0070118	0.00712692	0.00732107	0.00765204	0.00816972	0.00892109	0.00994557	0.0114978	0.0136009	0.0160451	0.0184972	0.0204901	0.0214677	0.021961	0.0209305	0.0194186	0.0166645	0.0138449	0.0110353	0.00871393	0.00696939	0.00589319	0.00561186	0.00558365	0.00603177	0.00554689	0.00496894	0.00487062	0.00368249	0.00197461	0.00157418	0.00230814	0.000908265	0	0	0	0	0	0	0	0
Zeste	z_2_Rel5.gff	0.013729	0.013729	0.0137328	0.0137348	0.0137418	0.0137582	0.0137975	0.013878	0.0140642	0.0143913	0.0149352	0.0157553	0.0169188	0.0184308	0.0208699	0.0241745	0.0282938	0.0330152	0.0383689	0.0436921	0.0497282	0.055889	0.0625921	0.0698524	0.0759448	0.0826756	0.0885405	0.0921959	0.097472	0.0999246	0.103877	0.106561	0.108598	0.108865	0.105023	0.104133	0.102962	0.09878	0.0894403	0.0953678	0.113506	0.106481	0.0940171	0.0992908	0.1	0	0	0
Zfh1 (Zn finger homeodomain 1)	Embryo_0_12h_ZFH1_ChIP_chip.region_Top300regions.gff	0.0079185	0.00791854	0.00792071	0.00792186	0.0079259	0.00793747	0.00795558	0.00800082	0.00809519	0.00826768	0.00856959	0.0090393	0.00969339	0.0106021	0.012018	0.0139909	0.0166295	0.0193543	0.0224161	0.0255411	0.0288951	0.0316958	0.0341489	0.0361475	0.0383265	0.0390879	0.0402198	0.0408439	0.0427926	0.0447692	0.0438264	0.0468467	0.0513087	0.0570299	0.0657534	0.0664894	0.0685472	0.0720189	0.0761685	0.0699364	0.0632184	0.0763889	0.0982906	0.120567	0.13	0.0888889	0	0
[truncated: 3 more columns]
