# Supplementary material for: Preferential Genome Targeting of the CBP Co-Activator by Rel and Smad Proteins in Early Drosophila melanogaster Embryos
Source: PLoS Genet. 2012 Jun 21;8(6):e1002769. doi: 10.1371/journal.pgen.1002769 (PMC3380834; doi:10.1371/journal.pgen.1002769)
Supplement: Table S4 — Overlap between the 300 most strongly occupied regions for 40 sequence specific transcription factors [21], [22] and CBP ChIP-seq peaks from 2 to 4 hour old wt or gd7 embryos. (XLSX) [file pgen.1002769.s008.xlsx]

## Sheet: Sheet1
	number of CBP peaks:	3013	1939
Factor		Percent overlap CBP wt	Percent overlap CBP gd7
Bicoid	bcd_1_Rel5.gff	41.6667	68.3333
Bicoid	bcd_2_Rel5.gff	42.6667	68.3333
Bric a brac 1	E0_12h_bab1.region_Top300regions.gff	42.3333	11.6667
Cap-n-collar	E0_12h_CNC.region_Top300regions.gff	24.6667	15
Caudal	cad_1_Rel5.gff	55	80
Caudal	E0_4_GFP_7T_ChIP_chip.region_Top300regions.gff	48.3333	66
Caudal	E0_4h_7T_ChIP_seq_Top300regions.gff	30.3333	31.6667
Caudal	E0_4h_cad.region_Top300regions.gff	2.66667	4.33333
Caudal	E4_8h_7T_ChIP_seq_Top300regions.gff	6	3.66667
Chinmo (Chronologically inappropriate morphogenesis)	Embryo_0_12h_chinmo_ChIP_chip.region_Top300regions.gff	0.666667	0.666667
CTCF	E0_12_dCTCF_C_term_ChIP_chip.CTCF_C_Top300regions.gff	40.3333	9.66667
CTCF	E0_12_dCTCF_N_term_ChIP_chip.CTCF_N_Top300regions.gff	43.6667	9.66667
Daughterless	da_2_Rel5.gff	61.6667	74
Dichaete	D_1_Rel5.gff	63.6667	82.6667
Dichaete	E0_12h_D.region_Top300regions.gff	89.6667	66
Dichaete	E0_8_D.region_Top300regions.gff	18.3333	14.3333
Disconnected	E0_8h_disco.region_Top300regions.gff	23	20
Distalless	E_0_12h_dll.region_Top300regions.gff	61.3333	38.6667
Dorsal	dl_3_Rel5.gff	95.3333	84
Engrailed	E0_12h_ENserum.region_Top300regions.gff	61.5385	38.4615
Ftz-F1	E0_12h_FTZ_F1.region_Top300regions.gff	0	0
Fushi-tarazu	ftz_3_Rel5.gff	34	46.3333
GAF (GAGA factor)	Embryo_0_12h_GAF_ChIP_chip.GAF_Top300regions.gff	91.6667	64
GATAe	E0_8h_GATAe.region_Top300regions.gff	9.66667	5
Giant	gt_2_Rel5.gff	46.6667	76.6667
Hairy	E0_8h_h.region_Top300regions.gff	11	8.33333
Hairy	h_1_Rel5.gff	42	61.6667
Hairy	h_2_Rel5.gff	55	69.3333
Huckebein	E0_8h_hkb.region_Top300regions.gff	10.3333	7.66667
Huckebein	hkb_1_Rel5.gff	37.3333	54.6667
Huckebein	hkb_2_Rel5.gff	36.6667	50
Huckebein	hkb_3_Rel5.gff	37.6667	55.3333
Hunchback	hb_1_Rel5.gff	66.6667	72
Hunchback	hb_2_Rel5.gff	60.6667	60.6667
Invected	E_0_12h_INV7657.region_Top300regions.gff	7	4.66667
Invected	Embryo_0_12h_INV_GFP_ChIP_chip.region_Top300regions.gff	60	20
Jumeau	E0_8h_jumu.region_Top300regions.gff	7.66667	3.66667
Knirps	kni_1_Rel5.gff	33.3333	72.2222
Knirps	kni_2_Rel5.gff	47.2081	81.2183
Knot	E0_12h_KN.region_Top300regions.gff	47.3333	21
Krüppel	E0_8_Kr_D2_ChIP_chip.region_Top300regions.gff	26.3333	31
Krüppel	kr_1_Rel5.gff	59.6667	81
Krüppel	kr_2_Rel5.gff	61.6667	84.3333
Mad (Mothers against dpp)	mad_2_Rel5.gff	35.7843	42.1569
Medea	med_2_Rel5.gff	77	93.6667
Paired	prd_BQ_Rel5.gff	41	53
Paired	prd_FQ_Rel5.gff	41.6667	52.3333
Runt	E0_12h_RUN7659.region_Top300regions.gff	23	6.33333
Runt	run_1_Rel5.gff	43	61.6667
Runt	run_2_Rel5.gff	34.8837	51.7442
Schnurri	shn_2_Rel5.gff	53	82.6667
Schnurri	shn_3_Rel5.gff	60.3306	76.0331
Senseless	E4_8_GFP_sens.region_Top300regions.gff	10	9.66667
Senseless	E4_8_sens.region_Top300regions.gff	8.33333	10.3333
Senseless	E4_8h_sens.region_Top300regions.gff	4.66667	3.33333
Sloppy-paired 1	slp1_1_Rel5.gff	37.6667	46
Snail	sna_1_Rel5.gff	50	68.6667
Snail	sna_2_Rel5.gff	54	75
Stat92E	E0_12h_Stat92E.region_Top300regions.gff	56.1905	49.5238
Tailless	tll_1_Rel5.gff	42.6667	71.3333
Tramtrack	E0_12h_TTK.region_Top300regions.gff	23.6667	5.66667
Twist	twi_1_Rel5.gff	59	66
Twist	twi_2_Rel5.gff	60.6667	68.6667
Ultrabithorax	E0_12h_UBX7701.region_Top300regions.gff	31.6667	7.33333
Ultrabithorax	Embryo_3_8h_UBX1_ChIP_chip.region_Top300regions.gff	28.5714	0
Ultrabithorax	Embryo_3_8h_UBX2_ChIP_chip.region_Top300regions.gff	8.07453	1.24224
Ultrabithorax	Embryo_3_8h_UBX7701_ChIP_chip.region_Top300regions.gff	37	7.66667
Zeste	z_2_Rel5.gff	58.3333	45.6667
Zfh1 (Zn finger homeodomain 1)	Embryo_0_12h_ZFH1_ChIP_chip.region_Top300regions.gff	54.6667	27
