# Supplementary material for: Preferential Genome Targeting of the CBP Co-Activator by Rel and Smad Proteins in Early Drosophila melanogaster Embryos
Source: PLoS Genet. 2012 Jun 21;8(6):e1002769. doi: 10.1371/journal.pgen.1002769 (PMC3380834; doi:10.1371/journal.pgen.1002769)
Supplement: Table S5 — Overlap between CBP ChIP-seq peaks from 2 to 4 hour old wt or gd7 embryos and all regions for 40 sequence specific transcription factors [21], [22]. Overlap of ChIP-seq peaks with increasing cut-off is shown. Also, overlap of CBP peaks with the transcription factors after subdivision into four classes are shown; those with at least 2-fold higher CBP occupancy in gd7 compared to wt (gd7 Up), similar levels of CBP occupancy (gd7 Unchanged), at least 2-fold less occupancy in gd7 (gd7 Down), and wt CBP peaks with no or background levels of binding in gd7 (gd7 Lost). (XLSX) [file pgen.1002769.s009.xlsx]

## Sheet: CBP_wt
	cut-off (log2 fold enrichment over input)	1.88326	2.04257	2.20188	2.36119	2.5205	2.67981	2.83911	2.99842	3.15773	3.31704	3.47635	3.63566	3.79497	3.95427	4.11358	4.27289	4.4322	4.59151	4.75082	4.91013
	number of CBP peaks	3013	2628	2098	1613	1253	969	683	492	353	246	174	123	84	54	28	17	9	6	3	3
Factor		overlap	overlap	overlap	overlap	overlap	overlap	overlap	overlap	overlap	overlap	overlap	overlap	overlap	overlap	overlap	overlap	overlap	overlap	overlap	overlap	TotalLength
Bicoid	bcd_1_Rel5.gff	0.0906074	0.0947489	0.0962822	0.099814	0.103751	0.110423	0.118594	0.132114	0.152975	0.154472	0.16092	0.170732	0.190476	0.203704	0.214286	0.235294	0.333333	0.333333	0.333333	0.333333	902051
Bicoid	bcd_2_Rel5.gff	0.102556	0.108067	0.110105	0.115933	0.119713	0.127967	0.136164	0.152439	0.164306	0.178862	0.201149	0.235772	0.25	0.222222	0.214286	0.176471	0.333333	0.5	0.666667	0.666667	1021670
Bric a brac 1	E0_12h_bab1.region.gff	0.17159	0.181126	0.197807	0.200868	0.219473	0.22291	0.238653	0.237805	0.240793	0.247967	0.264368	0.292683	0.357143	0.37037	0.357143	0.294118	0.444444	0.666667	0.666667	0.666667	1486798
Cap-n-collar	E0_12h_CNC.region.gff	0.0604049	0.0635464	0.0662536	0.0712957	0.0694334	0.0722394	0.0746706	0.0772358	0.0679887	0.0528455	0.0574713	0.0650407	0.0714286	0.0925926	0.0357143	0.0588235	0.111111	0.166667	0.333333	0.333333	724334
Caudal	cad_1_Rel5.gff	0.294059	0.30137	0.311725	0.32796	0.342378	0.360165	0.383602	0.396341	0.405099	0.398374	0.413793	0.414634	0.369048	0.314815	0.392857	0.235294	0.222222	0.166667	0.333333	0.333333	2573977
Caudal	E0_4_GFP_7T_ChIP_chip.region.gff	0.223365	0.228311	0.230696	0.236206	0.244214	0.257998	0.267936	0.284553	0.288952	0.284553	0.304598	0.357724	0.333333	0.388889	0.392857	0.235294	0.222222	0.166667	0.333333	0.333333	2049764
Caudal	E0_4h_7T_ChIP_seq.gff	0.321274	0.33067	0.336988	0.342839	0.360734	0.371517	0.409956	0.434959	0.413598	0.426829	0.448276	0.455285	0.440476	0.444444	0.535714	0.529412	0.555556	0.666667	1	1	5185035
Caudal	E0_4h_cad.region.gff	0.0272154	0.0277778	0.029552	0.0309981	0.0343176	0.0381837	0.0380673	0.0386179	0.0509915	0.0569106	0.0632184	0.0731707	0.0952381	0.0555556	0.107143	0.117647	0.111111	0.166667	0.333333	0.333333	811826
Caudal	E4_8h_7T_ChIP_seq.gff	0.0833057	0.0780061	0.0805529	0.0805952	0.0790104	0.0784314	0.0834553	0.0894309	0.0934844	0.0934959	0.103448	0.138211	0.142857	0.12963	0.178571	0.235294	0.333333	0.333333	0.333333	0.333333	11063124
Chinmo (Chronologically inappropriate morphogenesis)	Embryo_0_12h_chinmo_ChIP_chip.region.gff	0.00464653	0.00494673	0.00571973	0.00619963	0.00478851	0.00412797	0.00585652	0.00406504	0.00566572	0.00813008	0.00574713	0.00813008	0	0	0	0	0	0	0	0	8790707
CTCF	E0_12_dCTCF_C_term_ChIP_chip.CTCF_C.gff	0.29771	0.299087	0.299809	0.297582	0.294493	0.278638	0.267936	0.239837	0.232295	0.211382	0.189655	0.170732	0.190476	0.222222	0.25	0.176471	0.222222	0.333333	0.666667	0.666667	4289684
CTCF	E0_12_dCTCF_N_term_ChIP_chip.CTCF_N.gff	0.242615	0.241248	0.241182	0.236826	0.233041	0.216718	0.193265	0.166667	0.155807	0.138211	0.132184	0.105691	0.130952	0.12963	0.107143	0.0588235	0.111111	0.166667	0.333333	0.333333	3828714
Daughterless	da_2_Rel5.gff	0.605709	0.624049	0.632031	0.651581	0.672785	0.686275	0.692533	0.715447	0.725212	0.747967	0.781609	0.821138	0.845238	0.888889	0.928571	0.882353	1	1	1	1	10235046
Dichaete	D_1_Rel5.gff	0.787587	0.792998	0.797903	0.810291	0.818835	0.815273	0.831625	0.847561	0.849858	0.873984	0.87931	0.910569	0.916667	0.962963	0.928571	0.941176	1	1	1	1	12129460
Dichaete	E0_12h_D.region.gff	0.146034	0.162861	0.193518	0.224427	0.26257	0.302374	0.345534	0.371951	0.410765	0.418699	0.408046	0.414634	0.416667	0.425926	0.535714	0.470588	0.333333	0.166667	0.333333	0.333333	538539
Dichaete	E0_8_D.region.gff	0.160637	0.165145	0.175882	0.188469	0.197127	0.208462	0.218155	0.231707	0.229462	0.231707	0.229885	0.252033	0.25	0.296296	0.392857	0.352941	0.333333	0.5	0.333333	0.333333	894408
Disconnected	E0_8h_disco.region.gff	0.181547	0.1914	0.202097	0.216367	0.233839	0.249742	0.257687	0.270325	0.274788	0.308943	0.321839	0.373984	0.333333	0.388889	0.464286	0.411765	0.333333	0.5	0	0	825583
Distalless	E_0_12h_dll.region.gff	0.0182542	0.0201674	0.0228789	0.0254185	0.0295291	0.0330237	0.0395315	0.0426829	0.0254958	0.0325203	0.0287356	0.0243902	0.0238095	0.037037	0.0357143	0.0588235	0	0	0	0	58000
Dorsal	dl_3_Rel5.gff	0.955858	0.957382	0.957102	0.960322	0.960096	0.95872	0.963397	0.971545	0.971671	0.97561	0.977011	0.98374	0.97619	1	1	1	1	1	1	1	21733463
Engrailed	E0_12h_ENserum.region.gff	0.00630601	0.0064688	0.00714967	0.00743955	0.00798085	0.00825593	0.0102489	0.0121951	0.0113314	0.0121951	0.0114943	0.0162602	0.0238095	0.0185185	0.0357143	0.0588235	0.111111	0.166667	0	0	23891
Ftz-F1	E0_12h_FTZ_F1.region.gff	0	0	0	0	0	0	0	0	0	0	0	0	0	0	0	0	0	0	0	0	20735
Fushi-tarazu	ftz_3_Rel5.gff	0.0448058	0.0445205	0.0433746	0.0396776	0.0383081	0.0433437	0.0468521	0.050813	0.0594901	0.0487805	0.0517241	0.0487805	0.0595238	0.037037	0.0357143	0.0588235	0.111111	0.166667	0.333333	0.333333	483497
GAF (GAGA factor)	Embryo_0_12h_GAF_ChIP_chip.GAF.gff	0.6462	0.674277	0.7102	0.751395	0.775738	0.800826	0.825769	0.839431	0.844193	0.853659	0.862069	0.869919	0.880952	0.944444	0.964286	0.941176	0.888889	0.833333	0.666667	0.666667	5788834
GATAe	E0_8h_GATAe.region.gff	0.0922668	0.0928463	0.0962822	0.105394	0.109338	0.112487	0.114202	0.113821	0.121813	0.134146	0.149425	0.186992	0.190476	0.240741	0.285714	0.352941	0.444444	0.333333	0	0	826100
Giant	gt_2_Rel5.gff	0.155991	0.158295	0.161582	0.16243	0.156425	0.160991	0.174231	0.162602	0.169972	0.158537	0.166667	0.170732	0.142857	0.148148	0.142857	0.0588235	0.111111	0	0	0	1642989
Hairy	E0_8h_h.region.gff	0.115831	0.116819	0.114395	0.115933	0.122107	0.123839	0.115666	0.109756	0.110482	0.130081	0.126437	0.146341	0.130952	0.166667	0.178571	0.117647	0.111111	0.166667	0	0	859193
Hairy	h_1_Rel5.gff	0.24693	0.260274	0.277884	0.293862	0.306464	0.326109	0.333821	0.351626	0.373938	0.382114	0.402299	0.422764	0.428571	0.425926	0.428571	0.294118	0.222222	0.333333	0.333333	0.333333	2375335
Hairy	h_2_Rel5.gff	0.440425	0.461187	0.480934	0.50589	0.527534	0.54386	0.568082	0.587398	0.603399	0.630081	0.655172	0.707317	0.714286	0.722222	0.785714	0.764706	0.666667	0.666667	0.666667	0.666667	3872069
Huckebein	E0_8h_hkb.region.gff	0.102887	0.104642	0.109152	0.111593	0.119713	0.120743	0.121523	0.119919	0.110482	0.138211	0.143678	0.154472	0.166667	0.185185	0.178571	0.176471	0.111111	0.166667	0	0	815453
Huckebein	hkb_1_Rel5.gff	0.133754	0.140791	0.146806	0.153751	0.158021	0.175439	0.178624	0.182927	0.169972	0.182927	0.201149	0.203252	0.202381	0.148148	0.178571	0.176471	0.111111	0	0	0	1316483
Huckebein	hkb_2_Rel5.gff	0.0803186	0.0863775	0.0900858	0.0936144	0.0981644	0.108359	0.106881	0.111789	0.110482	0.117886	0.132184	0.121951	0.107143	0.0925926	0.107143	0.117647	0.111111	0	0	0	766710
Huckebein	hkb_3_Rel5.gff	0.08231	0.085997	0.0896092	0.0911345	0.0933759	0.102167	0.0995608	0.103659	0.104816	0.105691	0.109195	0.0894309	0.0714286	0.0740741	0.0714286	0.0588235	0.111111	0	0	0	798862
Hunchback	hb_1_Rel5.gff	0.340856	0.355023	0.366063	0.380037	0.392658	0.404541	0.42899	0.424797	0.433428	0.439024	0.436782	0.447154	0.404762	0.444444	0.464286	0.352941	0.444444	0.5	0.666667	0.666667	2999742
Hunchback	hb_2_Rel5.gff	0.270826	0.281583	0.288847	0.296342	0.309657	0.330237	0.352855	0.357724	0.359773	0.378049	0.390805	0.406504	0.416667	0.481481	0.464286	0.352941	0.444444	0.5	0.333333	0.333333	2622227
Invected	E_0_12h_INV7657.region.gff	0.0620644	0.064688	0.0700667	0.0725356	0.0734238	0.0763674	0.0863836	0.0914634	0.0849858	0.0731707	0.0632184	0.0731707	0.0952381	0.111111	0.107143	0.117647	0.222222	0.333333	0.666667	0.666667	3194272
Invected	Embryo_0_12h_INV_GFP_ChIP_chip.region.gff	0.000995685	0.00114155	0.00142993	0.00185989	0.00239425	0.00103199	0.00146413	0.00203252	0.00283286	0	0	0	0	0	0	0	0	0	0	0	3278
Jumeau	E0_8h_jumu.region.gff	0.0723531	0.0715373	0.0700667	0.0706758	0.0726257	0.0712074	0.0629575	0.0569106	0.0509915	0.0569106	0.045977	0.0569106	0.0595238	0.0740741	0.107143	0.176471	0.111111	0.166667	0	0	790652
Knirps	kni_1_Rel5.gff	0.00398274	0.00456621	0.00381316	0.00371978	0.00478851	0.00619195	0.00732064	0.00406504	0.00283286	0	0	0	0	0	0	0	0	0	0	0	44117
Knirps	kni_2_Rel5.gff	0.0335214	0.0353881	0.0352717	0.0322381	0.0303272	0.0350877	0.0322108	0.0345528	0.0339943	0.0243902	0.0229885	0.0162602	0.0238095	0.0185185	0.0357143	0.0588235	0.111111	0.166667	0.333333	0.333333	248866
Knot	E0_12h_KN.region.gff	0.0912712	0.0939878	0.104862	0.119653	0.138069	0.156863	0.17716	0.186992	0.220963	0.231707	0.252874	0.260163	0.285714	0.333333	0.392857	0.294118	0.333333	0.5	0.666667	0.666667	660327
Krüppel	E0_8_Kr_D2_ChIP_chip.region.gff	0.066379	0.0734399	0.0781697	0.0793552	0.0790104	0.0866873	0.0980966	0.103659	0.0793201	0.0772358	0.0689655	0.0569106	0.047619	0.0555556	0.0357143	0	0	0	0	0	954440
Krüppel	kr_1_Rel5.gff	0.432459	0.442542	0.448522	0.461252	0.473264	0.488132	0.512445	0.526423	0.498584	0.54065	0.568966	0.593496	0.595238	0.648148	0.678571	0.647059	0.888889	0.833333	0.666667	0.666667	6540533
Krüppel	kr_2_Rel5.gff	0.468968	0.479833	0.490467	0.50341	0.511572	0.519092	0.54612	0.558943	0.535411	0.54878	0.551724	0.577236	0.571429	0.574074	0.607143	0.588235	0.777778	0.833333	0.666667	0.666667	7572036
Mad (Mothers against dpp)	mad_2_Rel5.gff	0.0255559	0.0258752	0.0276454	0.0297582	0.0311253	0.0381837	0.0468521	0.0447154	0.0538244	0.0528455	0.0574713	0.0731707	0.0833333	0.0740741	0.0357143	0	0	0	0	0	201634
Medea	med_2_Rel5.gff	0.75838	0.759132	0.762154	0.771234	0.773344	0.772962	0.780381	0.792683	0.804533	0.833333	0.844828	0.894309	0.892857	0.925926	0.892857	0.882353	0.777778	0.833333	0.666667	0.666667	10120341
Paired	prd_BQ_Rel5.gff	0.194159	0.199391	0.201144	0.207068	0.219473	0.237358	0.245974	0.276423	0.286119	0.300813	0.350575	0.398374	0.369048	0.296296	0.357143	0.294118	0.333333	0.333333	0.333333	0.333333	1856531
Paired	prd_FQ_Rel5.gff	0.267839	0.276636	0.28551	0.295102	0.317638	0.350877	0.370425	0.402439	0.402266	0.434959	0.505747	0.569106	0.547619	0.518519	0.535714	0.529412	0.777778	0.833333	0.666667	0.666667	3217596
Runt	E0_12h_RUN7659.region.gff	0.0265516	0.0258752	0.0257388	0.0229386	0.0183559	0.0185759	0.0175695	0.0101626	0.00566572	0	0	0	0	0	0	0	0	0	0	0	299648
Runt	run_1_Rel5.gff	0.130767	0.135845	0.1449	0.152511	0.161213	0.174407	0.193265	0.21748	0.226629	0.235772	0.264368	0.300813	0.333333	0.222222	0.25	0.235294	0.333333	0.5	0.333333	0.333333	1192132
Runt	run_2_Rel5.gff	0.0202456	0.0201674	0.0209724	0.0192188	0.0175579	0.0175439	0.0204978	0.0182927	0.0169972	0.0162602	0.0229885	0.0162602	0.0238095	0	0	0	0	0	0	0	202218
Schnurri	shn_2_Rel5.gff	0.0640558	0.064688	0.0653003	0.0632362	0.0638468	0.0681115	0.0702782	0.0670732	0.0679887	0.0528455	0.0574713	0.0406504	0.047619	0.0185185	0	0	0	0	0	0	440752
Schnurri	shn_3_Rel5.gff	0.025224	0.0262557	0.029552	0.032858	0.0359138	0.0454076	0.0512445	0.050813	0.0594901	0.0650407	0.091954	0.0894309	0.0952381	0.0555556	0.0714286	0.0588235	0.111111	0	0	0	147695
Senseless	E4_8_GFP_sens.region.gff	0.472287	0.479452	0.493804	0.513949	0.533121	0.558308	0.584187	0.589431	0.589235	0.634146	0.695402	0.756098	0.738095	0.777778	0.714286	0.705882	0.777778	0.833333	1	1	10075276
Senseless	E4_8_sens.region.gff	0.200797	0.204718	0.212107	0.228146	0.234637	0.247678	0.254758	0.243902	0.246459	0.239837	0.241379	0.260163	0.261905	0.277778	0.285714	0.176471	0.222222	0.166667	0	0	4823668
Senseless	E4_8h_sens.region.gff	0.0438102	0.04414	0.0443279	0.0415375	0.0462889	0.0505676	0.045388	0.0426829	0.0396601	0.0406504	0.045977	0.0487805	0.0714286	0.0555556	0.0714286	0.0588235	0	0	0	0	807717
Sloppy-paired 1	slp1_1_Rel5.gff	0.137405	0.138128	0.145377	0.146931	0.151636	0.156863	0.15959	0.136179	0.161473	0.174797	0.183908	0.211382	0.238095	0.185185	0.107143	0	0	0	0	0	1582363
Snail	sna_1_Rel5.gff	0.0803186	0.0825723	0.0862726	0.0861748	0.0901836	0.0949432	0.0966325	0.101626	0.0991501	0.0853659	0.091954	0.0650407	0.047619	0.037037	0.0357143	0.0588235	0.111111	0	0	0	755151
Snail	sna_2_Rel5.gff	0.22237	0.225266	0.230219	0.233726	0.24581	0.25387	0.260615	0.260163	0.246459	0.239837	0.247126	0.268293	0.238095	0.240741	0.25	0.235294	0.444444	0.333333	0.333333	0.333333	3737082
Stat92E	E0_12h_Stat92E.region.gff	0.0205775	0.0216895	0.0252622	0.0260384	0.0311253	0.0371517	0.0439239	0.046748	0.0566572	0.0528455	0.045977	0.0325203	0.047619	0.0740741	0.0357143	0.0588235	0	0	0	0	102220
Tailless	tll_1_Rel5.gff	0.066379	0.0669711	0.0681602	0.0681959	0.0670391	0.0753354	0.0849195	0.0752033	0.0708215	0.0609756	0.0804598	0.0731707	0.0952381	0.0925926	0.0357143	0	0	0	0	0	605896
Tramtrack	E0_12h_TTK.region.gff	0.028543	0.0308219	0.0352717	0.0371978	0.0415004	0.0443756	0.0497804	0.0528455	0.0594901	0.0569106	0.0574713	0.0487805	0.0714286	0.0740741	0.0357143	0.0588235	0.111111	0.166667	0	0	347039
Twist	twi_1_Rel5.gff	0.673747	0.682268	0.690181	0.706138	0.724661	0.73581	0.745242	0.75813	0.756374	0.796748	0.833333	0.869919	0.892857	0.925926	0.928571	0.882353	1	1	1	1	12413365
Twist	twi_2_Rel5.gff	0.692333	0.69825	0.704957	0.721017	0.738228	0.748194	0.758419	0.77439	0.776204	0.829268	0.862069	0.894309	0.904762	0.944444	0.928571	0.882353	1	1	1	1	13731589
Ultrabithorax	E0_12h_UBX7701.region.gff	0.131099	0.124049	0.117731	0.113453	0.10854	0.0990712	0.0937042	0.0873984	0.0934844	0.0772358	0.0689655	0.0894309	0.119048	0.148148	0.214286	0.176471	0.222222	0.333333	0.333333	0.333333	1266582
Ultrabithorax	Embryo_3_8h_UBX1_ChIP_chip.region.gff	0.00066379	0.000380518	0.000476644	0	0	0	0	0	0	0	0	0	0	0	0	0	0	0	0	0	5388
Ultrabithorax	Embryo_3_8h_UBX2_ChIP_chip.region.gff	0.00464653	0.00456621	0.00381316	0.00247985	0.00319234	0.00412797	0.00439239	0.00203252	0.00283286	0.00406504	0.00574713	0.00813008	0.0119048	0	0	0	0	0	0	0	137102
Ultrabithorax	Embryo_3_8h_UBX7701_ChIP_chip.region.gff	0.08231	0.076484	0.0762631	0.0694358	0.0638468	0.0598555	0.057101	0.0487805	0.0509915	0.0487805	0.045977	0.0569106	0.0833333	0.111111	0.178571	0.235294	0.222222	0.333333	0.333333	0.333333	674366
Zeste	z_2_Rel5.gff	0.282775	0.302511	0.327455	0.346559	0.378292	0.414861	0.450952	0.46748	0.464589	0.48374	0.505747	0.536585	0.547619	0.555556	0.642857	0.647059	0.666667	0.5	0.333333	0.333333	1990982
Zfh1 (Zn finger homeodomain 1)	Embryo_0_12h_ZFH1_ChIP_chip.region.gff	0.124129	0.131279	0.14633	0.16739	0.177175	0.19711	0.212299	0.229675	0.249292	0.235772	0.258621	0.227642	0.25	0.296296	0.321429	0.235294	0.333333	0.5	0.666667	0.666667	857128

## Sheet: CBP_gd7
	cut-off (log2 fold enrichment over input)	1.93055	2.08685	2.24314	2.39943	2.55573	2.71202	2.86831	3.02461	3.1809	3.33719	3.49348	3.64978	3.80607	3.96236	4.11866	4.27495	4.43124	4.58754	4.74383	4.90012
	number of CBP peaks	1939	1756	1489	1186	943	736	559	422	308	221	148	96	57	30	14	12	4	2	1	1
Factor		overlap	overlap	overlap	overlap	overlap	overlap	overlap	overlap	overlap	overlap	overlap	overlap	overlap	overlap	overlap	overlap	overlap	overlap	overlap	overlap	TotalLength
Bicoid	bcd_1_Rel5.gff	0.211449	0.222096	0.239087	0.263069	0.293743	0.3125	0.341682	0.374408	0.396104	0.434389	0.439189	0.46875	0.526316	0.6	0.571429	0.666667	1	1	1	1	902051
Bicoid	bcd_2_Rel5.gff	0.234141	0.246014	0.266622	0.294266	0.326617	0.350543	0.37746	0.419431	0.457792	0.497738	0.506757	0.510417	0.508772	0.533333	0.5	0.583333	0.75	0.5	1	1	1021670
Bric a brac 1	E0_12h_bab1.region.gff	0.0778752	0.0791572	0.077233	0.0817875	0.088017	0.0923913	0.0930233	0.0853081	0.0909091	0.113122	0.101351	0.0729167	0.0877193	0.0333333	0.0714286	0	0	0	0	0	1486798
Cap-n-collar	E0_12h_CNC.region.gff	0.0495101	0.0501139	0.0570853	0.0607083	0.0668081	0.0733696	0.0840787	0.0853081	0.0779221	0.0678733	0.0743243	0.0729167	0.0877193	0.0666667	0	0	0	0	0	0	724334
Caudal	cad_1_Rel5.gff	0.550799	0.567198	0.59503	0.641653	0.671262	0.703804	0.744186	0.774882	0.808442	0.823529	0.831081	0.864583	0.859649	0.833333	0.857143	0.916667	1	1	1	1	2573977
Caudal	E0_4h_7T_ChIP_seq.gff	0.502837	0.509681	0.526528	0.55059	0.562036	0.588315	0.610018	0.620853	0.633117	0.642534	0.635135	0.666667	0.631579	0.7	0.714286	0.666667	0.75	1	1	1	5185035
Caudal	E0_4h_cad.region.gff	0.057246	0.0603645	0.0651444	0.0708263	0.0827147	0.0869565	0.0948122	0.0947867	0.0974026	0.104072	0.0878378	0.0833333	0.0526316	0.0333333	0	0	0	0	0	0	811826
Caudal	E0_4_GFP_7T_ChIP_chip.region.gff	0.366684	0.380979	0.397582	0.424115	0.448568	0.470109	0.49195	0.504739	0.532468	0.552036	0.52027	0.53125	0.491228	0.466667	0.571429	0.5	0.75	0.5	0	0	2049764
Caudal	E4_8h_7T_ChIP_seq.gff	0.0830325	0.083713	0.0879785	0.0919056	0.0965005	0.0964674	0.103757	0.101896	0.103896	0.0950226	0.0878378	0.0833333	0.0526316	0.0666667	0.142857	0.166667	0	0	0	0	11063124
Chinmo (Chronologically inappropriate morphogenesis)	Embryo_0_12h_chinmo_ChIP_chip.region.gff	0.00876741	0.00968109	0.00940228	0.0084317	0.0106045	0.0122283	0.0125224	0.014218	0.012987	0.0135747	0.0135135	0.0104167	0.0175439	0.0333333	0.0714286	0.0833333	0	0	0	0	8790707
CTCF	E0_12_dCTCF_C_term_ChIP_chip.CTCF_C.gff	0.128417	0.126424	0.12223	0.118044	0.113468	0.111413	0.110912	0.0995261	0.0941558	0.104072	0.0878378	0.0729167	0.0877193	0.0666667	0.0714286	0.0833333	0.25	0.5	0	0	4289684
CTCF	E0_12_dCTCF_N_term_ChIP_chip.CTCF_N.gff	0.0917999	0.0894077	0.0873069	0.0784148	0.0752916	0.0720109	0.0679785	0.0616114	0.0519481	0.0497738	0.0472973	0.03125	0.0350877	0.0333333	0	0	0	0	0	0	3828714
Daughterless	da_2_Rel5.gff	0.874678	0.888383	0.899261	0.915683	0.930011	0.942935	0.940966	0.943128	0.941558	0.963801	0.972973	1	1	1	1	1	1	1	1	1	10235046
Dichaete	D_1_Rel5.gff	0.944817	0.949886	0.956347	0.966273	0.978791	0.985054	0.985689	0.990521	0.996753	0.995475	0.993243	1	1	1	1	1	1	1	1	1	12129460
Dichaete	E0_12h_D.region.gff	0.155235	0.160023	0.165212	0.177909	0.185578	0.202446	0.202147	0.196682	0.201299	0.199095	0.189189	0.229167	0.280702	0.266667	0.428571	0.333333	0.5	1	1	1	538539
Dichaete	E0_8_D.region.gff	0.197524	0.205581	0.224312	0.248735	0.265111	0.278533	0.271914	0.274882	0.292208	0.312217	0.324324	0.3125	0.403509	0.533333	0.642857	0.666667	0.75	1	1	1	894408
Disconnected	E0_8h_disco.region.gff	0.239299	0.250569	0.267965	0.280776	0.305408	0.3125	0.313059	0.322275	0.344156	0.371041	0.412162	0.4375	0.526316	0.6	0.5	0.583333	0.5	1	1	1	825583
Distalless	E_0_12h_dll.region.gff	0.0159876	0.0165148	0.018133	0.0202361	0.0201485	0.0217391	0.0214669	0.0165877	0.0162338	0.0135747	0	0	0	0	0	0	0	0	0	0	58000
Dorsal	dl_3_Rel5.gff	0.987107	0.989749	0.990598	0.994098	0.996819	0.997283	0.998211	1	1	1	1	1	1	1	1	1	1	1	1	1	21733463
Engrailed	E0_12h_ENserum.region.gff	0.0051573	0.00512528	0.00604433	0.00758853	0.00848356	0.00815217	0.00536673	0.007109	0.00649351	0.00904977	0.00675676	0	0	0	0	0	0	0	0	0	23891
Ftz-F1	E0_12h_FTZ_F1.region.gff	0	0	0	0	0	0	0	0	0	0	0	0	0	0	0	0	0	0	0	0	20735
Fushi-tarazu	ftz_3_Rel5.gff	0.0948943	0.100228	0.109469	0.118887	0.127253	0.130435	0.132379	0.130332	0.159091	0.190045	0.182432	0.1875	0.192982	0.3	0.357143	0.416667	0.75	0.5	1	1	483497
GAF (GAGA factor)	Embryo_0_12h_GAF_ChIP_chip.GAF.gff	0.557504	0.567768	0.56951	0.586847	0.593849	0.608696	0.617174	0.627962	0.626623	0.647059	0.648649	0.71875	0.789474	0.733333	0.714286	0.666667	0.75	1	1	1	5788834
GATAe	E0_8h_GATAe.region.gff	0.0804538	0.0831435	0.0852921	0.084317	0.0965005	0.10462	0.09839	0.101896	0.100649	0.108597	0.128378	0.125	0.157895	0.2	0.142857	0.166667	0	0	0	0	826100
Giant	gt_2_Rel5.gff	0.363074	0.375854	0.400269	0.420742	0.443266	0.45788	0.493739	0.523697	0.577922	0.624434	0.648649	0.666667	0.666667	0.733333	0.785714	0.916667	1	1	1	1	1642989
Hairy	E0_8h_h.region.gff	0.0768437	0.0802961	0.080591	0.0817875	0.0869565	0.0828804	0.0733453	0.0758294	0.0746753	0.081448	0.101351	0.0729167	0.0701754	0.1	0	0	0	0	0	0	859193
Hairy	h_1_Rel5.gff	0.398143	0.410023	0.422431	0.445194	0.463415	0.46875	0.493739	0.50237	0.525974	0.524887	0.527027	0.583333	0.666667	0.7	0.857143	0.833333	1	1	1	1	2375335
Hairy	h_2_Rel5.gff	0.641568	0.66287	0.685024	0.718381	0.747614	0.771739	0.810376	0.819905	0.844156	0.859729	0.864865	0.895833	0.912281	0.9	0.928571	0.916667	1	1	1	1	3872069
Huckebein	E0_8h_hkb.region.gff	0.0881898	0.094533	0.098724	0.104553	0.117709	0.131793	0.123435	0.135071	0.159091	0.180995	0.216216	0.197917	0.22807	0.3	0.214286	0.166667	0.25	0.5	1	1	815453
Huckebein	hkb_1_Rel5.gff	0.246003	0.255125	0.263936	0.279089	0.296925	0.307065	0.320215	0.341232	0.357143	0.375566	0.412162	0.427083	0.438596	0.566667	0.571429	0.583333	0.75	0.5	1	1	1316483
Huckebein	hkb_2_Rel5.gff	0.14853	0.155467	0.156481	0.163575	0.178155	0.1875	0.194991	0.2109	0.237013	0.253394	0.297297	0.322917	0.333333	0.466667	0.428571	0.416667	0.5	0.5	1	1	766710
Huckebein	hkb_3_Rel5.gff	0.156266	0.16287	0.165883	0.169477	0.179215	0.186141	0.191413	0.206161	0.237013	0.257919	0.304054	0.333333	0.350877	0.433333	0.5	0.5	0.5	0.5	1	1	798862
Hunchback	hb_1_Rel5.gff	0.559051	0.578018	0.603089	0.645868	0.679745	0.70788	0.747764	0.779621	0.824675	0.828054	0.824324	0.875	0.894737	0.933333	1	1	1	1	1	1	2999742
Hunchback	hb_2_Rel5.gff	0.433213	0.449317	0.470114	0.505902	0.531283	0.548913	0.584973	0.604265	0.649351	0.669683	0.682432	0.71875	0.789474	0.933333	1	1	1	1	1	1	2622227
Invected	Embryo_0_12h_INV_GFP_ChIP_chip.region.gff	0.00051573	0	0	0	0	0	0	0	0	0	0	0	0	0	0	0	0	0	0	0	3278
Invected	E_0_12h_INV7657.region.gff	0.070655	0.071754	0.0745467	0.0733558	0.0848356	0.09375	0.101968	0.109005	0.123377	0.144796	0.148649	0.166667	0.140351	0.166667	0.285714	0.25	0	0	0	0	3194272
Jumeau	E0_8h_jumu.region.gff	0.0376483	0.0387244	0.0389523	0.0421585	0.0455992	0.0529891	0.0518784	0.0521327	0.0422078	0.0542986	0.0810811	0.0520833	0.0701754	0.1	0	0	0	0	0	0	790652
Knirps	kni_1_Rel5.gff	0.0139247	0.0148064	0.0154466	0.0160202	0.0169671	0.0149457	0.0178891	0.0189573	0.0227273	0.0316742	0.0337838	0.03125	0.0350877	0.0666667	0.0714286	0.0833333	0	0	0	0	44117
Knirps	kni_2_Rel5.gff	0.0856111	0.0905467	0.0993956	0.110455	0.128314	0.13587	0.146691	0.170616	0.191558	0.221719	0.256757	0.25	0.263158	0.366667	0.285714	0.333333	0.5	0	0	0	248866
Knot	E0_12h_KN.region.gff	0.0660134	0.0683371	0.0725319	0.0750422	0.0774125	0.0842391	0.0912343	0.0971564	0.0974026	0.0950226	0.101351	0.104167	0.122807	0.0666667	0.142857	0.166667	0	0	0	0	660327
Krüppel	E0_8_Kr_D2_ChIP_chip.region.gff	0.123775	0.124715	0.128274	0.13575	0.14316	0.141304	0.141324	0.149289	0.172078	0.190045	0.168919	0.21875	0.192982	0.2	0.142857	0.166667	0.25	0.5	0	0	954440
Krüppel	kr_1_Rel5.gff	0.75606	0.767654	0.791135	0.821248	0.847296	0.862772	0.892665	0.909953	0.941558	0.950226	0.966216	0.979167	0.982456	1	1	1	1	1	1	1	6540533
Krüppel	kr_2_Rel5.gff	0.785456	0.796697	0.815984	0.8457	0.866384	0.877717	0.903399	0.921801	0.948052	0.954751	0.966216	0.979167	0.982456	1	1	1	1	1	1	1	7572036
Mad (Mothers against dpp)	mad_2_Rel5.gff	0.0453842	0.0484055	0.0550705	0.0623946	0.0699894	0.080163	0.0966011	0.106635	0.116883	0.122172	0.128378	0.104167	0.105263	0.2	0.214286	0.25	0.5	0.5	1	1	201634
Medea	med_2_Rel5.gff	0.949974	0.955011	0.959033	0.968803	0.97561	0.980978	0.9839	0.983412	0.980519	0.9819	0.97973	0.989583	1	1	1	1	1	1	1	1	10120341
Paired	prd_BQ_Rel5.gff	0.354822	0.374146	0.393553	0.416526	0.442206	0.461957	0.486583	0.49763	0.525974	0.556561	0.567568	0.583333	0.614035	0.666667	0.714286	0.833333	1	1	1	1	1856531
Paired	prd_FQ_Rel5.gff	0.478597	0.501708	0.525856	0.555649	0.584305	0.601902	0.635063	0.646919	0.668831	0.696833	0.702703	0.697917	0.719298	0.7	0.714286	0.833333	1	1	1	1	3217596
Runt	E0_12h_RUN7659.region.gff	0.0123775	0.0136674	0.0141034	0.0151771	0.0169671	0.0190217	0.0232558	0.0236967	0.0227273	0.0271493	0.0202703	0.0208333	0	0	0	0	0	0	0	0	299648
Runt	run_1_Rel5.gff	0.256318	0.269932	0.288784	0.3086	0.324496	0.338315	0.359571	0.35782	0.386364	0.429864	0.418919	0.4375	0.473684	0.533333	0.5	0.5	0.75	0.5	1	1	1192132
Runt	run_2_Rel5.gff	0.0469314	0.0495444	0.0530557	0.0581788	0.0615058	0.0625	0.0644007	0.056872	0.0584416	0.0723982	0.0675676	0.0520833	0.0526316	0.0333333	0.0714286	0.0833333	0.25	0.5	1	1	202218
Schnurri	shn_2_Rel5.gff	0.150593	0.161731	0.179315	0.201518	0.231177	0.247283	0.273703	0.298578	0.344156	0.375566	0.412162	0.427083	0.491228	0.533333	0.5	0.583333	0.75	0.5	1	1	440752
Schnurri	shn_3_Rel5.gff	0.0495101	0.0546697	0.0591001	0.0699831	0.0795334	0.0910326	0.109123	0.118483	0.136364	0.149321	0.148649	0.135417	0.175439	0.233333	0.357143	0.416667	0.5	0.5	1	1	147695
Senseless	E4_8h_sens.region.gff	0.0412584	0.0415718	0.0436535	0.0480607	0.0562036	0.0638587	0.0697674	0.07109	0.0876623	0.108597	0.128378	0.125	0.175439	0.266667	0.214286	0.25	0.25	0.5	1	1	807717
Senseless	E4_8_GFP_sens.region.gff	0.60392	0.620729	0.631968	0.655143	0.686108	0.725543	0.738819	0.755924	0.75	0.760181	0.790541	0.8125	0.859649	0.933333	0.928571	0.916667	1	1	1	1	10075276
Senseless	E4_8_sens.region.gff	0.302218	0.31492	0.32505	0.351602	0.377519	0.408967	0.413238	0.424171	0.444805	0.479638	0.52027	0.53125	0.614035	0.8	0.928571	0.916667	1	1	1	1	4823668
Sloppy-paired 1	slp1_1_Rel5.gff	0.216606	0.226651	0.239758	0.254637	0.265111	0.274457	0.289803	0.293839	0.311688	0.325792	0.351351	0.302083	0.315789	0.433333	0.428571	0.5	0.5	0.5	1	1	1582363
Snail	sna_1_Rel5.gff	0.175348	0.183371	0.204164	0.220067	0.239661	0.258152	0.288014	0.298578	0.344156	0.375566	0.405405	0.416667	0.45614	0.6	0.571429	0.583333	1	1	1	1	755151
Snail	sna_2_Rel5.gff	0.435792	0.450456	0.470786	0.495784	0.52492	0.540761	0.584973	0.611374	0.665584	0.678733	0.702703	0.71875	0.754386	0.766667	0.785714	0.75	1	1	1	1	3737082
Stat92E	E0_12h_Stat92E.region.gff	0.0257865	0.0284738	0.0302216	0.03457	0.0392365	0.0461957	0.0518784	0.0592417	0.0714286	0.081448	0.0810811	0.0833333	0.105263	0.166667	0.142857	0.166667	0.25	0	0	0	102220
Tailless	tll_1_Rel5.gff	0.168644	0.178815	0.192075	0.210793	0.239661	0.256793	0.280859	0.298578	0.337662	0.38009	0.385135	0.364583	0.403509	0.4	0.357143	0.416667	0.25	0	0	0	605896
Tramtrack	E0_12h_TTK.region.gff	0.0123775	0.011959	0.0120887	0.0126476	0.0137858	0.0149457	0.019678	0.0236967	0.025974	0.0316742	0.027027	0	0	0	0	0	0	0	0	0	347039
Twist	twi_1_Rel5.gff	0.888602	0.900911	0.909335	0.928331	0.936373	0.942935	0.948122	0.945498	0.948052	0.963801	0.972973	0.989583	1	1	1	1	1	1	1	1	12413365
Twist	twi_2_Rel5.gff	0.905106	0.916287	0.922095	0.940978	0.948038	0.95788	0.964222	0.964455	0.967532	0.972851	0.986486	1	1	1	1	1	1	1	1	1	13731589
Ultrabithorax	E0_12h_UBX7701.region.gff	0.0649819	0.0632118	0.0617864	0.0623946	0.0625663	0.0665761	0.059034	0.063981	0.0584416	0.0678733	0.0337838	0.03125	0.0350877	0.0666667	0.0714286	0.0833333	0	0	0	0	1266582
Ultrabithorax	Embryo_3_8h_UBX1_ChIP_chip.region.gff	0	0	0	0	0	0	0	0	0	0	0	0	0	0	0	0	0	0	0	0	5388
Ultrabithorax	Embryo_3_8h_UBX2_ChIP_chip.region.gff	0.00103146	0.00113895	0.00134318	0.00168634	0.00212089	0.00271739	0.00178891	0.00236967	0.00324675	0.00452489	0	0	0	0	0	0	0	0	0	0	137102
Ultrabithorax	Embryo_3_8h_UBX7701_ChIP_chip.region.gff	0.0288809	0.0267654	0.0255205	0.0269815	0.028632	0.0298913	0.0357782	0.0331754	0.0292208	0.0361991	0.027027	0.0104167	0	0	0	0	0	0	0	0	674366
Zeste	z_2_Rel5.gff	0.288809	0.297267	0.302888	0.320405	0.335101	0.35462	0.375671	0.386256	0.386364	0.38009	0.364865	0.416667	0.45614	0.4	0.428571	0.416667	0.5	0.5	0	0	1990982
Zfh1 (Zn finger homeodomain 1)	Embryo_0_12h_ZFH1_ChIP_chip.region.gff	0.103662	0.105353	0.110813	0.113828	0.11983	0.133152	0.134168	0.125592	0.12987	0.144796	0.141892	0.145833	0.140351	0.133333	0.214286	0.25	0.25	0	0	0	857128

## Sheet: gd7_Up
	cut-off (wt log2 fold enrichment over input)	1.90914	1.98803	2.06693	2.14583	2.22473	2.30363	2.38252	2.46142	2.54032	2.61922	2.69812	2.77702	2.85591	2.93481	3.01371	3.09261	3.17151	3.2504	3.3293	3.4082
	number of CBP peaks	97	95	83	70	61	47	42	36	25	22	16	15	12	8	6	3	2	2	1	1
Factor		overlap	overlap	overlap	overlap	overlap	overlap	overlap	overlap	overlap	overlap	overlap	overlap	overlap	overlap	overlap	overlap	overlap	overlap	overlap	overlap	TotalLength
Bicoid	bcd_1_Rel5.gff	0.453608	0.463158	0.433735	0.457143	0.459016	0.468085	0.452381	0.444444	0.44	0.5	0.5625	0.533333	0.666667	0.625	0.666667	1	1	1	1	1	902051
Bicoid	bcd_2_Rel5.gff	0.546392	0.557895	0.554217	0.585714	0.557377	0.553191	0.52381	0.5	0.44	0.5	0.5	0.466667	0.583333	0.625	0.666667	1	1	1	1	1	1021670
Bric a brac 1	E0_12h_bab1.region.gff	0.0206186	0.0210526	0.0240964	0.0285714	0.0327869	0.0212766	0.0238095	0.0277778	0.04	0.0454545	0	0	0	0	0	0	0	0	0	0	1486798
Cap-n-collar	E0_12h_CNC.region.gff	0.0412371	0.0421053	0.0481928	0.0571429	0.0491803	0.0425532	0.047619	0.0555556	0.04	0.0454545	0	0	0	0	0	0	0	0	0	0	724334
Caudal	cad_1_Rel5.gff	0.824742	0.831579	0.807229	0.828571	0.819672	0.851064	0.833333	0.805556	0.84	0.863636	0.875	0.866667	1	1	1	1	1	1	1	1	2573977
Caudal	E0_4h_7T_ChIP_seq.gff	0.680412	0.684211	0.674699	0.642857	0.622951	0.595745	0.571429	0.555556	0.6	0.590909	0.625	0.6	0.583333	0.375	0.333333	0.333333	0.5	0.5	1	1	5185035
Caudal	E0_4h_cad.region.gff	0.113402	0.115789	0.108434	0.128571	0.0819672	0.0425532	0.047619	0.0277778	0.04	0.0454545	0	0	0	0	0	0	0	0	0	0	811826
Caudal	E0_4_GFP_7T_ChIP_chip.region.gff	0.484536	0.484211	0.46988	0.471429	0.42623	0.404255	0.380952	0.333333	0.36	0.409091	0.4375	0.4	0.416667	0.375	0.5	0.333333	0	0	0	0	2049764
Caudal	E4_8h_7T_ChIP_seq.gff	0.0927835	0.0947368	0.0963855	0.1	0.0819672	0.0638298	0.047619	0.0555556	0	0	0	0	0	0	0	0	0	0	0	0	11063124
Chinmo (Chronologically inappropriate morphogenesis)	Embryo_0_12h_chinmo_ChIP_chip.region.gff	0.0103093	0.0105263	0.0120482	0.0142857	0.0163934	0.0212766	0.0238095	0.0277778	0	0	0	0	0	0	0	0	0	0	0	0	8790707
CTCF	E0_12_dCTCF_C_term_ChIP_chip.CTCF_C.gff	0.0309278	0.0315789	0.0361446	0.0428571	0.0491803	0.0212766	0.0238095	0.0277778	0.04	0.0454545	0.0625	0.0666667	0.0833333	0	0	0	0	0	0	0	4289684
CTCF	E0_12_dCTCF_N_term_ChIP_chip.CTCF_N.gff	0.0103093	0.0105263	0.0120482	0.0142857	0.0163934	0	0	0	0	0	0	0	0	0	0	0	0	0	0	0	3828714
Daughterless	da_2_Rel5.gff	0.948454	0.947368	0.939759	0.928571	0.95082	0.957447	0.97619	0.972222	1	1	1	1	1	1	1	1	1	1	1	1	10235046
Dichaete	D_1_Rel5.gff	0.989691	0.989474	0.987952	0.985714	1	1	1	1	1	1	1	1	1	1	1	1	1	1	1	1	12129460
Dichaete	E0_12h_D.region.gff	0.0412371	0.0421053	0.0481928	0.0571429	0.0655738	0.0851064	0.0952381	0.111111	0.16	0.181818	0.25	0.266667	0.166667	0.125	0.166667	0	0	0	0	0	538539
Dichaete	E0_8_D.region.gff	0.216495	0.221053	0.228916	0.2	0.196721	0.255319	0.238095	0.25	0.32	0.363636	0.5	0.466667	0.583333	0.75	0.833333	1	1	1	1	1	894408
Disconnected	E0_8h_disco.region.gff	0.28866	0.294737	0.313253	0.328571	0.311475	0.319149	0.309524	0.305556	0.36	0.363636	0.5	0.466667	0.583333	0.5	0.333333	0.666667	1	1	1	1	825583
Distalless	E_0_12h_dll.region.gff	0	0	0	0	0	0	0	0	0	0	0	0	0	0	0	0	0	0	0	0	58000
Dorsal	dl_3_Rel5.gff	1	1	1	1	1	1	1	1	1	1	1	1	1	1	1	1	1	1	1	1	21733463
Engrailed	E0_12h_ENserum.region.gff	0	0	0	0	0	0	0	0	0	0	0	0	0	0	0	0	0	0	0	0	23891
Ftz-F1	E0_12h_FTZ_F1.region.gff	0	0	0	0	0	0	0	0	0	0	0	0	0	0	0	0	0	0	0	0	20735
Fushi-tarazu	ftz_3_Rel5.gff	0.206186	0.210526	0.228916	0.214286	0.196721	0.212766	0.214286	0.194444	0.24	0.272727	0.3125	0.266667	0.333333	0.375	0.5	0.666667	0.5	0.5	1	1	483497
GAF (GAGA factor)	Embryo_0_12h_GAF_ChIP_chip.GAF.gff	0.463918	0.473684	0.481928	0.514286	0.540984	0.617021	0.666667	0.694444	0.76	0.772727	0.75	0.8	0.75	0.625	0.666667	0.666667	1	1	1	1	5788834
GATAe	E0_8h_GATAe.region.gff	0.0515464	0.0526316	0.060241	0.0571429	0.0491803	0.0425532	0.047619	0.0277778	0.04	0.0454545	0.0625	0.0666667	0.0833333	0.125	0	0	0	0	0	0	826100
Giant	gt_2_Rel5.gff	0.639175	0.642105	0.662651	0.671429	0.672131	0.659574	0.642857	0.638889	0.6	0.590909	0.75	0.733333	0.833333	0.875	0.833333	1	1	1	1	1	1642989
Hairy	E0_8h_h.region.gff	0.0206186	0.0210526	0.0240964	0.0285714	0.0327869	0.0212766	0.0238095	0	0	0	0	0	0	0	0	0	0	0	0	0	859193
Hairy	h_1_Rel5.gff	0.474227	0.484211	0.493976	0.457143	0.442623	0.425532	0.452381	0.444444	0.44	0.454545	0.5625	0.533333	0.583333	0.625	0.666667	1	1	1	1	1	2375335
Hairy	h_2_Rel5.gff	0.835052	0.852632	0.855422	0.842857	0.852459	0.829787	0.833333	0.833333	0.84	0.818182	0.875	0.866667	0.833333	0.875	1	1	1	1	1	1	3872069
Huckebein	E0_8h_hkb.region.gff	0.123711	0.126316	0.144578	0.142857	0.131148	0.12766	0.142857	0.138889	0.2	0.181818	0.25	0.2	0.25	0.25	0.333333	0.333333	0.5	0.5	1	1	815453
Huckebein	hkb_1_Rel5.gff	0.412371	0.421053	0.409639	0.442857	0.42623	0.468085	0.47619	0.472222	0.52	0.545455	0.75	0.733333	0.833333	1	1	1	1	1	1	1	1316483
Huckebein	hkb_2_Rel5.gff	0.319588	0.326316	0.325301	0.357143	0.344262	0.382979	0.380952	0.361111	0.44	0.454545	0.625	0.6	0.666667	0.75	0.833333	0.666667	1	1	1	1	766710
Huckebein	hkb_3_Rel5.gff	0.309278	0.315789	0.313253	0.342857	0.344262	0.382979	0.380952	0.361111	0.4	0.409091	0.5625	0.533333	0.583333	0.75	0.833333	0.666667	1	1	1	1	798862
Hunchback	hb_1_Rel5.gff	0.865979	0.873684	0.86747	0.871429	0.868852	0.851064	0.880952	0.861111	0.88	0.909091	1	1	1	1	1	1	1	1	1	1	2999742
Hunchback	hb_2_Rel5.gff	0.659794	0.673684	0.686747	0.685714	0.672131	0.680851	0.714286	0.694444	0.76	0.772727	0.9375	0.933333	0.916667	0.875	0.833333	1	1	1	1	1	2622227
Invected	Embryo_0_12h_INV_GFP_ChIP_chip.region.gff	0	0	0	0	0	0	0	0	0	0	0	0	0	0	0	0	0	0	0	0	3278
Invected	E_0_12h_INV7657.region.gff	0.14433	0.147368	0.168675	0.185714	0.213115	0.212766	0.190476	0.194444	0.24	0.272727	0.375	0.333333	0.333333	0.5	0.666667	0.333333	0.5	0.5	0	0	3194272
Jumeau	E0_8h_jumu.region.gff	0.0412371	0.0421053	0.0481928	0.0428571	0.0491803	0.0212766	0.0238095	0.0277778	0.04	0	0	0	0	0	0	0	0	0	0	0	790652
Knirps	kni_1_Rel5.gff	0.0309278	0.0315789	0.0361446	0.0428571	0.0163934	0.0212766	0.0238095	0.0277778	0.04	0.0454545	0.0625	0.0666667	0.0833333	0.125	0	0	0	0	0	0	44117
Knirps	kni_2_Rel5.gff	0.247423	0.252632	0.240964	0.242857	0.196721	0.191489	0.214286	0.194444	0.16	0.181818	0.25	0.2	0.25	0.375	0.333333	0.333333	0	0	0	0	248866
Knot	E0_12h_KN.region.gff	0.0103093	0.0105263	0.0120482	0.0142857	0.0163934	0.0212766	0.0238095	0.0277778	0.04	0.0454545	0	0	0	0	0	0	0	0	0	0	660327
Krüppel	E0_8_Kr_D2_ChIP_chip.region.gff	0.164948	0.168421	0.192771	0.214286	0.196721	0.170213	0.166667	0.166667	0.16	0.0909091	0.125	0.0666667	0.0833333	0	0	0	0	0	0	0	954440
Krüppel	kr_1_Rel5.gff	0.979381	0.978947	0.975904	0.971429	0.983607	1	1	1	1	1	1	1	1	1	1	1	1	1	1	1	6540533
Krüppel	kr_2_Rel5.gff	0.979381	0.978947	0.975904	0.971429	0.983607	1	1	1	1	1	1	1	1	1	1	1	1	1	1	1	7572036
Mad (Mothers against dpp)	mad_2_Rel5.gff	0.134021	0.136842	0.13253	0.142857	0.131148	0.12766	0.119048	0.111111	0.08	0.0909091	0.125	0.0666667	0.0833333	0	0	0	0	0	0	0	201634
Medea	med_2_Rel5.gff	0.989691	0.989474	0.987952	0.985714	1	1	1	1	1	1	1	1	1	1	1	1	1	1	1	1	10120341
Paired	prd_BQ_Rel5.gff	0.57732	0.578947	0.566265	0.571429	0.557377	0.489362	0.5	0.472222	0.4	0.363636	0.5	0.466667	0.583333	0.625	0.666667	1	1	1	1	1	1856531
Paired	prd_FQ_Rel5.gff	0.639175	0.642105	0.638554	0.628571	0.622951	0.574468	0.547619	0.527778	0.48	0.409091	0.5	0.466667	0.583333	0.625	0.666667	1	1	1	1	1	3217596
Runt	E0_12h_RUN7659.region.gff	0.0103093	0.0105263	0.0120482	0.0142857	0.0163934	0	0	0	0	0	0	0	0	0	0	0	0	0	0	0	299648
Runt	run_1_Rel5.gff	0.43299	0.442105	0.46988	0.485714	0.442623	0.446809	0.47619	0.444444	0.4	0.409091	0.5	0.466667	0.583333	0.75	0.833333	1	1	1	1	1	1192132
Runt	run_2_Rel5.gff	0.0721649	0.0736842	0.0722892	0.0714286	0.0655738	0.0851064	0.0714286	0.0277778	0	0	0	0	0	0	0	0	0	0	0	0	202218
Schnurri	shn_2_Rel5.gff	0.443299	0.452632	0.457831	0.457143	0.42623	0.446809	0.428571	0.416667	0.48	0.454545	0.5625	0.533333	0.666667	0.875	0.833333	1	1	1	1	1	440752
Schnurri	shn_3_Rel5.gff	0.134021	0.136842	0.156627	0.142857	0.147541	0.191489	0.166667	0.138889	0.2	0.227273	0.3125	0.266667	0.333333	0.5	0.333333	0.333333	0.5	0.5	1	1	147695
Senseless	E4_8h_sens.region.gff	0.103093	0.105263	0.120482	0.128571	0.131148	0.106383	0.0952381	0.111111	0.12	0.136364	0.1875	0.2	0.25	0.375	0.333333	0.666667	1	1	1	1	807717
Senseless	E4_8_GFP_sens.region.gff	0.649485	0.652632	0.662651	0.7	0.721311	0.723404	0.714286	0.722222	0.76	0.727273	0.875	0.866667	0.916667	0.875	0.833333	1	1	1	1	1	10075276
Senseless	E4_8_sens.region.gff	0.381443	0.389474	0.409639	0.442857	0.459016	0.489362	0.47619	0.5	0.6	0.590909	0.75	0.733333	0.833333	0.875	0.833333	1	1	1	1	1	4823668
Sloppy-paired 1	slp1_1_Rel5.gff	0.309278	0.305263	0.277108	0.285714	0.245902	0.276596	0.285714	0.222222	0.24	0.227273	0.3125	0.266667	0.25	0.125	0	0	0	0	0	0	1582363
Snail	sna_1_Rel5.gff	0.371134	0.378947	0.373494	0.414286	0.409836	0.382979	0.380952	0.416667	0.44	0.409091	0.5	0.466667	0.583333	0.625	0.5	1	1	1	1	1	755151
Snail	sna_2_Rel5.gff	0.721649	0.726316	0.722892	0.714286	0.721311	0.723404	0.714286	0.722222	0.76	0.727273	0.75	0.733333	0.75	0.75	0.666667	1	1	1	1	1	3737082
Stat92E	E0_12h_Stat92E.region.gff	0.0618557	0.0631579	0.0722892	0.0714286	0.0819672	0.0851064	0.0714286	0.0833333	0.12	0.0909091	0.125	0.0666667	0.0833333	0.125	0.166667	0	0	0	0	0	102220
Tailless	tll_1_Rel5.gff	0.453608	0.463158	0.433735	0.442857	0.42623	0.404255	0.380952	0.361111	0.28	0.318182	0.4375	0.4	0.5	0.625	0.5	0.333333	0.5	0.5	0	0	605896
Tramtrack	E0_12h_TTK.region.gff	0.0103093	0.0105263	0.0120482	0.0142857	0.0163934	0	0	0	0	0	0	0	0	0	0	0	0	0	0	0	347039
Twist	twi_1_Rel5.gff	0.938144	0.947368	0.939759	0.957143	0.967213	0.978723	0.97619	0.972222	1	1	1	1	1	1	1	1	1	1	1	1	12413365
Twist	twi_2_Rel5.gff	0.948454	0.957895	0.951807	0.971429	0.983607	1	1	1	1	1	1	1	1	1	1	1	1	1	1	1	13731589
Ultrabithorax	E0_12h_UBX7701.region.gff	0.0103093	0.0105263	0.0120482	0.0142857	0.0163934	0.0212766	0.0238095	0.0277778	0.04	0.0454545	0.0625	0.0666667	0.0833333	0.125	0	0	0	0	0	0	1266582
Ultrabithorax	Embryo_3_8h_UBX1_ChIP_chip.region.gff	0	0	0	0	0	0	0	0	0	0	0	0	0	0	0	0	0	0	0	0	5388
Ultrabithorax	Embryo_3_8h_UBX2_ChIP_chip.region.gff	0	0	0	0	0	0	0	0	0	0	0	0	0	0	0	0	0	0	0	0	137102
Ultrabithorax	Embryo_3_8h_UBX7701_ChIP_chip.region.gff	0	0	0	0	0	0	0	0	0	0	0	0	0	0	0	0	0	0	0	0	674366
Zeste	z_2_Rel5.gff	0.195876	0.2	0.204819	0.228571	0.245902	0.234043	0.261905	0.277778	0.32	0.318182	0.375	0.4	0.416667	0.25	0.333333	0.333333	0.5	0.5	0	0	1990982
Zfh1 (Zn finger homeodomain 1)	Embryo_0_12h_ZFH1_ChIP_chip.region.gff	0.0206186	0.0210526	0.0240964	0.0285714	0.0327869	0.0425532	0.047619	0.0555556	0.04	0.0454545	0	0	0	0	0	0	0	0	0	0	857128

## Sheet: gd7_Unchanged
	cut-off (wt log2 fold enrichment over input)	1.88326	2.01585	2.14843	2.28102	2.4136	2.54619	2.67878	2.81136	2.94395	3.07653	3.20912	3.3417	3.47429	3.60688	3.73946	3.87205	4.00463	4.13722	4.2698	4.40239
	number of CBP peaks	1903	1701	1391	1114	876	700	565	422	315	243	171	125	89	59	45	30	16	7	3	1
Factor		overlap	overlap	overlap	overlap	overlap	overlap	overlap	overlap	overlap	overlap	overlap	overlap	overlap	overlap	overlap	overlap	overlap	overlap	overlap	overlap	TotalLength
Bicoid	bcd_1_Rel5.gff	0.110352	0.116402	0.124371	0.126571	0.142694	0.142857	0.152212	0.168246	0.180952	0.193416	0.22807	0.2	0.202247	0.220339	0.222222	0.2	0.125	0.142857	0	0	902051
Bicoid	bcd_2_Rel5.gff	0.122964	0.129924	0.141625	0.145422	0.163242	0.167143	0.180531	0.196682	0.212698	0.226337	0.251462	0.24	0.269663	0.338983	0.355556	0.333333	0.1875	0.142857	0	0	1021670
Bric a brac 1	E0_12h_bab1.region.gff	0.127693	0.131099	0.139468	0.136445	0.143836	0.147143	0.150442	0.165877	0.174603	0.176955	0.157895	0.152	0.202247	0.20339	0.266667	0.266667	0.25	0.142857	0	0	1486798
Cap-n-collar	E0_12h_CNC.region.gff	0.058329	0.0599647	0.0639827	0.070018	0.06621	0.0685714	0.0707965	0.0758294	0.0888889	0.0823045	0.0760234	0.048	0.0561798	0.0677966	0.0666667	0.0666667	0.0625	0	0	0	724334
Caudal	cad_1_Rel5.gff	0.383079	0.39271	0.413372	0.436266	0.469178	0.48	0.522124	0.559242	0.565079	0.580247	0.608187	0.584	0.629213	0.661017	0.622222	0.566667	0.5	0.571429	0	0	2573977
Caudal	E0_4h_7T_ChIP_seq.gff	0.377299	0.383892	0.389648	0.402154	0.421233	0.431429	0.461947	0.511848	0.536508	0.54321	0.508772	0.536	0.550562	0.559322	0.488889	0.5	0.5	0.571429	0.333333	0	5185035
Caudal	E0_4h_cad.region.gff	0.0289017	0.0293945	0.0316319	0.0341113	0.0388128	0.0371429	0.0460177	0.049763	0.0507937	0.0534979	0.0760234	0.072	0.0898876	0.101695	0.133333	0.133333	0.0625	0.142857	0	0	811826
Caudal	E0_4_GFP_7T_ChIP_chip.region.gff	0.284288	0.28983	0.304098	0.305206	0.328767	0.334286	0.368142	0.386256	0.4	0.415638	0.444444	0.424	0.460674	0.559322	0.533333	0.6	0.5625	0.571429	0	0	2049764
Caudal	E4_8h_7T_ChIP_seq.gff	0.0798739	0.0758377	0.0747664	0.0771993	0.0742009	0.0771429	0.079646	0.0805687	0.0857143	0.0864198	0.0760234	0.072	0.0786517	0.101695	0.111111	0.133333	0.0625	0	0	0	11063124
Chinmo (Chronologically inappropriate morphogenesis)	Embryo_0_12h_chinmo_ChIP_chip.region.gff	0.00262743	0.00293945	0.00359454	0.00448833	0.00456621	0.00428571	0.00353982	0.00473934	0.00634921	0.00411523	0.00584795	0.008	0	0	0	0	0	0	0	0	8790707
CTCF	E0_12_dCTCF_C_term_ChIP_chip.CTCF_C.gff	0.276931	0.271605	0.271028	0.263016	0.251142	0.241429	0.224779	0.222749	0.219048	0.201646	0.192982	0.16	0.179775	0.186441	0.177778	0.166667	0.3125	0.142857	0	0	4289684
CTCF	E0_12_dCTCF_N_term_ChIP_chip.CTCF_N.gff	0.213873	0.207525	0.203451	0.194794	0.179224	0.172857	0.150442	0.135071	0.12381	0.115226	0.0935673	0.08	0.101124	0.0847458	0.0888889	0.0666667	0.125	0	0	0	3828714
Daughterless	da_2_Rel5.gff	0.744088	0.763668	0.780733	0.802513	0.818493	0.835714	0.856637	0.86019	0.866667	0.864198	0.859649	0.856	0.865169	0.881356	0.911111	0.866667	0.875	0.857143	0.666667	1	10235046
Dichaete	D_1_Rel5.gff	0.911193	0.917108	0.928828	0.936266	0.949772	0.955714	0.955752	0.966825	0.971429	0.971193	0.976608	0.976	0.988764	1	1	1	1	1	1	1	12129460
Dichaete	E0_12h_D.region.gff	0.163426	0.178718	0.21064	0.248654	0.27968	0.322857	0.359292	0.400474	0.431746	0.45679	0.497076	0.488	0.483146	0.457627	0.511111	0.5	0.625	1	1	1	538539
Dichaete	E0_8_D.region.gff	0.20021	0.205761	0.226456	0.237882	0.248858	0.261429	0.267257	0.267773	0.273016	0.283951	0.28655	0.272	0.269663	0.305085	0.311111	0.266667	0.25	0.428571	0.333333	0	894408
Disconnected	E0_8h_disco.region.gff	0.223857	0.232216	0.248742	0.2693	0.285388	0.307143	0.320354	0.331754	0.339683	0.349794	0.362573	0.384	0.393258	0.440678	0.466667	0.5	0.5	0.714286	0.666667	0	825583
Distalless	E_0_12h_dll.region.gff	0.0210194	0.0229277	0.0265996	0.029623	0.0353881	0.04	0.0424779	0.0545024	0.0571429	0.0493827	0.0409357	0.048	0.0561798	0.0508475	0.0444444	0.0666667	0.0625	0.142857	0.333333	0	58000
Dorsal	dl_3_Rel5.gff	0.988965	0.988242	0.987779	0.991023	0.995434	0.997143	0.99823	1	1	1	1	1	1	1	1	1	1	1	1	1	21733463
Engrailed	E0_12h_ENserum.region.gff	0.00630583	0.00587889	0.00647017	0.00718133	0.00913242	0.00857143	0.0106195	0.0118483	0.0126984	0.0164609	0.00584795	0.008	0	0	0	0	0	0	0	0	23891
Ftz-F1	E0_12h_FTZ_F1.region.gff	0	0	0	0	0	0	0	0	0	0	0	0	0	0	0	0	0	0	0	0	20735
Fushi-tarazu	ftz_3_Rel5.gff	0.055176	0.0534979	0.0524802	0.0475763	0.0502283	0.0471429	0.0530973	0.0616114	0.0571429	0.0617284	0.0643275	0.056	0.0561798	0.0677966	0.0666667	0.1	0	0	0	0	483497
GAF (GAGA factor)	Embryo_0_12h_GAF_ChIP_chip.GAF.gff	0.677352	0.703116	0.742631	0.782765	0.812785	0.84	0.858407	0.876777	0.898413	0.909465	0.906433	0.92	0.921348	0.915254	0.977778	0.966667	0.9375	1	1	1	5788834
GATAe	E0_8h_GATAe.region.gff	0.106148	0.10582	0.112868	0.121185	0.128995	0.135714	0.138053	0.135071	0.139683	0.131687	0.134503	0.136	0.157303	0.20339	0.2	0.166667	0.125	0.285714	0.666667	1	826100
Giant	gt_2_Rel5.gff	0.203889	0.205761	0.212797	0.220826	0.229452	0.232857	0.238938	0.267773	0.247619	0.251029	0.280702	0.24	0.247191	0.288136	0.244444	0.266667	0.1875	0.142857	0	0	1642989
Hairy	E0_8h_h.region.gff	0.135575	0.135215	0.138749	0.135548	0.135845	0.142857	0.145133	0.132701	0.133333	0.127572	0.146199	0.136	0.123596	0.152542	0.155556	0.2	0.1875	0.285714	0.333333	0	859193
Hairy	h_1_Rel5.gff	0.315817	0.328042	0.352983	0.371634	0.402968	0.417143	0.440708	0.450237	0.460317	0.481481	0.479532	0.464	0.47191	0.474576	0.466667	0.466667	0.4375	0.714286	0.333333	0	2375335
Hairy	h_2_Rel5.gff	0.558592	0.577895	0.611071	0.639138	0.679224	0.701429	0.718584	0.741706	0.761905	0.761317	0.760234	0.768	0.786517	0.813559	0.822222	0.766667	0.6875	0.857143	0.666667	0	3872069
Huckebein	E0_8h_hkb.region.gff	0.118234	0.118166	0.12509	0.131059	0.130137	0.14	0.134513	0.135071	0.133333	0.123457	0.122807	0.144	0.157303	0.152542	0.177778	0.2	0.0625	0.142857	0	0	815453
Huckebein	hkb_1_Rel5.gff	0.160273	0.167549	0.178289	0.184919	0.19863	0.195714	0.217699	0.220379	0.225397	0.226337	0.216374	0.208	0.247191	0.237288	0.2	0.166667	0	0	0	0	1316483
Huckebein	hkb_2_Rel5.gff	0.0909091	0.0970018	0.106398	0.106822	0.118721	0.115714	0.129204	0.130332	0.126984	0.139918	0.134503	0.144	0.168539	0.152542	0.111111	0.0333333	0	0	0	0	766710
Huckebein	hkb_3_Rel5.gff	0.0966894	0.0993533	0.107117	0.106822	0.111872	0.107143	0.118584	0.120853	0.11746	0.127572	0.134503	0.128	0.134831	0.101695	0.0444444	0.0333333	0	0	0	0	798862
Hunchback	hb_1_Rel5.gff	0.439306	0.458554	0.474479	0.499102	0.526256	0.532857	0.562832	0.594787	0.574603	0.596708	0.643275	0.624	0.606742	0.661017	0.6	0.566667	0.5	0.428571	0	0	2999742
Hunchback	hb_2_Rel5.gff	0.341566	0.355085	0.370237	0.378815	0.398402	0.412857	0.442478	0.476303	0.463492	0.481481	0.508772	0.496	0.505618	0.559322	0.533333	0.566667	0.5625	0.428571	0	0	2622227
Invected	Embryo_0_12h_INV_GFP_ChIP_chip.region.gff	0.000525486	0.000587889	0.000718907	0.000897666	0.00114155	0.00142857	0	0	0	0	0	0	0	0	0	0	0	0	0	0	3278
Invected	E_0_12h_INV7657.region.gff	0.0635838	0.0658436	0.0675773	0.0736086	0.0753425	0.0771429	0.079646	0.0876777	0.0761905	0.090535	0.0818713	0.04	0.0224719	0.0169492	0.0222222	0.0333333	0	0	0	0	3194272
Jumeau	E0_8h_jumu.region.gff	0.0819758	0.0805409	0.0826743	0.0816876	0.0833333	0.0785714	0.0778761	0.0734597	0.0666667	0.0576132	0.0584795	0.048	0.0449438	0.0508475	0.0444444	0.0666667	0.0625	0.142857	0.333333	0	790652
Knirps	kni_1_Rel5.gff	0.00472937	0.00529101	0.00431344	0.00448833	0.00570776	0.00714286	0.00884956	0.00947867	0.00634921	0.00823045	0.00584795	0	0	0	0	0	0	0	0	0	44117
Knirps	kni_2_Rel5.gff	0.0399369	0.042328	0.0438533	0.043088	0.0456621	0.0457143	0.0513274	0.0521327	0.047619	0.0576132	0.0584795	0.032	0.0337079	0.0338983	0.0222222	0	0	0	0	0	248866
Knot	E0_12h_KN.region.gff	0.0919601	0.0922986	0.105679	0.113106	0.130137	0.147143	0.157522	0.168246	0.171429	0.1893	0.222222	0.24	0.247191	0.237288	0.288889	0.266667	0.375	0.428571	0	0	660327
Krüppel	E0_8_Kr_D2_ChIP_chip.region.gff	0.0861797	0.0946502	0.10496	0.109515	0.114155	0.115714	0.127434	0.14218	0.146032	0.144033	0.128655	0.144	0.123596	0.118644	0.133333	0.133333	0.0625	0.142857	0	0	954440
Krüppel	kr_1_Rel5.gff	0.55649	0.568489	0.585191	0.600539	0.633562	0.641429	0.670796	0.694313	0.695238	0.691358	0.701754	0.728	0.752809	0.79661	0.777778	0.7	0.75	0.857143	0.666667	1	6540533
Krüppel	kr_2_Rel5.gff	0.600631	0.613169	0.634076	0.653501	0.679224	0.684286	0.697345	0.727488	0.71746	0.711934	0.725146	0.752	0.764045	0.813559	0.777778	0.733333	0.75	0.857143	0.666667	1	7572036
Mad (Mothers against dpp)	mad_2_Rel5.gff	0.0310037	0.031746	0.0359454	0.0394973	0.0445205	0.05	0.0584071	0.07109	0.0698413	0.0781893	0.0760234	0.08	0.101124	0.152542	0.177778	0.2	0.125	0.142857	0	0	201634
Medea	med_2_Rel5.gff	0.90804	0.912992	0.923796	0.93088	0.939498	0.942857	0.948673	0.959716	0.961905	0.958848	0.959064	0.952	0.955056	0.966102	0.955556	0.933333	0.875	0.857143	0.666667	0	10120341
Paired	prd_BQ_Rel5.gff	0.253284	0.258671	0.268152	0.271993	0.297945	0.32	0.338053	0.345972	0.377778	0.386831	0.415205	0.416	0.494382	0.576271	0.555556	0.566667	0.4375	0.571429	0.333333	0	1856531
Paired	prd_FQ_Rel5.gff	0.342091	0.352734	0.368081	0.384201	0.410959	0.445714	0.483186	0.5	0.51746	0.522634	0.526316	0.536	0.629213	0.711864	0.711111	0.666667	0.625	0.714286	0.666667	1	3217596
Runt	E0_12h_RUN7659.region.gff	0.0315292	0.0329218	0.0337886	0.0332136	0.0251142	0.0214286	0.0247788	0.0236967	0.015873	0.00823045	0	0	0	0	0	0	0	0	0	0	299648
Runt	run_1_Rel5.gff	0.16763	0.1699	0.186197	0.20018	0.21347	0.225714	0.244248	0.265403	0.28254	0.300412	0.321637	0.32	0.359551	0.423729	0.466667	0.433333	0.1875	0.285714	0	0	1192132
Runt	run_2_Rel5.gff	0.0278508	0.0270429	0.0287563	0.0287253	0.0285388	0.0271429	0.0283186	0.035545	0.031746	0.0329218	0.0292398	0.024	0.0337079	0.0169492	0.0222222	0.0333333	0	0	0	0	202218
Schnurri	shn_2_Rel5.gff	0.0782974	0.0776014	0.0826743	0.0825853	0.0901826	0.0871429	0.099115	0.101896	0.0920635	0.0987654	0.105263	0.096	0.101124	0.101695	0.111111	0.1	0	0	0	0	440752
Schnurri	shn_3_Rel5.gff	0.0299527	0.0299824	0.0345075	0.0394973	0.0468037	0.0514286	0.0619469	0.07109	0.0698413	0.0740741	0.0818713	0.096	0.134831	0.152542	0.177778	0.1	0.125	0	0	0	147695
Senseless	E4_8h_sens.region.gff	0.0483447	0.0487948	0.0531991	0.0547576	0.0547945	0.06	0.0637168	0.0592417	0.0603175	0.0534979	0.0584795	0.048	0.0561798	0.0677966	0.0888889	0.1	0.0625	0.142857	0.333333	0	807717
Senseless	E4_8_GFP_sens.region.gff	0.569627	0.578483	0.600288	0.624776	0.646119	0.671429	0.699115	0.71327	0.730159	0.73251	0.730994	0.736	0.808989	0.864407	0.888889	0.866667	0.8125	0.857143	0.666667	1	10075276
Senseless	E4_8_sens.region.gff	0.243826	0.248677	0.258807	0.280969	0.299087	0.314286	0.325664	0.327014	0.314286	0.308642	0.333333	0.312	0.325843	0.389831	0.4	0.433333	0.4375	0.285714	0.333333	0	4823668
Sloppy-paired 1	slp1_1_Rel5.gff	0.17814	0.181658	0.194105	0.201975	0.206621	0.217143	0.221239	0.227488	0.219048	0.197531	0.245614	0.264	0.280899	0.372881	0.4	0.4	0.25	0.142857	0	0	1582363
Snail	sna_1_Rel5.gff	0.103521	0.10582	0.11215	0.118492	0.126712	0.13	0.139823	0.149289	0.146032	0.156379	0.134503	0.128	0.134831	0.101695	0.0888889	0.0666667	0	0	0	0	755151
Snail	sna_2_Rel5.gff	0.275355	0.279248	0.288282	0.298025	0.310502	0.324286	0.341593	0.35545	0.336508	0.345679	0.315789	0.288	0.303371	0.322034	0.288889	0.266667	0.125	0.142857	0	0	3737082
Stat92E	E0_12h_Stat92E.region.gff	0.0241724	0.0252792	0.0280374	0.029623	0.033105	0.0371429	0.0442478	0.0521327	0.0507937	0.0576132	0.0643275	0.04	0.0449438	0.0169492	0	0	0	0	0	0	102220
Tailless	tll_1_Rel5.gff	0.0788229	0.0793651	0.0848311	0.0879713	0.097032	0.0942857	0.107965	0.120853	0.107937	0.102881	0.0994152	0.08	0.11236	0.101695	0.0888889	0.133333	0.0625	0	0	0	605896
Tramtrack	E0_12h_TTK.region.gff	0.0162901	0.015873	0.0172538	0.0170557	0.0182648	0.02	0.0141593	0.0189573	0.0222222	0.0246914	0.0292398	0.016	0.011236	0.0169492	0.0222222	0.0333333	0.0625	0	0	0	347039
Twist	twi_1_Rel5.gff	0.811876	0.819518	0.831057	0.847397	0.86758	0.887143	0.906195	0.914692	0.920635	0.90535	0.912281	0.904	0.94382	0.949153	0.977778	0.966667	0.9375	1	1	1	12413365
Twist	twi_2_Rel5.gff	0.829217	0.836567	0.849029	0.861759	0.884703	0.902857	0.918584	0.924171	0.936508	0.921811	0.929825	0.928	0.955056	0.949153	0.977778	0.966667	0.9375	1	1	1	13731589
Ultrabithorax	E0_12h_UBX7701.region.gff	0.151865	0.146384	0.148095	0.136445	0.139269	0.131429	0.123894	0.125592	0.126984	0.115226	0.122807	0.08	0.0674157	0.0847458	0.111111	0.133333	0.125	0.285714	0	0	1266582
Ultrabithorax	Embryo_3_8h_UBX1_ChIP_chip.region.gff	0.00105097	0.000587889	0.000718907	0.000897666	0	0	0	0	0	0	0	0	0	0	0	0	0	0	0	0	5388
Ultrabithorax	Embryo_3_8h_UBX2_ChIP_chip.region.gff	0.0036784	0.00352734	0.00287563	0.00359066	0.00228311	0.00285714	0.00353982	0.00473934	0.0031746	0.00411523	0.00584795	0.008	0.011236	0.0169492	0.0222222	0.0333333	0	0	0	0	137102
Ultrabithorax	Embryo_3_8h_UBX7701_ChIP_chip.region.gff	0.0893326	0.085244	0.0869878	0.0780969	0.0719178	0.07	0.0619469	0.0616114	0.0571429	0.0452675	0.0643275	0.04	0.0337079	0.0338983	0.0444444	0.0666667	0.0625	0.142857	0	0	674366
Zeste	z_2_Rel5.gff	0.343142	0.361552	0.398275	0.423698	0.447489	0.481429	0.520354	0.549763	0.593651	0.596708	0.602339	0.6	0.629213	0.677966	0.711111	0.733333	0.75	0.857143	0.666667	1	1990982
Zfh1 (Zn finger homeodomain 1)	Embryo_0_12h_ZFH1_ChIP_chip.region.gff	0.136101	0.143445	0.151689	0.169659	0.187215	0.195714	0.212389	0.227488	0.234921	0.238683	0.263158	0.248	0.280899	0.237288	0.222222	0.2	0.3125	0.142857	0	0	857128

## Sheet: gd7_Down
	cut-off (wt log2 fold enrichment over input)	1.90046	2.05891	2.21736	2.3758	2.53425	2.6927	2.85115	3.0096	3.16805	3.3265	3.48495	3.6434	3.80184	3.96029	4.11874	4.27719	4.43564	4.59409	4.75254	4.91099
	number of CBP peaks	822	759	648	539	442	353	257	192	147	107	81	64	45	30	19	14	8	6	3	3
Factor		overlap	overlap	overlap	overlap	overlap	overlap	overlap	overlap	overlap	overlap	overlap	overlap	overlap	overlap	overlap	overlap	overlap	overlap	overlap	overlap	TotalLength
Bicoid	bcd_1_Rel5.gff	0.0206813	0.0197628	0.0200617	0.0241187	0.0294118	0.0339943	0.0389105	0.0520833	0.0680272	0.0841121	0.111111	0.140625	0.177778	0.2	0.263158	0.285714	0.375	0.333333	0.333333	0.333333	902051
Bicoid	bcd_2_Rel5.gff	0.0255474	0.0237154	0.0231481	0.0278293	0.0316742	0.0396601	0.0466926	0.0572917	0.0680272	0.0934579	0.123457	0.15625	0.177778	0.2	0.210526	0.214286	0.375	0.5	0.666667	0.666667	1021670
Bric a brac 1	E0_12h_bab1.region.gff	0.29927	0.306983	0.330247	0.333952	0.339367	0.348442	0.354086	0.317708	0.367347	0.364486	0.320988	0.375	0.422222	0.466667	0.368421	0.357143	0.5	0.666667	0.666667	0.666667	1486798
Cap-n-collar	E0_12h_CNC.region.gff	0.0754258	0.0764163	0.0740741	0.0779221	0.0746606	0.0793201	0.077821	0.0677083	0.0544218	0.046729	0.0617284	0.0625	0.0888889	0.0666667	0.0526316	0.0714286	0.125	0.166667	0.333333	0.333333	724334
Caudal	cad_1_Rel5.gff	0.0888078	0.0909091	0.0910494	0.0983302	0.106335	0.104816	0.120623	0.130208	0.142857	0.158879	0.17284	0.203125	0.222222	0.233333	0.263158	0.285714	0.25	0.166667	0.333333	0.333333	2573977
Caudal	E0_4h_7T_ChIP_seq.gff	0.201946	0.209486	0.216049	0.231911	0.246606	0.243626	0.264591	0.28125	0.292517	0.28972	0.320988	0.375	0.422222	0.466667	0.526316	0.571429	0.625	0.666667	1	1	5185035
Caudal	E0_4h_cad.region.gff	0.0170316	0.0184453	0.0200617	0.0241187	0.0294118	0.0311615	0.0272374	0.0260417	0.0340136	0.0373832	0.037037	0.046875	0.0444444	0.0666667	0.105263	0.142857	0.125	0.166667	0.333333	0.333333	811826
Caudal	E0_4_GFP_7T_ChIP_chip.region.gff	0.0973236	0.0961792	0.0972222	0.107607	0.0995475	0.0991501	0.101167	0.114583	0.115646	0.11215	0.148148	0.171875	0.2	0.266667	0.263158	0.285714	0.25	0.166667	0.333333	0.333333	2049764
Caudal	E4_8h_7T_ChIP_seq.gff	0.0900243	0.0843215	0.0895062	0.0927644	0.0927602	0.082153	0.0933852	0.0989583	0.108844	0.121495	0.135802	0.171875	0.177778	0.166667	0.263158	0.285714	0.375	0.333333	0.333333	0.333333	11063124
Chinmo (Chronologically inappropriate morphogenesis)	Embryo_0_12h_chinmo_ChIP_chip.region.gff	0.00851582	0.00790514	0.00617284	0.00742115	0.00678733	0.00566572	0.0077821	0.00520833	0.00680272	0.00934579	0.0123457	0.015625	0	0	0	0	0	0	0	0	8790707
CTCF	E0_12_dCTCF_C_term_ChIP_chip.CTCF_C.gff	0.395377	0.393939	0.410494	0.400742	0.38914	0.376771	0.346304	0.286458	0.285714	0.252336	0.185185	0.171875	0.177778	0.2	0.210526	0.214286	0.25	0.333333	0.666667	0.666667	4289684
CTCF	E0_12_dCTCF_N_term_ChIP_chip.CTCF_N.gff	0.347932	0.343874	0.358025	0.350649	0.341629	0.334278	0.29572	0.234375	0.231293	0.205607	0.160494	0.140625	0.133333	0.133333	0.105263	0.0714286	0.125	0.166667	0.333333	0.333333	3828714
Daughterless	da_2_Rel5.gff	0.364964	0.378129	0.388889	0.408163	0.436652	0.456091	0.470817	0.53125	0.578231	0.64486	0.716049	0.75	0.822222	0.9	0.947368	0.928571	1	1	1	1	10235046
Dichaete	D_1_Rel5.gff	0.613139	0.612648	0.62037	0.623377	0.640271	0.634561	0.66537	0.682292	0.721088	0.757009	0.765432	0.828125	0.866667	0.933333	0.894737	0.928571	1	1	1	1	12129460
Dichaete	E0_12h_D.region.gff	0.13747	0.147563	0.165123	0.183673	0.208145	0.229462	0.268482	0.291667	0.319728	0.327103	0.345679	0.34375	0.355556	0.366667	0.368421	0.357143	0.25	0.166667	0.333333	0.333333	538539
Dichaete	E0_8_D.region.gff	0.0961071	0.0922266	0.0987654	0.102041	0.106335	0.11898	0.136187	0.145833	0.156463	0.186916	0.17284	0.203125	0.222222	0.3	0.368421	0.357143	0.375	0.5	0.333333	0.333333	894408
Disconnected	E0_8h_disco.region.gff	0.109489	0.114625	0.111111	0.122449	0.133484	0.150142	0.155642	0.166667	0.176871	0.224299	0.246914	0.296875	0.266667	0.333333	0.368421	0.357143	0.375	0.5	0	0	825583
Distalless	E_0_12h_dll.region.gff	0.013382	0.0144928	0.0138889	0.0148423	0.0180995	0.0169972	0.0194553	0.0208333	0.00680272	0.00934579	0	0	0	0	0	0	0	0	0	0	58000
Dorsal	dl_3_Rel5.gff	0.919708	0.923584	0.91821	0.922078	0.923077	0.915014	0.92607	0.942708	0.938776	0.953271	0.962963	0.96875	0.977778	1	1	1	1	1	1	1	21733463
Engrailed	E0_12h_ENserum.region.gff	0.00729927	0.00790514	0.00771605	0.00742115	0.00678733	0.00566572	0.0077821	0.0104167	0.0136054	0.0186916	0.0246914	0.03125	0.0444444	0.0333333	0.0526316	0.0714286	0.125	0.166667	0	0	23891
Ftz-F1	E0_12h_FTZ_F1.region.gff	0	0	0	0	0	0	0	0	0	0	0	0	0	0	0	0	0	0	0	0	20735
Fushi-tarazu	ftz_3_Rel5.gff	0.0121655	0.0131752	0.0154321	0.0148423	0.0158371	0.01983	0.0233463	0.03125	0.0408163	0.0373832	0.037037	0.046875	0.0444444	0.0333333	0.0526316	0.0714286	0.125	0.166667	0.333333	0.333333	483497
GAF (GAGA factor)	Embryo_0_12h_GAF_ChIP_chip.GAF.gff	0.590024	0.619236	0.640432	0.675325	0.690045	0.716714	0.7393	0.776042	0.761905	0.775701	0.814815	0.8125	0.866667	0.933333	0.947368	0.928571	0.875	0.833333	0.666667	0.666667	5788834
GATAe	E0_8h_GATAe.region.gff	0.0778589	0.0790514	0.0725309	0.0742115	0.0769231	0.082153	0.0856031	0.0989583	0.102041	0.121495	0.135802	0.171875	0.222222	0.3	0.315789	0.285714	0.375	0.333333	0	0	826100
Giant	gt_2_Rel5.gff	0.0206813	0.0210804	0.0231481	0.025974	0.0226244	0.0226629	0.0194553	0.0260417	0.0340136	0.046729	0.0617284	0.078125	0.0888889	0.1	0.105263	0.0714286	0.125	0	0	0	1642989
Hairy	E0_8h_h.region.gff	0.10219	0.102767	0.0925926	0.096475	0.0995475	0.101983	0.0933852	0.09375	0.0952381	0.121495	0.135802	0.140625	0.111111	0.1	0.105263	0.0714286	0.125	0.166667	0	0	859193
Hairy	h_1_Rel5.gff	0.109489	0.11726	0.125	0.139147	0.151584	0.15864	0.171206	0.203125	0.231293	0.28972	0.333333	0.390625	0.4	0.4	0.368421	0.285714	0.25	0.333333	0.333333	0.333333	2375335
Hairy	h_2_Rel5.gff	0.208029	0.220026	0.233025	0.257885	0.280543	0.29745	0.322957	0.375	0.408163	0.485981	0.530864	0.609375	0.666667	0.7	0.736842	0.785714	0.75	0.666667	0.666667	0.666667	3872069
Huckebein	E0_8h_hkb.region.gff	0.0827251	0.0843215	0.0848765	0.0834879	0.0927602	0.0991501	0.0972763	0.119792	0.108844	0.130841	0.123457	0.140625	0.177778	0.2	0.210526	0.214286	0.125	0.166667	0	0	815453
Huckebein	hkb_1_Rel5.gff	0.0656934	0.0698287	0.0725309	0.0797774	0.0859729	0.0991501	0.101167	0.104167	0.115646	0.149533	0.148148	0.171875	0.2	0.2	0.263158	0.214286	0.125	0	0	0	1316483
Huckebein	hkb_2_Rel5.gff	0.0425791	0.0447958	0.0447531	0.0500928	0.0520362	0.0623229	0.0583658	0.0572917	0.0680272	0.0841121	0.0864198	0.09375	0.111111	0.133333	0.157895	0.142857	0.125	0	0	0	766710
Huckebein	hkb_3_Rel5.gff	0.040146	0.0421607	0.0432099	0.0500928	0.0542986	0.0651558	0.0583658	0.0625	0.0612245	0.0747664	0.0740741	0.09375	0.111111	0.1	0.105263	0.0714286	0.125	0	0	0	798862
Hunchback	hb_1_Rel5.gff	0.122871	0.1278	0.12963	0.142857	0.147059	0.15864	0.171206	0.1875	0.176871	0.196262	0.246914	0.265625	0.311111	0.4	0.421053	0.428571	0.5	0.5	0.666667	0.666667	2999742
Hunchback	hb_2_Rel5.gff	0.115572	0.121212	0.12037	0.133581	0.140271	0.150142	0.151751	0.177083	0.183673	0.224299	0.259259	0.28125	0.355556	0.433333	0.421053	0.428571	0.5	0.5	0.333333	0.333333	2622227
Invected	Embryo_0_12h_INV_GFP_ChIP_chip.region.gff	0.00243309	0.00263505	0.00308642	0.00371058	0.00452489	0.00283286	0.00389105	0.00520833	0.00680272	0	0	0	0	0	0	0	0	0	0	0	3278
Invected	E_0_12h_INV7657.region.gff	0.0547445	0.0566535	0.0570988	0.0593692	0.0633484	0.0651558	0.077821	0.0885417	0.0884354	0.102804	0.111111	0.125	0.133333	0.166667	0.157895	0.142857	0.25	0.333333	0.666667	0.666667	3194272
Jumeau	E0_8h_jumu.region.gff	0.0632603	0.0606061	0.0601852	0.0593692	0.0656109	0.0651558	0.0544747	0.0625	0.0544218	0.0654206	0.0493827	0.0625	0.0666667	0.0666667	0.105263	0.142857	0.125	0.166667	0	0	790652
Knirps	kni_1_Rel5.gff	0	0	0	0	0	0	0	0	0	0	0	0	0	0	0	0	0	0	0	0	44117
Knirps	kni_2_Rel5.gff	0.00121655	0.00131752	0.00154321	0.00185529	0.00226244	0.00283286	0.00389105	0.00520833	0.00680272	0.00934579	0.0123457	0.015625	0.0222222	0.0333333	0.0526316	0.0714286	0.125	0.166667	0.333333	0.333333	248866
Knot	E0_12h_KN.region.gff	0.111922	0.115942	0.126543	0.135436	0.151584	0.167139	0.202335	0.213542	0.231293	0.242991	0.271605	0.25	0.288889	0.333333	0.315789	0.357143	0.375	0.5	0.666667	0.666667	660327
Krüppel	E0_8_Kr_D2_ChIP_chip.region.gff	0.0218978	0.0210804	0.0231481	0.0241187	0.0248869	0.0283286	0.0389105	0.0364583	0.0136054	0.00934579	0	0	0	0	0	0	0	0	0	0	954440
Krüppel	kr_1_Rel5.gff	0.16545	0.167325	0.17284	0.183673	0.196833	0.209632	0.237354	0.270833	0.251701	0.317757	0.358025	0.4375	0.511111	0.566667	0.578947	0.642857	0.875	0.833333	0.666667	0.666667	6540533
Krüppel	kr_2_Rel5.gff	0.195864	0.198946	0.21142	0.22449	0.239819	0.254958	0.287938	0.333333	0.29932	0.317757	0.320988	0.375	0.422222	0.433333	0.473684	0.571429	0.75	0.833333	0.666667	0.666667	7572036
Mad (Mothers against dpp)	mad_2_Rel5.gff	0.00608273	0.00527009	0.00462963	0.00556586	0.00452489	0.00566572	0.0077821	0.0104167	0.0136054	0.00934579	0.0123457	0.015625	0	0	0	0	0	0	0	0	201634
Medea	med_2_Rel5.gff	0.532847	0.527009	0.530864	0.530612	0.540724	0.538244	0.540856	0.578125	0.619048	0.691589	0.740741	0.828125	0.866667	0.933333	0.894737	0.928571	0.875	0.833333	0.666667	0.666667	10120341
Paired	prd_BQ_Rel5.gff	0.0559611	0.0592885	0.0601852	0.0667904	0.0746606	0.0878187	0.0933852	0.119792	0.136054	0.17757	0.197531	0.234375	0.222222	0.166667	0.263158	0.285714	0.375	0.333333	0.333333	0.333333	1856531
Paired	prd_FQ_Rel5.gff	0.108273	0.110672	0.114198	0.124304	0.142534	0.164306	0.18677	0.234375	0.265306	0.327103	0.382716	0.4375	0.422222	0.4	0.421053	0.5	0.75	0.833333	0.666667	0.666667	3217596
Runt	E0_12h_RUN7659.region.gff	0.0194647	0.0144928	0.0169753	0.0148423	0.0135747	0.0113314	0.0077821	0.00520833	0	0	0	0	0	0	0	0	0	0	0	0	299648
Runt	run_1_Rel5.gff	0.0377129	0.0408432	0.0416667	0.0463822	0.0520362	0.0651558	0.077821	0.0989583	0.122449	0.140187	0.160494	0.203125	0.244444	0.233333	0.263158	0.285714	0.375	0.5	0.333333	0.333333	1192132
Runt	run_2_Rel5.gff	0.00121655	0.00131752	0.00154321	0.00185529	0.00226244	0.00283286	0.00389105	0.00520833	0.00680272	0.00934579	0.0123457	0.015625	0.0222222	0	0	0	0	0	0	0	202218
Schnurri	shn_2_Rel5.gff	0.00121655	0.00131752	0.00154321	0.00185529	0.00226244	0.00283286	0.00389105	0.00520833	0.00680272	0	0	0	0	0	0	0	0	0	0	0	440752
Schnurri	shn_3_Rel5.gff	0.00729927	0.00790514	0.00771605	0.00742115	0.00904977	0.0113314	0.0155642	0.0208333	0.0272109	0.0280374	0.037037	0.046875	0.0444444	0.0333333	0.0526316	0.0714286	0.125	0	0	0	147695
Senseless	E4_8h_sens.region.gff	0.0364964	0.0355731	0.0277778	0.0222635	0.0248869	0.0283286	0.0155642	0.015625	0.0136054	0.0186916	0.0246914	0.03125	0.0444444	0.0333333	0.0526316	0	0	0	0	0	807717
Senseless	E4_8_GFP_sens.region.gff	0.315085	0.31357	0.317901	0.320965	0.346154	0.365439	0.389105	0.411458	0.442177	0.53271	0.580247	0.640625	0.666667	0.7	0.631579	0.714286	0.75	0.833333	1	1	10075276
Senseless	E4_8_sens.region.gff	0.115572	0.113307	0.106481	0.107607	0.11086	0.11898	0.124514	0.135417	0.136054	0.149533	0.148148	0.140625	0.155556	0.166667	0.210526	0.142857	0.25	0.166667	0	0	4823668
Sloppy-paired 1	slp1_1_Rel5.gff	0.0523114	0.0513834	0.0493827	0.0463822	0.0520362	0.0623229	0.0700389	0.0677083	0.0816327	0.0841121	0.0740741	0.078125	0.111111	0.133333	0.0526316	0	0	0	0	0	1582363
Snail	sna_1_Rel5.gff	0.0109489	0.0118577	0.0123457	0.0111317	0.0113122	0.0141643	0.0155642	0.0208333	0.0272109	0.0373832	0.037037	0.046875	0.0444444	0.0333333	0.0526316	0.0714286	0.125	0	0	0	755151
Snail	sna_2_Rel5.gff	0.0875912	0.088274	0.0895062	0.096475	0.10181	0.116147	0.116732	0.140625	0.142857	0.17757	0.185185	0.234375	0.266667	0.3	0.263158	0.285714	0.5	0.333333	0.333333	0.333333	3737082
Stat92E	E0_12h_Stat92E.region.gff	0.0121655	0.0131752	0.0154321	0.0166976	0.020362	0.0226629	0.0311284	0.0416667	0.047619	0.0560748	0.0493827	0.0625	0.0888889	0.0666667	0.0526316	0.0714286	0	0	0	0	102220
Tailless	tll_1_Rel5.gff	0.00729927	0.00790514	0.00771605	0.00927644	0.0113122	0.0141643	0.0155642	0.0208333	0.0272109	0.0373832	0.0493827	0.0625	0.0888889	0.0333333	0.0526316	0	0	0	0	0	605896
Tramtrack	E0_12h_TTK.region.gff	0.0620438	0.0671937	0.0787037	0.0816327	0.0859729	0.0934844	0.0972763	0.0989583	0.108844	0.11215	0.111111	0.078125	0.0888889	0.1	0.0526316	0.0714286	0.125	0.166667	0	0	347039
Twist	twi_1_Rel5.gff	0.447689	0.457181	0.464506	0.482375	0.502262	0.504249	0.521401	0.552083	0.585034	0.672897	0.728395	0.796875	0.844444	0.9	0.894737	0.857143	1	1	1	1	12413365
Twist	twi_2_Rel5.gff	0.465937	0.470356	0.475309	0.491651	0.511312	0.521246	0.540856	0.567708	0.612245	0.71028	0.777778	0.84375	0.866667	0.933333	0.894737	0.857143	1	1	1	1	13731589
Ultrabithorax	E0_12h_UBX7701.region.gff	0.119221	0.101449	0.0972222	0.0890538	0.0791855	0.0679887	0.0505837	0.046875	0.0612245	0.0560748	0.0740741	0.09375	0.133333	0.166667	0.210526	0.214286	0.25	0.333333	0.333333	0.333333	1266582
Ultrabithorax	Embryo_3_8h_UBX1_ChIP_chip.region.gff	0	0	0	0	0	0	0	0	0	0	0	0	0	0	0	0	0	0	0	0	5388
Ultrabithorax	Embryo_3_8h_UBX2_ChIP_chip.region.gff	0.00486618	0.00527009	0.00462963	0.00371058	0.00452489	0.00566572	0.00389105	0	0	0	0	0	0	0	0	0	0	0	0	0	137102
Ultrabithorax	Embryo_3_8h_UBX7701_ChIP_chip.region.gff	0.0900243	0.0790514	0.0725309	0.0667904	0.0633484	0.0623229	0.0505837	0.0520833	0.047619	0.046729	0.0617284	0.078125	0.111111	0.133333	0.210526	0.285714	0.25	0.333333	0.333333	0.333333	674366
Zeste	z_2_Rel5.gff	0.205596	0.220026	0.220679	0.22449	0.253394	0.280453	0.307393	0.322917	0.29932	0.336449	0.382716	0.40625	0.4	0.466667	0.526316	0.642857	0.625	0.5	0.333333	0.333333	1990982
Zfh1 (Zn finger homeodomain 1)	Embryo_0_12h_ZFH1_ChIP_chip.region.gff	0.127737	0.13307	0.152778	0.163265	0.176471	0.189802	0.210117	0.229167	0.238095	0.224299	0.246914	0.25	0.288889	0.333333	0.315789	0.285714	0.375	0.5	0.666667	0.666667	857128

## Sheet: gd7_Lost
	cut-off (wt log2 fold enrichment over input)	1.90194	1.98772	2.07349	2.15927	2.24505	2.33083	2.4166	2.50238	2.58816	2.67394	2.75972	2.84549	2.93127	3.01705	3.10283	3.1886	3.27438	3.36016	3.44594	3.53172
	number of CBP peaks	191	163	131	107	80	59	45	36	31	26	23	16	10	6	4	4	3	3	2	1
Factor		overlap	overlap	overlap	overlap	overlap	overlap	overlap	overlap	overlap	overlap	overlap	overlap	overlap	overlap	overlap	overlap	overlap	overlap	overlap	overlap	TotalLength
Bicoid	bcd_1	0.0104712	0.00613497	0	0	0	0	0	0	0	0	0	0	0	0	0	0	0	0	0	0	902051
Bicoid	bcd_2	0.0052356	0.00613497	0	0	0	0	0	0	0	0	0	0	0	0	0	0	0	0	0	0	1021670
Bric a brac 1	E0_12h_bab1	0.136126	0.147239	0.167939	0.168224	0.175	0.169492	0.2	0.222222	0.225806	0.230769	0.26087	0.1875	0.3	0.5	0.25	0.25	0.333333	0.333333	0.5	0	1486798
Cap-n-collar	E0_12h_CNC	0.026178	0.0306748	0.0381679	0.0373832	0.05	0.0677966	0.0888889	0.0555556	0.0645161	0.0384615	0	0	0	0	0	0	0	0	0	0	724334
Caudal	cad_1	0.0209424	0.0184049	0.0152672	0.0186916	0.0125	0.0169492	0.0222222	0.0277778	0.0322581	0.0384615	0.0434783	0.0625	0.1	0.166667	0.25	0.25	0.333333	0.333333	0.5	1	2573977
Caudal	E0_4h_7T_ChIP_seq	0.0942408	0.0981595	0.10687	0.11215	0.1	0.101695	0.0888889	0.111111	0.129032	0.0769231	0.0869565	0.125	0.1	0.166667	0.25	0.25	0.333333	0.333333	0.5	0	5185035
Caudal	E0_4h_cad	0.0104712	0.0122699	0.0152672	0.00934579	0	0	0	0	0	0	0	0	0	0	0	0	0	0	0	0	811826
Caudal	E0_4_GFP_7T_ChIP_chip	0.026178	0.0245399	0.0152672	0.0186916	0	0	0	0	0	0	0	0	0	0	0	0	0	0	0	0	2049764
Caudal	E4_8h_7T_ChIP_seq	0.0837696	0.0797546	0.0610687	0.0654206	0.075	0.0847458	0.0666667	0.0555556	0.0645161	0.0769231	0.0869565	0.0625	0.1	0	0	0	0	0	0	0	11063124
Chinmo (Chronologically inappropriate morphogenesis)	Embryo_0_12h_chinmo_ChIP_chip	0.0052356	0.00613497	0.00763359	0.00934579	0.0125	0.0169492	0.0222222	0.0277778	0	0	0	0	0	0	0	0	0	0	0	0	8790707
CTCF	E0_12_dCTCF_C_term_ChIP_chip.CTCF_C	0.219895	0.220859	0.236641	0.224299	0.2	0.186441	0.177778	0.194444	0.193548	0.153846	0.173913	0.125	0.2	0.333333	0.25	0.25	0.333333	0.333333	0.5	0	4289684
CTCF	E0_12_dCTCF_N_term_ChIP_chip.CTCF_N	0.193717	0.196319	0.206107	0.186916	0.15	0.169492	0.155556	0.166667	0.16129	0.115385	0.130435	0.0625	0.1	0.166667	0	0	0	0	0	0	3828714
Daughterless	da_2	0.0890052	0.0920245	0.0763359	0.0654206	0.0375	0.0508475	0.0222222	0.0277778	0.0322581	0.0384615	0.0434783	0.0625	0	0	0	0	0	0	0	0	10235046
Dichaete	D_1	0.204188	0.202454	0.175573	0.17757	0.15	0.118644	0.111111	0.111111	0.129032	0.115385	0.130435	0.125	0.1	0.166667	0.25	0.25	0.333333	0.333333	0.5	1	12129460
Dichaete	E0_12h_D	0.0628272	0.0736196	0.0610687	0.0654206	0.0875	0.0677966	0.0666667	0.0833333	0.0645161	0.0769231	0.0869565	0.125	0.1	0.166667	0.25	0.25	0.333333	0.333333	0	0	538539
Dichaete	E0_8_D	0.0157068	0.0184049	0.0152672	0.00934579	0.0125	0.0169492	0.0222222	0.0277778	0.0322581	0.0384615	0.0434783	0.0625	0.1	0.166667	0.25	0.25	0.333333	0.333333	0.5	1	894408
Disconnected	E0_8h_disco	0.0157068	0.0184049	0.0229008	0.0186916	0.025	0.0169492	0	0	0	0	0	0	0	0	0	0	0	0	0	0	825583
Distalless	E_0_12h_dll	0.0209424	0.0184049	0.0229008	0.0186916	0.025	0.0169492	0.0222222	0.0277778	0.0322581	0.0384615	0.0434783	0.0625	0	0	0	0	0	0	0	0	58000
Dorsal	dl_3	0.759162	0.766871	0.770992	0.775701	0.775	0.745763	0.688889	0.638889	0.645161	0.653846	0.652174	0.625	0.6	0.5	0.75	0.75	0.666667	0.666667	0.5	1	21733463
Engrailed	E0_12h_ENserum	0.0052356	0.00613497	0.00763359	0.00934579	0	0	0	0	0	0	0	0	0	0	0	0	0	0	0	0	23891
Ftz-F1	E0_12h_FTZ_F1	0	0	0	0	0	0	0	0	0	0	0	0	0	0	0	0	0	0	0	0	20735
Fushi-tarazu	ftz_3	0	0	0	0	0	0	0	0	0	0	0	0	0	0	0	0	0	0	0	0	483497
GAF (GAGA factor)	Embryo_0_12h_GAF_ChIP_chip.GAF	0.670157	0.668712	0.671756	0.700935	0.725	0.711864	0.711111	0.722222	0.741935	0.769231	0.73913	0.75	0.6	0.5	0.75	0.75	0.666667	0.666667	0.5	1	5788834
GATAe	E0_8h_GATAe	0.0366492	0.0368098	0.0381679	0.046729	0.05	0.0508475	0.0444444	0.0277778	0.0322581	0.0384615	0.0434783	0.0625	0.1	0.166667	0.25	0.25	0.333333	0.333333	0.5	1	826100
Giant	gt_2	0.0157068	0.0184049	0.0152672	0.0186916	0.0125	0.0169492	0.0222222	0.0277778	0.0322581	0.0384615	0.0434783	0.0625	0.1	0.166667	0.25	0.25	0.333333	0.333333	0.5	1	1642989
Hairy	E0_8h_h	0.026178	0.0306748	0.0305344	0.0280374	0.0375	0.0338983	0.0222222	0.0277778	0.0322581	0.0384615	0.0434783	0.0625	0	0	0	0	0	0	0	0	859193
Hairy	h_1	0.0366492	0.0368098	0.0305344	0.0373832	0.025	0.0338983	0.0222222	0.0277778	0.0322581	0.0384615	0.0434783	0.0625	0	0	0	0	0	0	0	0	2375335
Hairy	h_2	0.0628272	0.0674847	0.0610687	0.0560748	0.0375	0.0508475	0.0222222	0.0277778	0.0322581	0.0384615	0.0434783	0.0625	0	0	0	0	0	0	0	0	3872069
Huckebein	E0_8h_hkb	0.026178	0.0306748	0.0305344	0.0280374	0.025	0.0169492	0.0222222	0.0277778	0.0322581	0.0384615	0.0434783	0.0625	0	0	0	0	0	0	0	0	815453
Huckebein	hkb_1	0.0209424	0.0184049	0.0152672	0.00934579	0	0	0	0	0	0	0	0	0	0	0	0	0	0	0	0	1316483
Huckebein	hkb_2	0.0157068	0.0184049	0.0152672	0.00934579	0	0	0	0	0	0	0	0	0	0	0	0	0	0	0	0	766710
Huckebein	hkb_3	0.0052356	0.00613497	0	0	0	0	0	0	0	0	0	0	0	0	0	0	0	0	0	0	798862
Hunchback	hb_1	0.0314136	0.0368098	0.0229008	0.0280374	0.025	0.0338983	0.0444444	0.0277778	0.0322581	0.0384615	0.0434783	0.0625	0.1	0.166667	0.25	0.25	0.333333	0.333333	0.5	1	2999742
Hunchback	hb_2	0.0366492	0.0368098	0.0229008	0.0280374	0.0375	0.0338983	0.0222222	0.0277778	0.0322581	0.0384615	0.0434783	0.0625	0.1	0.166667	0.25	0.25	0.333333	0.333333	0.5	1	2622227
Invected	Embryo_0_12h_INV_GFP_ChIP_chip	0	0	0	0	0	0	0	0	0	0	0	0	0	0	0	0	0	0	0	0	3278
Invected	E_0_12h_INV7657	0.0366492	0.0429448	0.0381679	0.046729	0.0625	0.0338983	0.0444444	0	0	0	0	0	0	0	0	0	0	0	0	0	3194272
Jumeau	E0_8h_jumu	0.0314136	0.0368098	0.0381679	0.0373832	0.025	0.0169492	0.0222222	0.0277778	0.0322581	0.0384615	0.0434783	0.0625	0	0	0	0	0	0	0	0	790652
Knirps	kni_1	0	0	0	0	0	0	0	0	0	0	0	0	0	0	0	0	0	0	0	0	44117
Knirps	kni_2	0	0	0	0	0	0	0	0	0	0	0	0	0	0	0	0	0	0	0	0	248866
Knot	E0_12h_KN	0.0366492	0.0245399	0.0305344	0.0280374	0.0375	0.0169492	0.0222222	0.0277778	0.0322581	0.0384615	0.0434783	0.0625	0	0	0	0	0	0	0	0	660327
Krüppel	E0_8_Kr_D2_ChIP_chip	0.0104712	0.0122699	0.0152672	0.00934579	0	0	0	0	0	0	0	0	0	0	0	0	0	0	0	0	954440
Krüppel	kr_1	0.0680628	0.0674847	0.0687023	0.0841121	0.075	0.0677966	0.0444444	0.0555556	0.0645161	0.0769231	0.0869565	0.125	0.1	0.166667	0.25	0.25	0.333333	0.333333	0.5	1	6540533
Krüppel	kr_2	0.0732984	0.0736196	0.0687023	0.0841121	0.075	0.0508475	0.0222222	0.0277778	0.0322581	0.0384615	0.0434783	0.0625	0	0	0	0	0	0	0	0	7572036
Mad (Mothers against dpp)	mad_2	0	0	0	0	0	0	0	0	0	0	0	0	0	0	0	0	0	0	0	0	201634
Medea	med_2	0.120419	0.128834	0.0839695	0.0654206	0.0625	0.0677966	0.0444444	0.0555556	0.0645161	0.0769231	0.0869565	0.125	0.1	0.166667	0.25	0.25	0.333333	0.333333	0.5	1	10120341
Paired	prd_BQ	0.0052356	0.00613497	0.00763359	0.00934579	0	0	0	0	0	0	0	0	0	0	0	0	0	0	0	0	1856531
Paired	prd_FQ	0.026178	0.0306748	0.0229008	0.0186916	0.0125	0.0169492	0.0222222	0.0277778	0.0322581	0.0384615	0.0434783	0.0625	0.1	0.166667	0	0	0	0	0	0	3217596
Runt	E0_12h_RUN7659	0.0157068	0.0122699	0.00763359	0.00934579	0	0	0	0	0	0	0	0	0	0	0	0	0	0	0	0	299648
Runt	run_1	0.0104712	0.0122699	0.0152672	0.00934579	0	0	0	0	0	0	0	0	0	0	0	0	0	0	0	0	1192132
Runt	run_2	0	0	0	0	0	0	0	0	0	0	0	0	0	0	0	0	0	0	0	0	202218
Schnurri	shn_2	0	0	0	0	0	0	0	0	0	0	0	0	0	0	0	0	0	0	0	0	440752
Schnurri	shn_3	0	0	0	0	0	0	0	0	0	0	0	0	0	0	0	0	0	0	0	0	147695
Senseless	E4_8h_sens	0	0	0	0	0	0	0	0	0	0	0	0	0	0	0	0	0	0	0	0	807717
Senseless	E4_8_GFP_sens	0.0890052	0.0920245	0.0839695	0.0560748	0.05	0.0508475	0.0222222	0.0277778	0.0322581	0.0384615	0.0434783	0.0625	0	0	0	0	0	0	0	0	10075276
Senseless	E4_8_sens	0.0471204	0.0552147	0.0610687	0.0560748	0.0375	0.0338983	0.0444444	0.0277778	0.0322581	0.0384615	0.0434783	0.0625	0	0	0	0	0	0	0	0	4823668
Sloppy-paired 1	slp1_1	0.0104712	0.0122699	0.0152672	0.0186916	0.025	0.0338983	0.0222222	0	0	0	0	0	0	0	0	0	0	0	0	0	1582363
Snail	sna_1	0	0	0	0	0	0	0	0	0	0	0	0	0	0	0	0	0	0	0	0	755151
Snail	sna_2	0.0209424	0.0184049	0.0229008	0.0186916	0.025	0.0338983	0	0	0	0	0	0	0	0	0	0	0	0	0	0	3737082
Stat92E	E0_12h_Stat92E	0	0	0	0	0	0	0	0	0	0	0	0	0	0	0	0	0	0	0	0	102220
Tailless	tll_1	0	0	0	0	0	0	0	0	0	0	0	0	0	0	0	0	0	0	0	0	605896
Tramtrack	E0_12h_TTK	0.0157068	0.0122699	0.00763359	0.00934579	0.0125	0	0	0	0	0	0	0	0	0	0	0	0	0	0	0	347039
Twist	twi_1	0.136126	0.141104	0.10687	0.0934579	0.075	0.0677966	0.0444444	0.0555556	0.0645161	0.0769231	0.0869565	0.125	0.1	0.166667	0.25	0.25	0.333333	0.333333	0.5	1	12413365
Twist	twi_2	0.172775	0.165644	0.129771	0.11215	0.1	0.101695	0.0666667	0.0833333	0.0645161	0.0769231	0.0869565	0.125	0.1	0.166667	0.25	0.25	0.333333	0.333333	0.5	1	13731589
Ultrabithorax	E0_12h_UBX7701	0.0366492	0.0429448	0.0229008	0.00934579	0	0	0	0	0	0	0	0	0	0	0	0	0	0	0	0	1266582
Ultrabithorax	Embryo_3_8h_UBX1_ChIP_chip	0	0	0	0	0	0	0	0	0	0	0	0	0	0	0	0	0	0	0	0	5388
Ultrabithorax	Embryo_3_8h_UBX2_ChIP_chip	0.0157068	0.0184049	0.00763359	0	0	0	0	0	0	0	0	0	0	0	0	0	0	0	0	0	137102
Ultrabithorax	Embryo_3_8h_UBX7701_ChIP_chip	0.0209424	0.0245399	0.00763359	0	0	0	0	0	0	0	0	0	0	0	0	0	0	0	0	0	674366
Zeste	z_2	0.0575916	0.0674847	0.0534351	0.0560748	0.0375	0.0338983	0.0222222	0.0277778	0.0322581	0.0384615	0.0434783	0.0625	0	0	0	0	0	0	0	0	1990982
Zfh1 (Zn finger homeodomain 1)	Embryo_0_12h_ZFH1_ChIP_chip	0.0418848	0.0429448	0.0458015	0.046729	0.0375	0.0338983	0.0444444	0.0555556	0.0645161	0.0384615	0.0434783	0.0625	0.1	0.166667	0	0	0	0	0	0	857128
