# Supplementary material for: Preferential Genome Targeting of the CBP Co-Activator by Rel and Smad Proteins in Early Drosophila melanogaster Embryos
Source: PLoS Genet. 2012 Jun 21;8(6):e1002769. doi: 10.1371/journal.pgen.1002769 (PMC3380834; doi:10.1371/journal.pgen.1002769)
Supplement: Table S7 — Peak position, peak value, and distance to closest TSS for CBP ChIP-seq peaks from 2 to 4 hour old wt or gd7 embryos. (XLSX) [file pgen.1002769.s011.xlsx]

## Sheet: CBP WT
Chromosome	Peak_position	CBP_WT_Peak_value	Distance_closest_TSS	Gene
chr2L	5740	3.61749	1789	ID=FBtr0300689;Name=CG11023-RB;Parent=FBgn0031208;Dbxref=REFSEQ:NM_001169365,FlyBase_Annotation_IDs:CG11023-RB;score_text=Weakly Supported;score=3
chr2L	66850	3.20231	194	ID=FBtr0078100;Name=dbr-RB;Parent=FBgn0067779;Alias=CG11371-RB,BcDNA:LD26519-RA;Dbxref=FlyBase_Annotation_IDs:CG11371-RB,REFSEQ:NM_134642;score_text=Strongly Supported;score=13
chr2L	72940	2.14312	545	ID=FBtr0302164;Name=galectin-RE;Parent=FBgn0031213;Dbxref=REFSEQ:NM_001169367,FlyBase_Annotation_IDs:CG11372-RE;score_text=Strongly Supported;score=15
chr2L	108150	2.06025	56	ID=FBtr0089435;Name=Sam-S-RJ;Parent=FBgn0005278;Alias=CG2674-RJ,M(2)21AB-RJ;Dbxref=FlyBase_Annotation_IDs:CG2674-RJ,REFSEQ:NM_164355;score_text=Moderately Supported;score=7
chr2L	129325	2.98625	84	ID=FBtr0078154;Name=CG3164-RB;Parent=FBgn0025683;Alias=BEST:CK02656-RD;Dbxref=FlyBase_Annotation_IDs:CG3164-RB,REFSEQ:NM_134650;score_text=Weakly Supported;score=3
chr2L	132055	2.27595	5	ID=FBtr0078114;Name=Gs1-RB;Parent=FBgn0001142;Alias=CG2718-RB;Dbxref=FlyBase_Annotation_IDs:CG2718-RB,REFSEQ:NM_057222;score_text=Strongly Supported;score=15
chr2L	156205	2.27401	176	ID=FBtr0078119;Name=CG3436-RA;Parent=FBgn0031229;Alias=CG3436-RE;Dbxref=FlyBase_Annotation_IDs:CG3436-RA,REFSEQ:NM_134657;score_text=Strongly Supported;score=15
chr2L	159075	2.29741	35	ID=FBtr0078122;Name=spen-RA;Parent=FBgn0016977;Alias=CG18497-RA;Dbxref=FlyBase_Annotation_IDs:CG18497-RA,REFSEQ:NM_164374;score_text=Strongly Supported;score=15
chr2L	161000	3.64511	1960	ID=FBtr0078122;Name=spen-RA;Parent=FBgn0016977;Alias=CG18497-RA;Dbxref=FlyBase_Annotation_IDs:CG18497-RA,REFSEQ:NM_164374;score_text=Strongly Supported;score=15
chr2L	165830	2.08129	6790	ID=FBtr0078122;Name=spen-RA;Parent=FBgn0016977;Alias=CG18497-RA;Dbxref=FlyBase_Annotation_IDs:CG18497-RA,REFSEQ:NM_164374;score_text=Strongly Supported;score=15
chr2L	166670	2.74395	7630	ID=FBtr0078122;Name=spen-RA;Parent=FBgn0016977;Alias=CG18497-RA;Dbxref=FlyBase_Annotation_IDs:CG18497-RA,REFSEQ:NM_164374;score_text=Strongly Supported;score=15
chr2L	222110	2.71937	164	ID=FBtr0078145;Name=kis-RB;Parent=FBgn0086902;Alias=CG3696-RB,CT12335;Dbxref=FlyBase_Annotation_IDs:CG3696-RB,REFSEQ:NM_164376;score_text=Strongly Supported;score=11
chr2L	246820	2.912	3975	ID=FBtr0078144;Name=kis-RA;Parent=FBgn0086902;Alias=CG3696-RA,CT41609.2,CT1299.2;Dbxref=FlyBase_Annotation_IDs:CG3696-RA,REFSEQ:NM_078717;score_text=Strongly Supported;score=11
chr2L	249305	2.8708	1490	ID=FBtr0078144;Name=kis-RA;Parent=FBgn0086902;Alias=CG3696-RA,CT41609.2,CT1299.2;Dbxref=FlyBase_Annotation_IDs:CG3696-RA,REFSEQ:NM_078717;score_text=Strongly Supported;score=11
chr2L	250635	2.21181	160	ID=FBtr0078144;Name=kis-RA;Parent=FBgn0086902;Alias=CG3696-RA,CT41609.2,CT1299.2;Dbxref=FlyBase_Annotation_IDs:CG3696-RA,REFSEQ:NM_078717;score_text=Strongly Supported;score=11
chr2L	295190	2.46754	81	ID=FBtr0078131;Name=Hop-RA;Parent=FBgn0024352;Dbxref=FlyBase_Annotation_IDs:CG2720-RA,REFSEQ:NM_058006;score_text=Strongly Supported;score=15
chr2L	310065	2.90116	135	ID=FBtr0078048;Name=Plc21C-RB;Parent=FBgn0004611;Alias=FBtr0004243,CG4574-RB;Dbxref=FlyBase_Annotation_IDs:CG4574-RB,REFSEQ:NM_057503;score_text=Moderately Supported;score=7
chr2L	414715	2.06681	60	ID=FBtr0089488;Name=alpha-Adaptin-RA;Parent=FBgn0015567;Alias=FBtr0005108,CG4260-RA,CG31654-RA;Dbxref=FlyBase_Annotation_IDs:CG4260-RA,REFSEQ:NM_057471;score_text=Strongly Supported;score=11
chr2L	431200	2.39205	53	ID=FBtr0078059;Name=ex-RA;Parent=FBgn0004583;Dbxref=FlyBase_Annotation_IDs:CG4114-RA,REFSEQ:NM_057492;score_text=Strongly Supported;score=15
chr2L	472325	2.71508	696	ID=FBtr0078062;Name=MED15-RA;Parent=FBgn0027592;Alias=CG4184-RA,Arc105-RA;Dbxref=FlyBase_Annotation_IDs:CG4184-RA,REFSEQ:NM_134684;score_text=Strongly Supported;score=15
chr2L	480025	2.33149	343	ID=FBtr0078083;Name=cbt-RA;Parent=FBgn0043364;Alias=cabut-RA,CG4427-RA,EP2237-RA;Dbxref=FlyBase_Annotation_IDs:CG4427-RA,REFSEQ:NM_164384;score_text=Strongly Supported;score=11
chr2L	481005	3.11857	1323	ID=FBtr0078083;Name=cbt-RA;Parent=FBgn0043364;Alias=cabut-RA,CG4427-RA,EP2237-RA;Dbxref=FlyBase_Annotation_IDs:CG4427-RA,REFSEQ:NM_164384;score_text=Strongly Supported;score=11
chr2L	490770	4.25665	11088	ID=FBtr0078083;Name=cbt-RA;Parent=FBgn0043364;Alias=cabut-RA,CG4427-RA,EP2237-RA;Dbxref=FlyBase_Annotation_IDs:CG4427-RA,REFSEQ:NM_164384;score_text=Strongly Supported;score=11
chr2L	510720	2.10637	12747	ID=FBtr0078063;Name=ush-RA;Parent=FBgn0003963;Dbxref=FlyBase_Annotation_IDs:CG2762-RA,REFSEQ:NM_057432;score_text=Strongly Supported;score=15
chr2L	516775	2.13826	6692	ID=FBtr0078063;Name=ush-RA;Parent=FBgn0003963;Dbxref=FlyBase_Annotation_IDs:CG2762-RA,REFSEQ:NM_057432;score_text=Strongly Supported;score=15
chr2L	518612	2.17162	4855	ID=FBtr0078063;Name=ush-RA;Parent=FBgn0003963;Dbxref=FlyBase_Annotation_IDs:CG2762-RA,REFSEQ:NM_057432;score_text=Strongly Supported;score=15
chr2L	521150	2.0697	2317	ID=FBtr0078063;Name=ush-RA;Parent=FBgn0003963;Dbxref=FlyBase_Annotation_IDs:CG2762-RA,REFSEQ:NM_057432;score_text=Strongly Supported;score=15
chr2L	540680	2.16911	1892	ID=FBtr0078081;Name=lwr-RA;Parent=FBgn0010602;Dbxref=FlyBase_Annotation_IDs:CG3018-RA,REFSEQ:NM_057630;score_text=Strongly Supported;score=11
chr2L	594860	4.06359	50	ID=FBtr0114568;Name=Gsc-RB;Parent=FBgn0010323;Dbxref=FlyBase_Annotation_IDs:CG2851-RB,REFSEQ:NM_001144290;score_text=Strongly Supported;score=10
chr2L	702030	3.52055	12938	ID=FBtr0078045;Name=ds-RA;Parent=FBgn0000497;Alias=CG17941-RA;Dbxref=FlyBase_Annotation_IDs:CG17941-RA,REFSEQ:NM_078722;score_text=Strongly Supported;score=11
chr2L	715330	3.28247	362	ID=FBtr0078045;Name=ds-RA;Parent=FBgn0000497;Alias=CG17941-RA;Dbxref=FlyBase_Annotation_IDs:CG17941-RA,REFSEQ:NM_078722;score_text=Strongly Supported;score=11
chr2L	826490	2.48859	526	ID=FBtr0078013;Name=dock-RA;Parent=FBgn0010583;Dbxref=FlyBase_Annotation_IDs:CG3727-RA,REFSEQ:NM_057628;score_text=Strongly Supported;score=15
chr2L	851095	2.59611	1	ID=FBtr0290075;Name=drongo-RE;Parent=FBgn0020304;Dbxref=FlyBase_Annotation_IDs:CG3365-RE,REFSEQ:NM_001144292;score_text=Strongly Supported;score=11
chr2L	868315	2.84624	37	ID=FBtr0078031;Name=aru-RD;Parent=FBgn0029095;Alias=CG4276-RD;Dbxref=FlyBase_Annotation_IDs:CG4276-RD,REFSEQ:NM_078725;score_text=Strongly Supported;score=11
chr2L	870695	2.1368	231	ID=FBtr0091489;Name=PNUTS-RD;Parent=FBgn0053526;Alias=FBtr0078022,CG33526-RD;Dbxref=FlyBase_Annotation_IDs:CG33526-RD,REFSEQ:NM_001014453;score_text=Strongly Supported;score=15
chr2L	871710	2.19598	614	ID=FBtr0091486;Name=PNUTS-RA;Parent=FBgn0053526;Alias=FBtr0078021,FBtr0078022,CG33526-RA,CG31657-RA,CG4124-RA;Dbxref=FlyBase_Annotation_IDs:CG33526-RA,REFSEQ:NM_001014454;score_text=Moderately Supported;score=7
chr2L	901582	2.75233	2935	ID=FBtr0078025;Name=Lsp1beta-RA;Parent=FBgn0002563;Alias=FBtr0002780,Lsp1beta[+]R2.7,CG4178-RA;Dbxref=FlyBase_Annotation_IDs:CG4178-RA,REFSEQ:NM_057276;score_text=Moderately Supported;score=7
chr2L	1006705	2.30726	20185	ID=FBtr0305254;Name=CG4375-RB;Parent=FBgn0031295;Dbxref=FlyBase_Annotation_IDs:CG4375-RB;score_text=Weakly Supported;score=1
chr2L	1068287	2.28615	9524	ID=FBtr0077993;Name=S-RB;Parent=FBgn0003310;Alias=CG4385-RB;Dbxref=FlyBase_Annotation_IDs:CG4385-RB,REFSEQ:NM_078726;score_text=Weakly Supported;score=3
chr2L	1077860	2.43167	49	ID=FBtr0077993;Name=S-RB;Parent=FBgn0003310;Alias=CG4385-RB;Dbxref=FlyBase_Annotation_IDs:CG4385-RB,REFSEQ:NM_078726;score_text=Weakly Supported;score=3
chr2L	1411270	2.81741	9179	ID=FBtr0077941;Name=lea-RA;Parent=FBgn0002543;Alias=CG5481-RA,robo2-RA;Dbxref=FlyBase_Annotation_IDs:CG5481-RA,REFSEQ:NM_080531;score_text=Strongly Supported;score=11
chr2L	1420510	2.31317	61	ID=FBtr0077941;Name=lea-RA;Parent=FBgn0002543;Alias=CG5481-RA,robo2-RA;Dbxref=FlyBase_Annotation_IDs:CG5481-RA,REFSEQ:NM_080531;score_text=Strongly Supported;score=11
chr2L	1421455	2.07981	1006	ID=FBtr0077941;Name=lea-RA;Parent=FBgn0002543;Alias=CG5481-RA,robo2-RA;Dbxref=FlyBase_Annotation_IDs:CG5481-RA,REFSEQ:NM_080531;score_text=Strongly Supported;score=11
chr2L	1422190	2.60107	1741	ID=FBtr0077941;Name=lea-RA;Parent=FBgn0002543;Alias=CG5481-RA,robo2-RA;Dbxref=FlyBase_Annotation_IDs:CG5481-RA,REFSEQ:NM_080531;score_text=Strongly Supported;score=11
chr2L	1518160	2.81751	15	ID=FBtr0114554;Name=halo-RB;Parent=FBgn0001174;Dbxref=FlyBase_Annotation_IDs:CG7428-RB,REFSEQ:NM_001144293;score_text=Strongly Supported;score=11
chr2L	1643810	2.31576	7450	ID=FBtr0077877;Name=chinmo-RD;Parent=FBgn0086758;Alias=CG31666-RD;Dbxref=FlyBase_Annotation_IDs:CG31666-RD,REFSEQ:NM_164430;score_text=Strongly Supported;score=15
chr2L	1648955	2.10937	2305	ID=FBtr0077877;Name=chinmo-RD;Parent=FBgn0086758;Alias=CG31666-RD;Dbxref=FlyBase_Annotation_IDs:CG31666-RD,REFSEQ:NM_164430;score_text=Strongly Supported;score=15
chr2L	1649970	2.66893	1290	ID=FBtr0077877;Name=chinmo-RD;Parent=FBgn0086758;Alias=CG31666-RD;Dbxref=FlyBase_Annotation_IDs:CG31666-RD,REFSEQ:NM_164430;score_text=Strongly Supported;score=15
chr2L	1728265	2.01826	150	ID=FBtr0077908;Name=Eno-RD;Parent=FBgn0000579;Alias=CG17654-RD;Dbxref=FlyBase_Annotation_IDs:CG17654-RD,REFSEQ:NM_164433;score_text=Strongly Supported;score=11
chr2L	1884470	2.38345	414	ID=FBtr0077892;Name=CG15358-RA;Parent=FBgn0031373;Dbxref=FlyBase_Annotation_IDs:CG15358-RA,REFSEQ:NM_134785;score_text=Weakly Supported;score=2
chr2L	1886675	2.25867	1691	ID=FBtr0077811;Name=CG7337-RA;Parent=FBgn0031374;Alias=CG7337-RB;Dbxref=FlyBase_Annotation_IDs:CG7337-RA,REFSEQ:NM_134786;score_text=Strongly Supported;score=15
chr2L	1954785	2.75043	266	ID=FBtr0077870;Name=erm-RA;Parent=FBgn0031375;Alias=CG31670-RA;Dbxref=FlyBase_Annotation_IDs:CG31670-RA,REFSEQ:NM_134787;score_text=Strongly Supported;score=11
chr2L	1970605	3.95516	3521	ID=FBtr0077813;Name=Der-1-RA;Parent=FBgn0031376;Alias=CG10908-RA;Dbxref=FlyBase_Annotation_IDs:CG10908-RA,REFSEQ:NM_134788;score_text=Strongly Supported;score=15
chr2L	1972845	3.40794	1281	ID=FBtr0077813;Name=Der-1-RA;Parent=FBgn0031376;Alias=CG10908-RA;Dbxref=FlyBase_Annotation_IDs:CG10908-RA,REFSEQ:NM_134788;score_text=Strongly Supported;score=15
chr2L	2130415	2.80303	400	ID=FBtr0077828;Name=GlyP-RA;Parent=FBgn0004507;Alias=CG7254-RA;Dbxref=FlyBase_Annotation_IDs:CG7254-RA,REFSEQ:NM_164453;score_text=Strongly Supported;score=15
chr2L	2161425	2.27207	97	ID=FBtr0077851;Name=aop-RA;Parent=FBgn0000097;Alias=CG3166-RA;Dbxref=FlyBase_Annotation_IDs:CG3166-RA,REFSEQ:NM_164457;score_text=Weakly Supported;score=3
chr2L	2163630	1.98271	2108	ID=FBtr0077851;Name=aop-RA;Parent=FBgn0000097;Alias=CG3166-RA;Dbxref=FlyBase_Annotation_IDs:CG3166-RA,REFSEQ:NM_164457;score_text=Weakly Supported;score=3
chr2L	2164925	3.24024	3403	ID=FBtr0077851;Name=aop-RA;Parent=FBgn0000097;Alias=CG3166-RA;Dbxref=FlyBase_Annotation_IDs:CG3166-RA,REFSEQ:NM_164457;score_text=Weakly Supported;score=3
chr2L	2172520	1.94468	6229	ID=FBtr0077850;Name=aop-RB;Parent=FBgn0000097;Alias=CG3166-RB;Dbxref=FlyBase_Annotation_IDs:CG3166-RB,REFSEQ:NM_078731;score_text=Strongly Supported;score=11
chr2L	2175600	2.38641	3149	ID=FBtr0077850;Name=aop-RB;Parent=FBgn0000097;Alias=CG3166-RB;Dbxref=FlyBase_Annotation_IDs:CG3166-RB,REFSEQ:NM_078731;score_text=Strongly Supported;score=11
chr2L	2178715	2.87199	34	ID=FBtr0077850;Name=aop-RB;Parent=FBgn0000097;Alias=CG3166-RB;Dbxref=FlyBase_Annotation_IDs:CG3166-RB,REFSEQ:NM_078731;score_text=Strongly Supported;score=11
chr2L	2182180	2.34006	3431	ID=FBtr0077850;Name=aop-RB;Parent=FBgn0000097;Alias=CG3166-RB;Dbxref=FlyBase_Annotation_IDs:CG3166-RB,REFSEQ:NM_078731;score_text=Strongly Supported;score=11
chr2L	2197160	3.08871	4150	ID=FBtr0112363;Name=CG34172-RA;Parent=FBgn0085201;Dbxref=FlyBase_Annotation_IDs:CG34172-RA,REFSEQ:NM_001103584;score_text=Strongly Supported;score=11
chr2L	2200415	2.28281	5613	ID=FBtr0113412;Name=CG31668-RB;Parent=FBgn0051668;Dbxref=FlyBase_Annotation_IDs:CG31668-RB,REFSEQ:NM_001103585;score_text=Weakly Supported;score=3
chr2L	2202340	2.9302	3688	ID=FBtr0113412;Name=CG31668-RB;Parent=FBgn0051668;Dbxref=FlyBase_Annotation_IDs:CG31668-RB,REFSEQ:NM_001103585;score_text=Weakly Supported;score=3
chr2L	2227365	1.93519	525	ID=FBtr0077841;Name=CG15387-RA;Parent=FBgn0031403;Dbxref=FlyBase_Annotation_IDs:CG15387-RA,REFSEQ:NM_134815;score_text=Strongly Supported;score=11
chr2L	2364880	2.15838	72	ID=FBtr0077794;Name=Rab5-RF;Parent=FBgn0014010;Alias=CG3664-RF;Dbxref=FlyBase_Annotation_IDs:CG3664-RF,REFSEQ:NM_164479;score_text=Strongly Supported;score=11
chr2L	2449895	2.0302	834	ID=FBtr0077772;Name=dpp-RB;Parent=FBgn0000490;Dbxref=FlyBase_Annotation_IDs:CG9885-RB,REFSEQ:NM_164485;score_text=Moderately Supported;score=7
chr2L	2451260	2.16452	18	ID=FBtr0077774;Name=dpp-RD;Parent=FBgn0000490;Dbxref=FlyBase_Annotation_IDs:CG9885-RD,REFSEQ:NM_164487;score_text=Strongly Supported;score=15
chr2L	2454795	2.60761	56	ID=FBtr0077775;Name=dpp-RE;Parent=FBgn0000490;Dbxref=FlyBase_Annotation_IDs:CG9885-RE,REFSEQ:NM_164488;score_text=Moderately Supported;score=7
chr2L	2456790	2.43913	2051	ID=FBtr0077775;Name=dpp-RE;Parent=FBgn0000490;Dbxref=FlyBase_Annotation_IDs:CG9885-RE,REFSEQ:NM_164488;score_text=Moderately Supported;score=7
chr2L	2492910	2.71745	45	ID=FBtr0077777;Name=oaf-RA;Parent=FBgn0011818;Alias=FBtr0001050,FBtr0001051,CG9884-RA,oaf[+]R3.3;Dbxref=FlyBase_Annotation_IDs:CG9884-RA,REFSEQ:NM_057692;score_text=Strongly Supported;score=15
chr2L	2576735	2.22419	271	ID=FBtr0077746;Name=CG3227-RA;Parent=FBgn0031434;Alias=CG3227-RA,insv-RA;Dbxref=FlyBase_Annotation_IDs:CG3227-RA,REFSEQ:NM_134846;score_text=Strongly Supported;score=11
chr2L	2577505	2.21779	166	ID=FBtr0077693;Name=CG9883-RA;Parent=FBgn0031435;Dbxref=FlyBase_Annotation_IDs:CG9883-RA,REFSEQ:NM_134847;score_text=Strongly Supported;score=15
chr2L	2753170	3.97389	64	ID=FBtr0077714;Name=CG9894-RA;Parent=FBgn0031453;Dbxref=FlyBase_Annotation_IDs:CG9894-RA,REFSEQ:NM_164498;score_text=Strongly Supported;score=15
chr2L	2874900	2.0197	28	ID=FBtr0077629;Name=CG8814-RA;Parent=FBgn0031478;Dbxref=FlyBase_Annotation_IDs:CG8814-RA,REFSEQ:NM_134885;score_text=Strongly Supported;score=15
chr2L	2885155	2.25863	53	ID=FBtr0077681;Name=NTPase-RB;Parent=FBgn0024947;Alias=CG3059-RC;Dbxref=FlyBase_Annotation_IDs:CG3059-RB,REFSEQ:NM_164513;score_text=Weakly Supported;score=3
chr2L	2886765	2.72869	807	ID=FBtr0290040;Name=lilli-RF;Parent=FBgn0041111;Dbxref=FlyBase_Annotation_IDs:CG8817-RF,REFSEQ:NM_001144302;score_text=Strongly Supported;score=15
chr2L	2889180	2.67021	896	ID=FBtr0077634;Name=lilli-RC;Parent=FBgn0041111;Alias=CG8817-RC;Dbxref=FlyBase_Annotation_IDs:CG8817-RC,REFSEQ:NM_164517;score_text=Strongly Supported;score=15
chr2L	2979305	2.02079	105	ID=FBtr0077675;Name=CG9643-RA;Parent=FBgn0031485;Dbxref=FlyBase_Annotation_IDs:CG9643-RA,REFSEQ:NM_134889;score_text=Strongly Supported;score=11
chr2L	3030580	1.99027	11	ID=FBtr0077651;Name=GABPI-RB;Parent=FBgn0031495;Alias=CG17257-RB;Dbxref=FlyBase_Annotation_IDs:CG17257-RB,REFSEQ:NM_134897;score_text=Moderately Supported;score=7
chr2L	3048692	2.86781	4719	ID=FBtr0077657;Name=v(2)k05816-RA;Parent=FBgn0042627;Alias=CG3524-RA;Dbxref=FlyBase_Annotation_IDs:CG3524-RA,REFSEQ:NM_139356;score_text=Strongly Supported;score=15
chr2L	3072335	2.05907	27	ID=FBtr0112883;Name=toc-RF;Parent=FBgn0015600;Dbxref=FlyBase_Annotation_IDs:CG9660-RF,REFSEQ:NM_001103594;score_text=Strongly Supported;score=11
chr2L	3108525	2.56737	383	ID=FBtr0110903;Name=toc-RE;Parent=FBgn0015600;Alias=toc-RD;Dbxref=FlyBase_Annotation_IDs:CG9660-RE,REFSEQ:NM_001042864;score_text=Weakly Supported;score=3
chr2L	3302215	2.75961	914	ID=FBtr0077604;Name=CG9663-RA;Parent=FBgn0031516;Dbxref=FlyBase_Annotation_IDs:CG9663-RA,REFSEQ:NM_134916;score_text=Strongly Supported;score=11
chr2L	3303160	3.03665	31	ID=FBtr0077604;Name=CG9663-RA;Parent=FBgn0031516;Dbxref=FlyBase_Annotation_IDs:CG9663-RA,REFSEQ:NM_134916;score_text=Strongly Supported;score=11
chr2L	3354925	2.34999	75	ID=FBtr0089979;Name=E23-RC;Parent=FBgn0020445;Alias=CG3327-RC;Dbxref=FlyBase_Annotation_IDs:CG3327-RC,REFSEQ:NM_205900;score_text=Strongly Supported;score=11
chr2L	3476690	2.62535	1744	ID=FBtr0077524;Name=Thor-RA;Parent=FBgn0261560;Dbxref=FlyBase_Annotation_IDs:CG8846-RA,REFSEQ:NM_057947;score_text=Strongly Supported;score=15
chr2L	3478405	3.27191	29	ID=FBtr0077524;Name=Thor-RA;Parent=FBgn0261560;Dbxref=FlyBase_Annotation_IDs:CG8846-RA,REFSEQ:NM_057947;score_text=Strongly Supported;score=15
chr2L	3480645	2.52022	2211	ID=FBtr0077524;Name=Thor-RA;Parent=FBgn0261560;Dbxref=FlyBase_Annotation_IDs:CG8846-RA,REFSEQ:NM_057947;score_text=Strongly Supported;score=15
chr2L	3539095	3.15047	156	ID=FBtr0077530;Name=drm-RB;Parent=FBgn0024244;Alias=CG10016-RB;Dbxref=FlyBase_Annotation_IDs:CG10016-RB,REFSEQ:NM_080527;score_text=Moderately Supported;score=7
chr2L	3540215	2.60381	480	ID=FBtr0077531;Name=drm-RA;Parent=FBgn0024244;Alias=CG10016-RA;Dbxref=FlyBase_Annotation_IDs:CG10016-RA,REFSEQ:NM_164545;score_text=Strongly Supported;score=15
chr2L	3580990	3.74219	224	ID=FBtr0077558;Name=sob-RA;Parent=FBgn0004892;Dbxref=FlyBase_Annotation_IDs:CG3242-RA,REFSEQ:NM_057534;score_text=Strongly Supported;score=11
chr2L	3602690	1.99581	4058	ID=FBtr0077557;Name=odd-RA;Parent=FBgn0002985;Dbxref=FlyBase_Annotation_IDs:CG3851-RA,REFSEQ:NM_164546;score_text=Strongly Supported;score=11
chr2L	3606680	3.16148	68	ID=FBtr0077557;Name=odd-RA;Parent=FBgn0002985;Dbxref=FlyBase_Annotation_IDs:CG3851-RA,REFSEQ:NM_164546;score_text=Strongly Supported;score=11
chr2L	3611090	2.1564	4342	ID=FBtr0077557;Name=odd-RA;Parent=FBgn0002985;Dbxref=FlyBase_Annotation_IDs:CG3851-RA,REFSEQ:NM_164546;score_text=Strongly Supported;score=11
chr2L	3614415	1.98305	4776	ID=FBtr0077532;Name=Dot-RA;Parent=FBgn0015663;Alias=CG2788-RA;Dbxref=FlyBase_Annotation_IDs:CG2788-RA,REFSEQ:NM_079947;score_text=Strongly Supported;score=15
chr2L	3632195	3.08121	5	ID=FBtr0089308;Name=for-RD;Parent=FBgn0000721;Alias=FBtr0003149,CG10033-RD,for[+]R4.4A;Dbxref=FlyBase_Annotation_IDs:CG10033-RD,REFSEQ:NM_134319;score_text=Strongly Supported;score=11
chr2L	3655855	2.76585	1096	ID=FBtr0089304;Name=for-RA;Parent=FBgn0000721;Alias=FBtr0003147,CG10033-RA,for[+]R4.6A;Dbxref=FlyBase_Annotation_IDs:CG10033-RA,REFSEQ:NM_058139;score_text=Strongly Supported;score=11
chr2L	3657640	3.60328	689	ID=FBtr0089304;Name=for-RA;Parent=FBgn0000721;Alias=FBtr0003147,CG10033-RA,for[+]R4.6A;Dbxref=FlyBase_Annotation_IDs:CG10033-RA,REFSEQ:NM_058139;score_text=Strongly Supported;score=11
chr2L	3662435	3.37763	310	ID=FBtr0302391;Name=CG34340-RE;Parent=FBgn0085369;Dbxref=FlyBase_Annotation_IDs:CG34340-RE;score_text=Strongly Supported;score=15
chr2L	3730230	2.06093	8894	ID=FBtr0289989;Name=Shaw-RC;Parent=FBgn0003386;Dbxref=FlyBase_Annotation_IDs:CG2822-RC,REFSEQ:NM_001144310;score_text=Moderately Supported;score=7
chr2L	3771705	3.1616	1	ID=FBtr0077490;Name=bowl-RB;Parent=FBgn0004893;Alias=CG10021-RB,bowl-RC;Dbxref=FlyBase_Annotation_IDs:CG10021-RB,REFSEQ:NM_164557;score_text=Moderately Supported;score=7
chr2L	3778740	2.29187	198	ID=FBtr0077493;Name=bowl-RA;Parent=FBgn0004893;Alias=CG10021-RA,bowl-RD;Dbxref=FlyBase_Annotation_IDs:CG10021-RA,REFSEQ:NM_164556;score_text=Moderately Supported;score=7
chr2L	3786265	3.35871	446	ID=FBtr0077495;Name=CG31958-RA;Parent=FBgn0051958;Alias=CG10022-RC;Dbxref=FlyBase_Annotation_IDs:CG31958-RA,REFSEQ:NM_164560;score_text=Moderately Supported;score=6
chr2L	3787105	2.79421	1286	ID=FBtr0077495;Name=CG31958-RA;Parent=FBgn0051958;Alias=CG10022-RC;Dbxref=FlyBase_Annotation_IDs:CG31958-RA,REFSEQ:NM_164560;score_text=Moderately Supported;score=6
chr2L	3789835	2.78772	828	ID=FBtr0077496;Name=CG3921-RA;Parent=FBgn0031571;Dbxref=FlyBase_Annotation_IDs:CG3921-RA,REFSEQ:NM_134964;score_text=Moderately Supported;score=7
chr2L	3803870	2.66595	289	ID=FBtr0077497;Name=l(2)k16918-RA;Parent=FBgn0021800;Alias=CG3920-RA;Dbxref=FlyBase_Annotation_IDs:CG3920-RA,REFSEQ:NM_143795;score_text=Moderately Supported;score=7
chr2L	3823820	2.04033	1860	ID=FBtr0077499;Name=slp1-RA;Parent=FBgn0003430;Dbxref=FlyBase_Annotation_IDs:CG16738-RA,REFSEQ:NM_057382;score_text=Strongly Supported;score=15
chr2L	3825570	3.58928	110	ID=FBtr0077499;Name=slp1-RA;Parent=FBgn0003430;Dbxref=FlyBase_Annotation_IDs:CG16738-RA,REFSEQ:NM_057382;score_text=Strongly Supported;score=15
chr2L	3835405	2.86854	1437	ID=FBtr0077500;Name=slp2-RA;Parent=FBgn0004567;Dbxref=FlyBase_Annotation_IDs:CG2939-RA,REFSEQ:NM_057486;score_text=Strongly Supported;score=15
chr2L	3836700	3.03593	142	ID=FBtr0077500;Name=slp2-RA;Parent=FBgn0004567;Dbxref=FlyBase_Annotation_IDs:CG2939-RA,REFSEQ:NM_057486;score_text=Strongly Supported;score=15
chr2L	4028850	2.60749	2529	ID=FBtr0077465;Name=ed-RA;Parent=FBgn0000547;Alias=CG12676-RA,CG12676-RB;Dbxref=FlyBase_Annotation_IDs:CG12676-RA,REFSEQ:NM_078745;score_text=Strongly Supported;score=15
chr2L	4030425	2.38009	954	ID=FBtr0077465;Name=ed-RA;Parent=FBgn0000547;Alias=CG12676-RA,CG12676-RB;Dbxref=FlyBase_Annotation_IDs:CG12676-RA,REFSEQ:NM_078745;score_text=Strongly Supported;score=15
chr2L	4031895	2.92182	516	ID=FBtr0077465;Name=ed-RA;Parent=FBgn0000547;Alias=CG12676-RA,CG12676-RB;Dbxref=FlyBase_Annotation_IDs:CG12676-RA,REFSEQ:NM_078745;score_text=Strongly Supported;score=15
chr2L	4197410	3.28185	33	ID=FBtr0077481;Name=CG3714-RA;Parent=FBgn0031589;Dbxref=FlyBase_Annotation_IDs:CG3714-RA,REFSEQ:NM_164572;score_text=Weakly Supported;score=3
chr2L	4227755	2.22361	113	ID=FBtr0077470;Name=RpL40-RA;Parent=FBgn0003941;Alias=FBtr0003157,CG2960-RA,RpL40[+]R0.9;Dbxref=FlyBase_Annotation_IDs:CG2960-RA,REFSEQ:NM_057428;score_text=Strongly Supported;score=15
chr2L	4283090	3.55858	57	ID=FBtr0089270;Name=tutl-RD;Parent=FBgn0010473;Alias=CG15427-RD;Dbxref=FlyBase_Annotation_IDs:CG15427-RD,REFSEQ:NM_164576;score_text=Strongly Supported;score=15
chr2L	4333700	2.39737	226	ID=FBtr0112899;Name=Atet-RD;Parent=FBgn0020762;Dbxref=REFSEQ:NM_001103609,FlyBase_Annotation_IDs:CG2969-RD;score_text=Strongly Supported;score=15
chr2L	4345950	2.57808	7025	ID=FBtr0077428;Name=CG15429-RA;Parent=FBgn0031596;Dbxref=FlyBase_Annotation_IDs:CG15429-RA,REFSEQ:NM_134979;score_text=Strongly Supported;score=15
chr2L	4347000	2.35424	5975	ID=FBtr0077428;Name=CG15429-RA;Parent=FBgn0031596;Dbxref=FlyBase_Annotation_IDs:CG15429-RA,REFSEQ:NM_134979;score_text=Strongly Supported;score=15
chr2L	4366845	2.06947	4296	ID=FBtr0112925;Name=Traf4-RC;Parent=FBgn0026319;Alias=Traf1-RC;Dbxref=FlyBase_Annotation_IDs:CG3048-RC,REFSEQ:NM_001103610;score_text=Strongly Supported;score=15
chr2L	4368910	2.27922	3080	ID=FBtr0077429;Name=Traf4-RA;Parent=FBgn0026319;Alias=Traf1-RA;Dbxref=FlyBase_Annotation_IDs:CG3048-RA,REFSEQ:NM_058068;score_text=Strongly Supported;score=15
chr2L	4370310	2.57887	1680	ID=FBtr0077429;Name=Traf4-RA;Parent=FBgn0026319;Alias=Traf1-RA;Dbxref=FlyBase_Annotation_IDs:CG3048-RA,REFSEQ:NM_058068;score_text=Strongly Supported;score=15
chr2L	4371990	3.10445	0	ID=FBtr0077429;Name=Traf4-RA;Parent=FBgn0026319;Alias=Traf1-RA;Dbxref=FlyBase_Annotation_IDs:CG3048-RA,REFSEQ:NM_058068;score_text=Strongly Supported;score=15
chr2L	4458265	2.15583	5	ID=FBtr0303765;Name=RpL27A-RB;Parent=FBgn0261606;Dbxref=FlyBase_Annotation_IDs:CG15442-RB;score_text=Strongly Supported;score=11
chr2L	4595115	2.36697	3152	ID=FBtr0290006;Name=dp-RC;Parent=FBgn0053196;Dbxref=FlyBase_Annotation_IDs:CG33196-RC,REFSEQ:NM_175960;score_text=Strongly Supported;score=11
chr2L	4794212	2.03146	172	ID=FBtr0077418;Name=CG15630-RA;Parent=FBgn0031627;Dbxref=FlyBase_Annotation_IDs:CG15630-RA,REFSEQ:NM_175961;score_text=Strongly Supported;score=11
chr2L	4811695	2.49588	1330	ID=FBtr0077383;Name=CG15629-RA;Parent=FBgn0031630;Dbxref=FlyBase_Annotation_IDs:CG15629-RA,REFSEQ:NM_135015;score_text=Strongly Supported;score=15
chr2L	4820987	1.91362	789	ID=FBtr0077384;Name=CG15628-RA;Parent=FBgn0031632;Dbxref=FlyBase_Annotation_IDs:CG15628-RA,REFSEQ:NM_135017;score_text=Strongly Supported;score=15
chr2L	4837875	2.50764	121	ID=FBtr0077412;Name=CG15626-RA;Parent=FBgn0031635;Dbxref=FlyBase_Annotation_IDs:CG15626-RA,REFSEQ:NM_135020;score_text=Strongly Supported;score=11
chr2L	4997720	2.89804	342	ID=FBtr0079042;Name=Rtnl1-RA;Parent=FBgn0053113;Alias=CG33113-RA,CG8895-RA,CG10712-RA;Dbxref=FlyBase_Annotation_IDs:CG33113-RA,REFSEQ:NM_175973;score_text=Strongly Supported;score=11
chr2L	5000415	2.99895	48	ID=FBtr0079041;Name=Rtnl1-RD;Parent=FBgn0053113;Alias=CG33113-RD,CG8895-RD;Dbxref=FlyBase_Annotation_IDs:CG33113-RD,REFSEQ:NM_175972;score_text=Strongly Supported;score=11
chr2L	5001395	2.17911	1028	ID=FBtr0079041;Name=Rtnl1-RD;Parent=FBgn0053113;Alias=CG33113-RD,CG8895-RD;Dbxref=FlyBase_Annotation_IDs:CG33113-RD,REFSEQ:NM_175972;score_text=Strongly Supported;score=11
chr2L	5009830	1.9848	86	ID=FBtr0079038;Name=Rtnl1-RF;Parent=FBgn0053113;Alias=CG33113-RF,CG8895-RF;Dbxref=FlyBase_Annotation_IDs:CG33113-RF,REFSEQ:NM_175969;score_text=Weakly Supported;score=3
chr2L	5055225	2.54274	167	ID=FBtr0079010;Name=His3.3A-RA;Parent=FBgn0014857;Alias=CG5825-RA;Dbxref=FlyBase_Annotation_IDs:CG5825-RA,REFSEQ:NM_078755;score_text=Strongly Supported;score=15
chr2L	5093585	2.12957	5	ID=FBtr0079026;Name=pgant5-RA;Parent=FBgn0031681;Alias=CG31651-RA;Dbxref=FlyBase_Annotation_IDs:CG31651-RA,REFSEQ:NM_135062;score_text=Strongly Supported;score=11
chr2L	5108390	2.28611	756	ID=FBtr0303385;Name=Msp-300-RD;Parent=FBgn0261836;Alias=FBtr0091707,CG33715-RD,CG42768-RD;Dbxref=FlyBase_Annotation_IDs:CG42768-RD;score_text=Strongly Supported;score=15
chr2L	5146085	2.3577	301	ID=FBtr0303386;Name=Msp-300-RF;Parent=FBgn0261836;Alias=FBtr0300470,CG33715-RF,CG42768-RF;Dbxref=FlyBase_Annotation_IDs:CG42768-RF;score_text=Strongly Supported;score=15
chr2L	5237435	3.8272	77	ID=FBtr0079089;Name=tkv-RD;Parent=FBgn0003716;Alias=CG14026-RD;Dbxref=FlyBase_Annotation_IDs:CG14026-RD,REFSEQ:NM_175978;score_text=Strongly Supported;score=11
chr2L	5239920	2.12068	2562	ID=FBtr0079089;Name=tkv-RD;Parent=FBgn0003716;Alias=CG14026-RD;Dbxref=FlyBase_Annotation_IDs:CG14026-RD,REFSEQ:NM_175978;score_text=Strongly Supported;score=11
chr2L	5277405	2.35685	67	ID=FBtr0079085;Name=Bsg25D-RC;Parent=FBgn0000228;Alias=FBtr0007083,CG14025-RC,Bsg25D-RD;Dbxref=FlyBase_Annotation_IDs:CG14025-RC,REFSEQ:NM_164638;score_text=Weakly Supported;score=3
chr2L	5278525	1.92721	33	ID=FBtr0079083;Name=Bsg25D-RA;Parent=FBgn0000228;Alias=FBtr0006007,CG14025-RA,Bsg25D[+]R4.5;Dbxref=FlyBase_Annotation_IDs:CG14025-RA,REFSEQ:NM_057568;score_text=Weakly Supported;score=3
chr2L	5326755	2.20278	486	ID=FBtr0079072;Name=cype-RA;Parent=FBgn0015031;Alias=CG14028-RA;Dbxref=FlyBase_Annotation_IDs:CG14028-RA,REFSEQ:NM_080526;score_text=Strongly Supported;score=15
chr2L	5366130	2.73086	14924	ID=FBtr0304015;Name=CG42850-RA;Parent=FBgn0262097;Dbxref=FlyBase_Annotation_IDs:CG42850-RA;score_text=Weakly Supported;score=1
chr2L	5403720	3.81368	622	ID=FBtr0079076;Name=H15-RA;Parent=FBgn0016660;Alias=CG6604-RA;Dbxref=FlyBase_Annotation_IDs:CG6604-RA,REFSEQ:NM_135082;score_text=Strongly Supported;score=15
chr2L	5461260	4.37354	381	ID=FBtr0079093;Name=mid-RA;Parent=FBgn0261963;Alias=nmr2-RA,CG6634-RA;Dbxref=FlyBase_Annotation_IDs:CG6634-RA,REFSEQ:NM_135083;score_text=Strongly Supported;score=15
chr2L	5543055	2.66481	528	ID=FBtr0079100;Name=Lam-RA;Parent=FBgn0002525;Alias=FBtr0002828,CG6944-RA,Lam[+]R3.0;Dbxref=FlyBase_Annotation_IDs:CG6944-RA,REFSEQ:NM_057268;score_text=Strongly Supported;score=15
chr2L	5547045	2.55173	158	ID=FBtr0079101;Name=Oscillin-RA;Parent=FBgn0031717;Alias=CG6957-RA;Dbxref=FlyBase_Annotation_IDs:CG6957-RA,REFSEQ:NM_135094;score_text=Strongly Supported;score=15
chr2L	5800305	2.78982	101	ID=FBtr0301234;Name=CG9171-RC;Parent=FBgn0031738;Dbxref=REFSEQ:NM_135114,FlyBase_Annotation_IDs:CG9171-RC;score_text=Strongly Supported;score=11
chr2L	5802107	1.92005	138	ID=FBtr0079160;Name=CG14005-RA;Parent=FBgn0031739;Dbxref=FlyBase_Annotation_IDs:CG14005-RA,REFSEQ:NM_135115;score_text=Strongly Supported;score=11
chr2L	5805380	2.66582	99	ID=FBtr0079140;Name=CG11034-RA;Parent=FBgn0031741;Dbxref=FlyBase_Annotation_IDs:CG11034-RA,REFSEQ:NM_135117;score_text=Strongly Supported;score=15
chr2L	5879580	2.82162	99	ID=FBtr0079158;Name=CG8965-RA;Parent=FBgn0031745;Dbxref=FlyBase_Annotation_IDs:CG8965-RA,REFSEQ:NM_135121;score_text=Strongly Supported;score=11
chr2L	5907352	2.61465	172	ID=FBtr0079144;Name=bchs-RA;Parent=FBgn0043362;Alias=CG14001-RA,Beach1-RA;Dbxref=FlyBase_Annotation_IDs:CG14001-RA,REFSEQ:NM_135124;score_text=Moderately Supported;score=7
chr2L	5943875	3.37403	193	ID=FBtr0079147;Name=Gpdh-RC;Parent=FBgn0001128;Alias=FBtr0003832,CG9042-RC,Gpdh[+]R1.6;Dbxref=FlyBase_Annotation_IDs:CG9042-RC,REFSEQ:NM_057218;score_text=Moderately Supported;score=7
chr2L	5980135	3.31759	37	ID=FBtr0079235;Name=chic-RB;Parent=FBgn0000308;Alias=FBtr0001870,FBtr0001871,CG9553-RB,chic[+]R1.2,chi[+]R1.2;Dbxref=FlyBase_Annotation_IDs:CG9553-RB,REFSEQ:NM_134304;score_text=Strongly Supported;score=11
chr2L	5982515	2.75959	9	ID=FBtr0079177;Name=eIF-4a-RB;Parent=FBgn0001942;Alias=CG9075-RB;Dbxref=FlyBase_Annotation_IDs:CG9075-RB,REFSEQ:NM_164669;score_text=Strongly Supported;score=15
chr2L	6024550	1.96102	15	ID=FBtr0079225;Name=CG9107-RA;Parent=FBgn0031764;Dbxref=FlyBase_Annotation_IDs:CG9107-RA,REFSEQ:NM_164673;score_text=Strongly Supported;score=11
chr2L	6036800	2.07563	120	ID=FBtr0079223;Name=mtm-RA;Parent=FBgn0025742;Alias=CG9115-RA,myotubularin-RA;Dbxref=FlyBase_Annotation_IDs:CG9115-RA,REFSEQ:NM_078765;score_text=Strongly Supported;score=11
chr2L	6079185	2.71508	732	ID=FBtr0089943;Name=CG9162-RA;Parent=FBgn0031778;Dbxref=FlyBase_Annotation_IDs:CG9162-RA,REFSEQ:NM_135150;score_text=Strongly Supported;score=12
chr2L	6088565	2.39229	2852	ID=FBtr0079195;Name=Kr-h1-RB;Parent=FBgn0028420;Alias=FBtr0003256,CG18783-RB,Kr-h1[+]R3.8,Kr-h[+]R3.8;Dbxref=FlyBase_Annotation_IDs:CG18783-RB,REFSEQ:NM_058118;score_text=Strongly Supported;score=15
chr2L	6179040	2.58581	474	ID=FBtr0112617;Name=CG34380-RC;Parent=FBgn0085409;Dbxref=REFSEQ:NM_001103627,FlyBase_Annotation_IDs:CG34380-RC;score_text=Strongly Supported;score=15
chr2L	6252855	2.02415	268	ID=FBtr0091497;Name=Ddr-RA;Parent=FBgn0053531;Alias=FBtr0079246,CG33531-RA,CG11573-RA,CG9488-RA;Dbxref=FlyBase_Annotation_IDs:CG33531-RA,REFSEQ:NM_001014474;score_text=Moderately Supported;score=7
chr2L	6323660	2.9467	107	ID=FBtr0300038;Name=Gef26-RB;Parent=FBgn0021873;Dbxref=FlyBase_Annotation_IDs:CG9491-RB,REFSEQ:NM_001144325;score_text=Strongly Supported;score=15
chr2L	6338815	2.35656	43	ID=FBtr0079250;Name=Cpr-RA;Parent=FBgn0015623;Dbxref=FlyBase_Annotation_IDs:CG11567-RA,REFSEQ:NM_057810;score_text=Strongly Supported;score=15
chr2L	6356980	2.28577	1255	ID=FBtr0079280;Name=CG9500-RA;Parent=FBgn0031804;Dbxref=FlyBase_Annotation_IDs:CG9500-RA,REFSEQ:NM_135174;score_text=Weakly Supported;score=3
chr2L	6373465	2.48919	1050	ID=FBtr0290281;Name=slam-RB;Parent=FBgn0043854;Dbxref=FlyBase_Annotation_IDs:CG9506-RB,REFSEQ:NM_135176;score_text=Strongly Supported;score=15
chr2L	6424495	1.90505	158	ID=FBtr0079257;Name=CG9523-RA;Parent=FBgn0031812;Dbxref=FlyBase_Annotation_IDs:CG9523-RA,REFSEQ:NM_135182;score_text=Strongly Supported;score=15
chr2L	6455960	2.2932	26	ID=FBtr0079272;Name=retm-RA;Parent=FBgn0031814;Alias=CG9528-RA;Dbxref=FlyBase_Annotation_IDs:CG9528-RA,REFSEQ:NM_135184;score_text=Strongly Supported;score=11
chr2L	6473600	2.028	319	ID=FBtr0079268;Name=mmy-RA;Parent=FBgn0259749;Alias=CG9535-RA;Dbxref=FlyBase_Annotation_IDs:CG9535-RA,REFSEQ:NM_135188;score_text=Strongly Supported;score=11
chr2L	6479725	2.11021	764	ID=FBtr0079266;Name=Sec61alpha-RA;Parent=FBgn0086357;Alias=CG9539-RA;Dbxref=FlyBase_Annotation_IDs:CG9539-RA,REFSEQ:NM_135190;score_text=Strongly Supported;score=11
chr2L	6481020	1.97267	64	ID=FBtr0079260;Name=DLP-RA;Parent=FBgn0031820;Alias=CG9537-RA;Dbxref=FlyBase_Annotation_IDs:CG9537-RA,REFSEQ:NM_135191;score_text=Strongly Supported;score=15
chr2L	6491135	2.22783	13	ID=FBtr0079262;Name=CG31638-RA;Parent=FBgn0051638;Alias=CG9545-RA;Dbxref=FlyBase_Annotation_IDs:CG31638-RA,REFSEQ:NM_164692;score_text=Strongly Supported;score=15
chr2L	6610870	2.24308	153	ID=FBtr0079291;Name=CG11050-RA;Parent=FBgn0031836;Dbxref=FlyBase_Annotation_IDs:CG11050-RA,REFSEQ:NM_135208;score_text=Strongly Supported;score=15
chr2L	6612655	2.1855	937	ID=FBtr0079293;Name=CG11050-RC;Parent=FBgn0031836;Dbxref=FlyBase_Annotation_IDs:CG11050-RC,REFSEQ:NM_164695;score_text=Moderately Supported;score=7
chr2L	6622735	2.76399	388	ID=FBtr0112553;Name=CG34345-RA;Parent=FBgn0085374;Dbxref=FlyBase_Annotation_IDs:CG34345-RA,REFSEQ:NM_001103631;score_text=Strongly Supported;score=15
chr2L	6647305	2.50914	1783	ID=FBtr0113410;Name=CG31635-RB;Parent=FBgn0051635;Dbxref=FlyBase_Annotation_IDs:CG31635-RB,REFSEQ:NM_001103632;score_text=Strongly Supported;score=11
chr2L	6649475	1.95087	45	ID=FBtr0079295;Name=Tango1-RA;Parent=FBgn0031842;Alias=CG11098-RA;Dbxref=FlyBase_Annotation_IDs:CG11098-RA,REFSEQ:NM_135214;score_text=Strongly Supported;score=15
chr2L	6668025	2.1172	6	ID=FBtr0079322;Name=CG9232-RA;Parent=FBgn0031845;Dbxref=FlyBase_Annotation_IDs:CG9232-RA,REFSEQ:NM_135218;score_text=Strongly Supported;score=11
chr2L	6786885	2.05928	29	ID=FBtr0079384;Name=nrv1-RA;Parent=FBgn0015776;Alias=FBtr0001276,FBtr0001277,CG9258-RA,Nrv1-RA,Nrv1[+]R2.2;Dbxref=FlyBase_Annotation_IDs:CG9258-RA,REFSEQ:NM_057819;score_text=Strongly Supported;score=11
chr2L	6787725	3.27209	869	ID=FBtr0079384;Name=nrv1-RA;Parent=FBgn0015776;Alias=FBtr0001276,FBtr0001277,CG9258-RA,Nrv1-RA,Nrv1[+]R2.2;Dbxref=FlyBase_Annotation_IDs:CG9258-RA,REFSEQ:NM_057819;score_text=Strongly Supported;score=11
chr2L	6792170	2.47478	2425	ID=FBtr0100381;Name=nrv2-RE;Parent=FBgn0015777;Dbxref=FlyBase_Annotation_IDs:CG9261-RE,REFSEQ:NM_001014476;score_text=Weakly Supported;score=3
chr2L	6797525	2.34703	745	ID=FBtr0100382;Name=nrv2-RF;Parent=FBgn0015777;Dbxref=FlyBase_Annotation_IDs:CG9261-RF,REFSEQ:NM_001014475;score_text=Strongly Supported;score=11
chr2L	6821640	2.11312	677	ID=FBtr0079341;Name=sens-2-RA;Parent=FBgn0051632;Alias=CG11243-RB,CG31632-RA;Dbxref=FlyBase_Annotation_IDs:CG31632-RA,REFSEQ:NM_164716;score_text=Strongly Supported;score=15
chr2L	6833785	3.08436	11468	ID=FBtr0079341;Name=sens-2-RA;Parent=FBgn0051632;Alias=CG11243-RB,CG31632-RA;Dbxref=FlyBase_Annotation_IDs:CG31632-RA,REFSEQ:NM_164716;score_text=Strongly Supported;score=15
chr2L	6907897	2.0689	80	ID=FBtr0079372;Name=CG13773-RA;Parent=FBgn0042092;Alias=BEST:GH23590-RA;Dbxref=FlyBase_Annotation_IDs:CG13773-RA,REFSEQ:NM_135237;score_text=Strongly Supported;score=11
chr2L	6918765	2.0539	24	ID=FBtr0079369;Name=nop5-RA;Parent=FBgn0026196;Dbxref=FlyBase_Annotation_IDs:CG10206-RA,REFSEQ:NM_058064;score_text=Strongly Supported;score=11
chr2L	6920760	2.27099	67	ID=FBtr0079346;Name=Hrb27C-RA;Parent=FBgn0004838;Alias=FBtr0005077,CG10377-RA;Dbxref=FlyBase_Annotation_IDs:CG10377-RA,REFSEQ:NM_057521;score_text=Strongly Supported;score=15
chr2L	6921810	2.24163	144	ID=FBtr0079348;Name=Hrb27C-RB;Parent=FBgn0004838;Alias=CG10377-RB;Dbxref=FlyBase_Annotation_IDs:CG10377-RB,REFSEQ:NM_164720;score_text=Moderately Supported;score=7
chr2L	6939870	2.09324	2376	ID=FBtr0079367;Name=CG18304-RA;Parent=FBgn0031869;Dbxref=FlyBase_Annotation_IDs:CG18304-RA,REFSEQ:NM_135239;score_text=Weakly Supported;score=3
chr2L	6966470	2.2754	1123	ID=FBtr0079356;Name=smt3-RA;Parent=FBgn0026170;Dbxref=FlyBase_Annotation_IDs:CG4494-RA,REFSEQ:NM_058063;score_text=Strongly Supported;score=11
chr2L	6967520	2.304	73	ID=FBtr0079356;Name=smt3-RA;Parent=FBgn0026170;Dbxref=FlyBase_Annotation_IDs:CG4494-RA,REFSEQ:NM_058063;score_text=Strongly Supported;score=11
chr2L	6971895	2.65252	159	ID=FBtr0079355;Name=snRNP-U1-70K-RA;Parent=FBgn0016978;Alias=snRNP70K-RA;Dbxref=FlyBase_Annotation_IDs:CG8749-RA,REFSEQ:NM_057857;score_text=Strongly Supported;score=11
chr2L	7009905	2.45869	17	ID=FBtr0079354;Name=uif-RA;Parent=FBgn0031879;Alias=SP1070-RA,CG9138-RA;Dbxref=FlyBase_Annotation_IDs:CG9138-RA,REFSEQ:NM_135247;score_text=Weakly Supported;score=3
chr2L	7032655	2.39066	52	ID=FBtr0079426;Name=Rab30-RA;Parent=FBgn0031882;Alias=CG9100-RA;Dbxref=FlyBase_Annotation_IDs:CG9100-RA,REFSEQ:NM_164728;score_text=Weakly Supported;score=3
chr2L	7049315	3.13898	911	ID=FBtr0079399;Name=milt-RB;Parent=FBgn0022201;Alias=CG13777-RB,milton-RB;Dbxref=FlyBase_Annotation_IDs:CG13777-RB,REFSEQ:NM_164738;score_text=Strongly Supported;score=15
chr2L	7084700	2.05633	66	ID=FBtr0079423;Name=Pvf2-RA;Parent=FBgn0031888;Alias=CG13780-RA;Dbxref=FlyBase_Annotation_IDs:CG13780-RA,REFSEQ:NM_078775;score_text=Strongly Supported;score=11
chr2L	7182070	2.12556	166	ID=FBtr0079405;Name=CG4495-RA;Parent=FBgn0031893;Dbxref=FlyBase_Annotation_IDs:CG4495-RA,REFSEQ:NM_135256;score_text=Strongly Supported;score=15
chr2L	7220045	3.13309	16	ID=FBtr0110799;Name=CG13784-RC;Parent=FBgn0031897;Alias=CG13784-RA;Dbxref=FlyBase_Annotation_IDs:CG13784-RC,REFSEQ:NM_001042878;score_text=Strongly Supported;score=11
chr2L	7258300	2.70555	788	ID=FBtr0300460;Name=CG31909-RC;Parent=FBgn0051909;Dbxref=REFSEQ:NM_001169429,FlyBase_Annotation_IDs:CG31909-RC;score_text=Moderately Supported;score=7
chr2L	7281610	3.38154	4442	ID=FBtr0089291;Name=Wnt4-RA;Parent=FBgn0010453;Dbxref=FlyBase_Annotation_IDs:CG4698-RA,REFSEQ:NM_057624;score_text=Strongly Supported;score=11
chr2L	7307055	2.66551	106	ID=FBtr0079432;Name=wg-RA;Parent=FBgn0004009;Alias=CG4889-RA;Dbxref=FlyBase_Annotation_IDs:CG4889-RA,REFSEQ:NM_078778;score_text=Strongly Supported;score=15
chr2L	7388290	2.52566	42	ID=FBtr0079469;Name=CG5149-RA;Parent=FBgn0031904;Dbxref=FlyBase_Annotation_IDs:CG5149-RA,REFSEQ:NM_135266;score_text=Strongly Supported;score=11
chr2L	7496475	2.28914	857	ID=FBtr0300897;Name=CG42533-RF;Parent=FBgn0260486;Dbxref=REFSEQ:NM_135281,FlyBase_Annotation_IDs:CG42533-RF;score_text=Strongly Supported;score=11
chr2L	7527135	2.06696	2261	ID=FBtr0112604;Name=Rapgap1-RE;Parent=FBgn0085403;Alias=FBtr0079453,FBtr0091495,CG33529-RA;Dbxref=FlyBase_Annotation_IDs:CG34374-RE,REFSEQ:NM_001014478;score_text=Strongly Supported;score=11
chr2L	7531020	2.24355	1624	ID=FBtr0112604;Name=Rapgap1-RE;Parent=FBgn0085403;Alias=FBtr0079453,FBtr0091495,CG33529-RA;Dbxref=FlyBase_Annotation_IDs:CG34374-RE,REFSEQ:NM_001014478;score_text=Strongly Supported;score=11
chr2L	7535150	3.19907	5754	ID=FBtr0112604;Name=Rapgap1-RE;Parent=FBgn0085403;Alias=FBtr0079453,FBtr0091495,CG33529-RA;Dbxref=FlyBase_Annotation_IDs:CG34374-RE,REFSEQ:NM_001014478;score_text=Strongly Supported;score=11
chr2L	7544390	2.37247	33	ID=FBtr0112605;Name=Rapgap1-RF;Parent=FBgn0085403;Alias=FBtr0079454,FBtr0091494,CG33529-RB;Dbxref=FlyBase_Annotation_IDs:CG34374-RF,REFSEQ:NM_001014479;score_text=Strongly Supported;score=11
chr2L	7782915	2.16374	58	ID=FBtr0079488;Name=CG7154-RA;Parent=FBgn0031947;Dbxref=FlyBase_Annotation_IDs:CG7154-RA,REFSEQ:NM_135304;score_text=Strongly Supported;score=15
chr2L	7809725	2.68441	972	ID=FBtr0079492;Name=cdc14-RA;Parent=FBgn0031952;Alias=CG7134-RA;Dbxref=FlyBase_Annotation_IDs:CG7134-RA,REFSEQ:NM_135309;score_text=Weakly Supported;score=3
chr2L	7810792	2.22206	95	ID=FBtr0079492;Name=cdc14-RA;Parent=FBgn0031952;Alias=CG7134-RA;Dbxref=FlyBase_Annotation_IDs:CG7134-RA,REFSEQ:NM_135309;score_text=Weakly Supported;score=3
chr2L	7827277	1.90194	25	ID=FBtr0079565;Name=Rack1-RA;Parent=FBgn0020618;Dbxref=FlyBase_Annotation_IDs:CG7111-RA,REFSEQ:NM_057921;score_text=Strongly Supported;score=11
chr2L	7828380	2.53374	637	ID=FBtr0079525;Name=mts-RA;Parent=FBgn0004177;Dbxref=FlyBase_Annotation_IDs:CG7109-RA,REFSEQ:NM_057457;score_text=Strongly Supported;score=15
chr2L	7887425	2.16966	64	ID=FBtr0079559;Name=CG7102-RA;Parent=FBgn0031961;Dbxref=FlyBase_Annotation_IDs:CG7102-RA,REFSEQ:NM_175980;score_text=Strongly Supported;score=11
chr2L	7984200	2.55781	42	ID=FBtr0112719;Name=Snoo-RD;Parent=FBgn0085450;Dbxref=FlyBase_Annotation_IDs:CG34421-RD,REFSEQ:NM_001103647;score_text=Strongly Supported;score=11
chr2L	7994385	3.14165	203	ID=FBtr0114550;Name=pes-RC;Parent=FBgn0031969;Dbxref=REFSEQ:NM_001144336,FlyBase_Annotation_IDs:CG7228-RC;score_text=Strongly Supported;score=11
chr2L	7998935	2.07855	1	ID=FBtr0100151;Name=CG7224-RB;Parent=FBgn0031971;Dbxref=FlyBase_Annotation_IDs:CG7224-RB,REFSEQ:NM_001038793;score_text=Strongly Supported;score=15
chr2L	8010765	2.05678	130	ID=FBtr0100065;Name=CG34010-RA;Parent=FBgn0054010;Dbxref=FlyBase_Annotation_IDs:CG34010-RA,REFSEQ:NM_001038794;score_text=Strongly Supported;score=10
chr2L	8031660	2.44511	303	ID=FBtr0079539;Name=Cka-RC;Parent=FBgn0044323;Alias=CG7392-RC;Dbxref=FlyBase_Annotation_IDs:CG7392-RC,REFSEQ:NM_164780;score_text=Strongly Supported;score=15
chr2L	8041040	1.96674	75	ID=FBtr0079540;Name=CG7429-RA;Parent=FBgn0031979;Dbxref=FlyBase_Annotation_IDs:CG7429-RA,REFSEQ:NM_135334;score_text=Strongly Supported;score=15
chr2L	8042895	1.96488	39	ID=FBtr0079546;Name=RpL36A-RA;Parent=FBgn0031980;Alias=CG7424-RA;Dbxref=FlyBase_Annotation_IDs:CG7424-RA,REFSEQ:NM_135335;score_text=Strongly Supported;score=11
chr2L	8083810	2.68487	388	ID=FBtr0079566;Name=Bsg-RB;Parent=FBgn0261822;Alias=CG31605-RB,CG:2L.3:tmp:58-RB;Dbxref=FlyBase_Annotation_IDs:CG31605-RB,REFSEQ:NM_164783;score_text=Strongly Supported;score=15
chr2L	8145305	1.98515	217	ID=FBtr0303391;Name=CG42763-RA;Parent=FBgn0261831;Dbxref=FlyBase_Annotation_IDs:CG42763-RA;score_text=Weakly Supported;score=0
chr2L	8162980	2.85514	318	ID=FBtr0300332;Name=CG8486-RE;Parent=FBgn0031993;Dbxref=REFSEQ:NM_164795,FlyBase_Annotation_IDs:CG8486-RE;score_text=Moderately Supported;score=7
chr2L	8205277	2.19979	149	ID=FBtr0079637;Name=CG8451-RA;Parent=FBgn0031998;Dbxref=FlyBase_Annotation_IDs:CG8451-RA,REFSEQ:NM_135348;score_text=Strongly Supported;score=11
chr2L	8277710	2.48579	12	ID=FBtr0079615;Name=Btk29A-RC;Parent=FBgn0003502;Alias=FBtr0005134,CG8049-RC;Dbxref=FlyBase_Annotation_IDs:CG8049-RC,REFSEQ:NM_164805;score_text=Strongly Supported;score=11
chr2L	8364755	2.54036	77	ID=FBtr0079646;Name=CSN8-RB;Parent=FBgn0261437;Alias=CG13383-RB,CG13383-RB;Dbxref=REFSEQ:NM_164809,FlyBase_Annotation_IDs:CG42522-RB;score_text=Strongly Supported;score=15
chr2L	8365980	2.18592	29	ID=FBtr0005088;Name=Pp2A-29B-RA;Parent=FBgn0260439;Alias=CG33297-RA,CG13383-RA;Dbxref=FlyBase_Annotation_IDs:CG17291-RA,REFSEQ:NM_001032056;score_text=Strongly Supported;score=15
chr2L	8415820	2.32163	130	ID=FBtr0079664;Name=Akap200-RA;Parent=FBgn0027932;Alias=FBtr0006346,CG13388-RA;Dbxref=FlyBase_Annotation_IDs:CG13388-RA,REFSEQ:NM_058112;score_text=Moderately Supported;score=7
chr2L	8416520	2.13813	830	ID=FBtr0079664;Name=Akap200-RA;Parent=FBgn0027932;Alias=FBtr0006346,CG13388-RA;Dbxref=FlyBase_Annotation_IDs:CG13388-RA,REFSEQ:NM_058112;score_text=Moderately Supported;score=7
chr2L	8478715	2.25374	10	ID=FBtr0303923;Name=d-RD;Parent=FBgn0262029;Alias=CG42840-RD;Dbxref=FlyBase_Annotation_IDs:CG42840-RD;score_text=Strongly Supported;score=15
chr2L	8511895	2.06407	51	ID=FBtr0079698;Name=CG13096-RA;Parent=FBgn0032050;Dbxref=FlyBase_Annotation_IDs:CG13096-RA,REFSEQ:NM_135392;score_text=Strongly Supported;score=11
chr2L	8522150	2.53392	251	ID=FBtr0079685;Name=Acer-RA;Parent=FBgn0016122;Dbxref=FlyBase_Annotation_IDs:CG10593-RA,REFSEQ:NM_057847;score_text=Strongly Supported;score=15
chr2L	8535205	2.97206	592	ID=FBtr0079688;Name=CG17834-RB;Parent=FBgn0028394;Alias=CG17834-RC;Dbxref=FlyBase_Annotation_IDs:CG17834-RB,REFSEQ:NM_164828;score_text=Moderately Supported;score=7
chr2L	8535905	2.1984	108	ID=FBtr0079688;Name=CG17834-RB;Parent=FBgn0028394;Alias=CG17834-RC;Dbxref=FlyBase_Annotation_IDs:CG17834-RB,REFSEQ:NM_164828;score_text=Moderately Supported;score=7
chr2L	8543325	2.54826	8	ID=FBtr0079691;Name=Sema-1a-RA;Parent=FBgn0011259;Alias=CG18405-RA;Dbxref=FlyBase_Annotation_IDs:CG18405-RA,REFSEQ:NM_164830;score_text=Moderately Supported;score=7
chr2L	8544165	2.65022	832	ID=FBtr0079691;Name=Sema-1a-RA;Parent=FBgn0011259;Alias=CG18405-RA;Dbxref=FlyBase_Annotation_IDs:CG18405-RA,REFSEQ:NM_164830;score_text=Moderately Supported;score=7
chr2L	8691690	1.99637	477	ID=FBtr0079748;Name=Hnf4-RB;Parent=FBgn0004914;Alias=CG9310-RB;Dbxref=FlyBase_Annotation_IDs:CG9310-RB,REFSEQ:NM_164833;score_text=Strongly Supported;score=11
chr2L	8709120	3.31697	82	ID=FBtr0079747;Name=Hnf4-RA;Parent=FBgn0004914;Alias=FBtr0007018,CG9310-RA;Dbxref=FlyBase_Annotation_IDs:CG9310-RA,REFSEQ:NM_057539;score_text=Strongly Supported;score=11
chr2L	8718185	2.72884	9147	ID=FBtr0079747;Name=Hnf4-RA;Parent=FBgn0004914;Alias=FBtr0007018,CG9310-RA;Dbxref=FlyBase_Annotation_IDs:CG9310-RA,REFSEQ:NM_057539;score_text=Strongly Supported;score=11
chr2L	8735790	2.18199	3	ID=FBtr0079746;Name=raw-RA;Parent=FBgn0003209;Alias=CG12437-RA;Dbxref=FlyBase_Annotation_IDs:CG12437-RA,REFSEQ:NM_164836;score_text=Strongly Supported;score=11
chr2L	8740305	2.4538	355	ID=FBtr0079745;Name=raw-RB;Parent=FBgn0003209;Alias=CG12437-RB;Dbxref=FlyBase_Annotation_IDs:CG12437-RB,REFSEQ:NM_080050;score_text=Strongly Supported;score=11
chr2L	8741145	2.43954	485	ID=FBtr0079745;Name=raw-RB;Parent=FBgn0003209;Alias=CG12437-RB;Dbxref=FlyBase_Annotation_IDs:CG12437-RB,REFSEQ:NM_080050;score_text=Strongly Supported;score=11
chr2L	8810025	2.73105	625	ID=FBtr0302994;Name=CG42712-RA;Parent=FBgn0261629;Dbxref=FlyBase_Annotation_IDs:CG42712-RA;score_text=Weakly Supported;score=4
chr2L	8825355	3.94125	270	ID=FBtr0079733;Name=SoxN-RA;Parent=FBgn0029123;Alias=CG18024-RA;Dbxref=FlyBase_Annotation_IDs:CG18024-RA,REFSEQ:NM_079996;score_text=Strongly Supported;score=15
chr2L	8842190	2.35032	16565	ID=FBtr0079733;Name=SoxN-RA;Parent=FBgn0029123;Alias=CG18024-RA;Dbxref=FlyBase_Annotation_IDs:CG18024-RA,REFSEQ:NM_079996;score_text=Strongly Supported;score=15
chr2L	8847317	2.11488	15459	ID=FBtr0079734;Name=CG32986-RA;Parent=FBgn0052986;Dbxref=FlyBase_Annotation_IDs:CG32986-RA,REFSEQ:NM_175992;score_text=Strongly Supported;score=15
chr2L	8849540	1.98977	13236	ID=FBtr0079734;Name=CG32986-RA;Parent=FBgn0052986;Dbxref=FlyBase_Annotation_IDs:CG32986-RA,REFSEQ:NM_175992;score_text=Strongly Supported;score=15
chr2L	8888740	2.35571	2749	ID=FBtr0302995;Name=CG42713-RA;Parent=FBgn0261630;Dbxref=FlyBase_Annotation_IDs:CG42713-RA;score_text=Strongly Supported;score=15
chr2L	8949920	2.28545	1280	ID=FBtr0079788;Name=C1GalTA-RB;Parent=FBgn0032078;Alias=CG9520-RB;Dbxref=FlyBase_Annotation_IDs:CG9520-RB,REFSEQ:NM_135414;score_text=Strongly Supported;score=11
chr2L	8958425	2.34393	319	ID=FBtr0079787;Name=CG31886-RA;Parent=FBgn0032079;Dbxref=FlyBase_Annotation_IDs:CG31886-RA,REFSEQ:NM_135415;score_text=Strongly Supported;score=11
chr2L	9146060	2.23682	5141	ID=FBtr0110960;Name=CG32982-RB;Parent=FBgn0052982;Alias=CG32982-RC,CG32982-RC;Dbxref=FlyBase_Annotation_IDs:CG32982-RB,REFSEQ:NM_176002;score_text=Strongly Supported;score=15
chr2L	9158520	2.02805	5715	ID=FBtr0079773;Name=CG13108-RA;Parent=FBgn0032100;Dbxref=FlyBase_Annotation_IDs:CG13108-RA,REFSEQ:NM_135432;score_text=Strongly Supported;score=13
chr2L	9176335	2.48612	23	ID=FBtr0303870;Name=tai-RC;Parent=FBgn0041092;Dbxref=FlyBase_Annotation_IDs:CG13109-RC;score_text=Moderately Supported;score=7
chr2L	9205350	2.14138	28992	ID=FBtr0303870;Name=tai-RC;Parent=FBgn0041092;Dbxref=FlyBase_Annotation_IDs:CG13109-RC;score_text=Moderately Supported;score=7
chr2L	9229850	1.90373	21192	ID=FBtr0079819;Name=aust-RA;Parent=FBgn0032104;Alias=CG17009-RA;Dbxref=FlyBase_Annotation_IDs:CG17009-RA,REFSEQ:NM_135434;score_text=Strongly Supported;score=11
chr2L	9330895	2.01736	128	ID=FBtr0079799;Name=Cks30A-RA;Parent=FBgn0010314;Alias=Cks-RA;Dbxref=FlyBase_Annotation_IDs:CG3738-RA,REFSEQ:NM_057599;score_text=Strongly Supported;score=15
chr2L	9448775	2.82281	1055	ID=FBtr0079822;Name=numb-RA;Parent=FBgn0002973;Alias=CG3779-RA;Dbxref=FlyBase_Annotation_IDs:CG3779-RA,REFSEQ:NM_078799;score_text=Strongly Supported;score=15
chr2L	9449335	3.32432	495	ID=FBtr0079822;Name=numb-RA;Parent=FBgn0002973;Alias=CG3779-RA;Dbxref=FlyBase_Annotation_IDs:CG3779-RA,REFSEQ:NM_078799;score_text=Strongly Supported;score=15
chr2L	9521295	2.32959	80	ID=FBtr0079825;Name=Oatp30B-RA;Parent=FBgn0032123;Alias=CG3811-RA;Dbxref=FlyBase_Annotation_IDs:CG3811-RA,REFSEQ:NM_164857;score_text=Strongly Supported;score=15
chr2L	9522940	2.20738	1725	ID=FBtr0079825;Name=Oatp30B-RA;Parent=FBgn0032123;Alias=CG3811-RA;Dbxref=FlyBase_Annotation_IDs:CG3811-RA,REFSEQ:NM_164857;score_text=Strongly Supported;score=15
chr2L	9568685	2.26715	207	ID=FBtr0079834;Name=CG3838-RA;Parent=FBgn0032130;Dbxref=FlyBase_Annotation_IDs:CG3838-RA,REFSEQ:NM_164859;score_text=Strongly Supported;score=13
chr2L	9570015	2.07425	302	ID=FBtr0079835;Name=CG3838-RB;Parent=FBgn0032130;Dbxref=FlyBase_Annotation_IDs:CG3838-RB,REFSEQ:NM_135454;score_text=Strongly Supported;score=13
chr2L	9576805	2.45155	37	ID=FBtr0079858;Name=CG4389-RA;Parent=FBgn0028479;Alias=CG4389-RB;Dbxref=FlyBase_Annotation_IDs:CG4389-RA,REFSEQ:NM_135455;score_text=Strongly Supported;score=11
chr2L	9613380	3.06764	1	ID=FBtr0079840;Name=Trx-2-RA;Parent=FBgn0040070;Alias=CG31884-RA;Dbxref=FlyBase_Annotation_IDs:CG31884-RA,REFSEQ:NM_078802;score_text=Strongly Supported;score=15
chr2L	9616880	2.69301	42	ID=FBtr0079842;Name=GlcAT-S-RB;Parent=FBgn0032135;Alias=CG3881-RB;Dbxref=FlyBase_Annotation_IDs:CG3881-RB,REFSEQ:NM_135459;score_text=Strongly Supported;score=15
chr2L	9699217	2.00004	76	ID=FBtr0079851;Name=Pka-C1-RB;Parent=FBgn0000273;Alias=CG4379-RB;Dbxref=FlyBase_Annotation_IDs:CG4379-RB,REFSEQ:NM_164866;score_text=Strongly Supported;score=11
chr2L	9699900	2.02125	109	ID=FBtr0079846;Name=hoip-RA;Parent=FBgn0015393;Alias=CG3949-RA;Dbxref=FlyBase_Annotation_IDs:CG3949-RA,REFSEQ:NM_079975;score_text=Strongly Supported;score=15
chr2L	9705955	2.67683	11	ID=FBtr0079849;Name=CG31710-RA;Parent=FBgn0051710;Dbxref=FlyBase_Annotation_IDs:CG31710-RA,REFSEQ:NM_164867;score_text=Strongly Supported;score=11
chr2L	9887920	2.02739	114	ID=FBtr0079872;Name=FKBP59-RA;Parent=FBgn0029174;Alias=CG4535-RA;Dbxref=FlyBase_Annotation_IDs:CG4535-RA,REFSEQ:NM_080156;score_text=Strongly Supported;score=15
chr2L	9894990	2.58444	299	ID=FBtr0079874;Name=Bka-RA;Parent=FBgn0010520;Alias=CG4539-RA;Dbxref=FlyBase_Annotation_IDs:CG4539-RA,REFSEQ:NM_080128;score_text=Strongly Supported;score=15
chr2L	9897475	2.02201	67	ID=FBtr0079905;Name=sop-RA;Parent=FBgn0004867;Alias=CG5920-RA;Dbxref=FlyBase_Annotation_IDs:CG5920-RA,REFSEQ:NM_057526;score_text=Strongly Supported;score=11
chr2L	9967195	2.58156	117	ID=FBtr0079888;Name=RpL13-RA;Parent=FBgn0011272;Alias=CG4651-RA,CG4651-RB;Dbxref=FlyBase_Annotation_IDs:CG4651-RA,REFSEQ:NM_078806;score_text=Strongly Supported;score=15
chr2L	9984730	2.28385	73	ID=FBtr0079974;Name=CG13130-RA;Parent=FBgn0040965;Dbxref=FlyBase_Annotation_IDs:CG13130-RA,REFSEQ:NM_144306;score_text=Strongly Supported;score=9
chr2L	9988370	3.11118	3713	ID=FBtr0079974;Name=CG13130-RA;Parent=FBgn0040965;Dbxref=FlyBase_Annotation_IDs:CG13130-RA,REFSEQ:NM_144306;score_text=Strongly Supported;score=9
chr2L	10056882	2.14616	24	ID=FBtr0079937;Name=Pen-RA;Parent=FBgn0011823;Dbxref=FlyBase_Annotation_IDs:CG4799-RA,REFSEQ:NM_057693;score_text=Strongly Supported;score=15
chr2L	10201030	2.41125	58	ID=FBtr0079962;Name=Ripalpha-RA;Parent=FBgn0032189;Alias=CG18145-RA;Dbxref=FlyBase_Annotation_IDs:CG18145-RA,REFSEQ:NM_135507;score_text=Strongly Supported;score=11
chr2L	10247055	2.20046	9	ID=FBtr0080088;Name=chico-RA;Parent=FBgn0024248;Dbxref=FlyBase_Annotation_IDs:CG5686-RA,REFSEQ:NM_164899;score_text=Strongly Supported;score=11
chr2L	10260862	1.92029	116	ID=FBtr0300562;Name=Pten-RG;Parent=FBgn0026379;Dbxref=REFSEQ:NM_001169462,FlyBase_Annotation_IDs:CG5671-RG;score_text=Strongly Supported;score=11
chr2L	10335045	1.98434	1131	ID=FBtr0079993;Name=GATAd-RA;Parent=FBgn0032223;Alias=CG5034-RA;Dbxref=FlyBase_Annotation_IDs:CG5034-RA,REFSEQ:NM_135539;score_text=Strongly Supported;score=15
chr2L	10366755	1.92183	57	ID=FBtr0080003;Name=CG5056-RA;Parent=FBgn0032231;Dbxref=FlyBase_Annotation_IDs:CG5056-RA,REFSEQ:NM_135547;score_text=Strongly Supported;score=15
chr2L	10388210	1.99584	132	ID=FBtr0080008;Name=da-RA;Parent=FBgn0000413;Dbxref=FlyBase_Annotation_IDs:CG5102-RA,REFSEQ:NM_057841;score_text=Strongly Supported;score=15
chr2L	10396715	1.9278	4	ID=FBtr0080009;Name=CG31716-RA;Parent=FBgn0051716;Alias=CG5244-RA;Dbxref=FlyBase_Annotation_IDs:CG31716-RA,REFSEQ:NM_164919;score_text=Strongly Supported;score=15
chr2L	10408335	2.54041	16	ID=FBtr0080016;Name=RpS27A-RA;Parent=FBgn0003942;Dbxref=FlyBase_Annotation_IDs:CG5271-RA,REFSEQ:NM_057430;score_text=Strongly Supported;score=15
chr2L	10506860	2.51004	82	ID=FBtr0080035;Name=Myo31DF-RA;Parent=FBgn0086347;Alias=CG7438-RA;Dbxref=FlyBase_Annotation_IDs:CG7438-RA,REFSEQ:NM_078814;score_text=Weakly Supported;score=3
chr2L	10850770	1.92395	98	ID=FBtr0080182;Name=porin-RA;Parent=FBgn0004363;Alias=CG6647-RA;Dbxref=FlyBase_Annotation_IDs:CG6647-RA,REFSEQ:NM_057465;score_text=Strongly Supported;score=11
chr2L	10964625	3.33685	497	ID=FBtr0290007;Name=dpr2-RB;Parent=FBgn0261871;Dbxref=FlyBase_Annotation_IDs:CG33507-RB,REFSEQ:NM_001014480;score_text=Weakly Supported;score=3
chr2L	10976245	2.02211	114	ID=FBtr0080167;Name=l(2)06225-RA;Parent=FBgn0010612;Alias=CG6105-RA;Dbxref=FlyBase_Annotation_IDs:CG6105-RA,REFSEQ:NM_143778;score_text=Strongly Supported;score=11
chr2L	10986185	1.97699	1231	ID=FBtr0080166;Name=piwi-RA;Parent=FBgn0004872;Dbxref=FlyBase_Annotation_IDs:CG6122-RA,REFSEQ:NM_057527;score_text=Strongly Supported;score=11
chr2L	11004140	2.38044	18	ID=FBtr0080164;Name=RpL9-RB;Parent=FBgn0015756;Alias=CG6141-RB;Dbxref=FlyBase_Annotation_IDs:CG6141-RB,REFSEQ:NM_164955;score_text=Strongly Supported;score=11
chr2L	11045300	2.17708	10451	ID=FBtr0080160;Name=CG18666-RA;Parent=FBgn0040967;Dbxref=FlyBase_Annotation_IDs:CG18666-RA,REFSEQ:NM_144308;score_text=Strongly Supported;score=14
chr2L	11067000	2.52542	3	ID=FBtr0080161;Name=Samuel-RA;Parent=FBgn0032330;Alias=CG31868-RA;Dbxref=FlyBase_Annotation_IDs:CG31868-RA,REFSEQ:NM_080362;score_text=Weakly Supported;score=3
chr2L	11075540	2.12206	4513	ID=FBtr0080193;Name=CG14915-RA;Parent=FBgn0032335;Dbxref=FlyBase_Annotation_IDs:CG14915-RA,REFSEQ:NM_135638;score_text=Strongly Supported;score=15
chr2L	11130875	2.64927	134	ID=FBtr0080200;Name=CG4751-RA;Parent=FBgn0032348;Dbxref=FlyBase_Annotation_IDs:CG4751-RA,REFSEQ:NM_135651;score_text=Strongly Supported;score=15
chr2L	11172210	3.0395	545	ID=FBtr0080216;Name=Vm32E-RA;Parent=FBgn0014076;Dbxref=FlyBase_Annotation_IDs:CG16874-RA,REFSEQ:NM_057755;score_text=Strongly Supported;score=11
chr2L	11271890	2.0845	2163	ID=FBtr0091678;Name=cana-RA;Parent=FBgn0040233;Alias=CG33694-RA,cana-RE,CG32955-RE;Dbxref=FlyBase_Annotation_IDs:CG33694-RA,REFSEQ:NM_001032076;score_text=Strongly Supported;score=15
chr2L	11358795	2.78572	6510	ID=FBtr0080235;Name=salr-RA;Parent=FBgn0000287;Alias=CG4881-RA;Dbxref=FlyBase_Annotation_IDs:CG4881-RA,REFSEQ:NM_078824;score_text=Strongly Supported;score=15
chr2L	11445840	4.0828	237	ID=FBtr0089913;Name=salm-RA;Parent=FBgn0261648;Alias=CG6464-RB;Dbxref=FlyBase_Annotation_IDs:CG6464-RA,REFSEQ:NM_164966;score_text=Strongly Supported;score=11
chr2L	11447590	2.88251	1987	ID=FBtr0089913;Name=salm-RA;Parent=FBgn0261648;Alias=CG6464-RB;Dbxref=FlyBase_Annotation_IDs:CG6464-RA,REFSEQ:NM_164966;score_text=Strongly Supported;score=11
chr2L	11486125	2.51841	64	ID=FBtr0080237;Name=sala-RA;Parent=FBgn0003313;Alias=CG4922-RA;Dbxref=FlyBase_Annotation_IDs:CG4922-RA,REFSEQ:NM_078825;score_text=Strongly Supported;score=15
chr2L	11517310	2.30606	94	ID=FBtr0080239;Name=CG4970-RB;Parent=FBgn0032364;Dbxref=FlyBase_Annotation_IDs:CG4970-RB,REFSEQ:NM_001032082;score_text=Strongly Supported;score=11
chr2L	11807040	3.09769	1932	ID=FBtr0080261;Name=crol-RA;Parent=FBgn0020309;Alias=FBtr0005176,CG14938-RA;Dbxref=FlyBase_Annotation_IDs:CG14938-RA,REFSEQ:NM_057895;score_text=Strongly Supported;score=11
chr2L	11808755	2.12448	217	ID=FBtr0080261;Name=crol-RA;Parent=FBgn0020309;Alias=FBtr0005176,CG14938-RA;Dbxref=FlyBase_Annotation_IDs:CG14938-RA,REFSEQ:NM_057895;score_text=Strongly Supported;score=11
chr2L	11971190	3.08482	10426	ID=FBtr0303291;Name=CG16965-RB;Parent=FBgn0032387;Dbxref=FlyBase_Annotation_IDs:CG16965-RB;score_text=Strongly Supported;score=15
chr2L	12004055	2.67803	1779	ID=FBtr0080313;Name=CG6746-RA;Parent=FBgn0032394;Dbxref=FlyBase_Annotation_IDs:CG6746-RA,REFSEQ:NM_135690;score_text=Strongly Supported;score=11
chr2L	12006505	2.28925	1871	ID=FBtr0080291;Name=Rh5-RA;Parent=FBgn0014019;Dbxref=FlyBase_Annotation_IDs:CG5279-RA,REFSEQ:NM_057748;score_text=Strongly Supported;score=15
chr2L	12007520	2.88954	856	ID=FBtr0080291;Name=Rh5-RA;Parent=FBgn0014019;Dbxref=FlyBase_Annotation_IDs:CG5279-RA,REFSEQ:NM_057748;score_text=Strongly Supported;score=15
chr2L	12011965	3.12755	3589	ID=FBtr0080291;Name=Rh5-RA;Parent=FBgn0014019;Dbxref=FlyBase_Annotation_IDs:CG5279-RA,REFSEQ:NM_057748;score_text=Strongly Supported;score=15
chr2L	12044760	2.26678	440	ID=FBtr0080307;Name=CG6785-RA;Parent=FBgn0032399;Dbxref=FlyBase_Annotation_IDs:CG6785-RA,REFSEQ:NM_135694;score_text=Strongly Supported;score=11
chr2L	12046160	2.19117	60	ID=FBtr0080306;Name=CG6770-RA;Parent=FBgn0032400;Dbxref=FlyBase_Annotation_IDs:CG6770-RA,REFSEQ:NM_135695;score_text=Strongly Supported;score=11
chr2L	12055995	3.75064	13	ID=FBtr0089655;Name=JhI-21-RA;Parent=FBgn0028425;Alias=CG12317-RA;Dbxref=FlyBase_Annotation_IDs:CG12317-RA,REFSEQ:NM_135698;score_text=Strongly Supported;score=11
chr2L	12080075	2.51267	3252	ID=FBtr0080297;Name=CG14947-RA;Parent=FBgn0032406;Dbxref=FlyBase_Annotation_IDs:CG14947-RA,REFSEQ:NM_135702;score_text=Moderately Supported;score=5
chr2L	12085885	1.99663	93	ID=FBtr0080298;Name=prd-RB;Parent=FBgn0003145;Alias=CG6716-RB;Dbxref=FlyBase_Annotation_IDs:CG6716-RB,REFSEQ:NM_164990;score_text=Weakly Supported;score=3
chr2L	12096455	1.98146	55	ID=FBtr0080364;Name=CG6712-RA;Parent=FBgn0032408;Dbxref=FlyBase_Annotation_IDs:CG6712-RA,REFSEQ:NM_058131;score_text=Strongly Supported;score=11
chr2L	12348000	1.99644	150	ID=FBtr0304858;Name=bru-2-RA;Parent=FBgn0262475;Alias=FBtr0080352,CG31761-RA,CG43065-RA;Dbxref=FlyBase_Annotation_IDs:CG43065-RA;score_text=Strongly Supported;score=15
chr2L	12366130	2.06225	236	ID=FBtr0304861;Name=bru-2-RH;Parent=FBgn0262475;Alias=CG43065-RH;Dbxref=FlyBase_Annotation_IDs:CG43065-RH;score_text=Strongly Supported;score=15
chr2L	12424702	1.97677	202	ID=FBtr0080366;Name=CG6405-RA;Parent=FBgn0032428;Dbxref=FlyBase_Annotation_IDs:CG6405-RA,REFSEQ:NM_135720;score_text=Strongly Supported;score=15
chr2L	12434765	2.01248	100	ID=FBtr0089898;Name=SC35-RA;Parent=FBgn0040286;Alias=CG5442-RA;Dbxref=FlyBase_Annotation_IDs:CG5442-RA,REFSEQ:NM_205967;score_text=Weakly Supported;score=3
chr2L	12461330	3.44838	93	ID=FBtr0299657;Name=bun-RC;Parent=FBgn0259176;Alias=FBtr0080379,CG5461-RC,CG42281-RI,CG42281-RI,bun-RI;Dbxref=REFSEQ:NM_165013,FlyBase_Annotation_IDs:CG42281-RC;score_text=Strongly Supported;score=11
chr2L	12483170	3.3859	404	ID=FBtr0299656;Name=bun-RB;Parent=FBgn0259176;Alias=FBtr0080378,CG5461-RB,CG42281-RH,CG42281-RH,bun-RH;Dbxref=REFSEQ:NM_001169494,FlyBase_Annotation_IDs:CG42281-RB;score_text=Weakly Supported;score=3
chr2L	12484290	2.58379	716	ID=FBtr0299656;Name=bun-RB;Parent=FBgn0259176;Alias=FBtr0080378,CG5461-RB,CG42281-RH,CG42281-RH,bun-RH;Dbxref=REFSEQ:NM_001169494,FlyBase_Annotation_IDs:CG42281-RB;score_text=Weakly Supported;score=3
chr2L	12505115	2.6668	835	ID=FBtr0300522;Name=bun-RE;Parent=FBgn0259176;Alias=CG42281-RL,bun-RL;Dbxref=REFSEQ:NM_001042893,FlyBase_Annotation_IDs:CG42281-RE;score_text=Weakly Supported;score=3
chr2L	12507775	2.75409	153	ID=FBtr0304629;Name=CG43051-RB;Parent=FBgn0262353;Dbxref=FlyBase_Annotation_IDs:CG43051-RB;score_text=Strongly Supported;score=15
chr2L	12521145	2.23133	13217	ID=FBtr0304629;Name=CG43051-RB;Parent=FBgn0262353;Dbxref=FlyBase_Annotation_IDs:CG43051-RB;score_text=Strongly Supported;score=15
chr2L	12529510	3.359	11060	ID=FBtr0300521;Name=bun-RA;Parent=FBgn0259176;Alias=CG42281-RK,bun-RK;Dbxref=REFSEQ:NM_080364,FlyBase_Annotation_IDs:CG42281-RA;score_text=Strongly Supported;score=11
chr2L	12545890	3.1206	740	ID=FBtr0299658;Name=bun-RG;Parent=FBgn0259176;Alias=CG42281-RJ,CG42281-RJ,bun-RJ;Dbxref=REFSEQ:NM_001042892,FlyBase_Annotation_IDs:CG42281-RG;score_text=Strongly Supported;score=11
chr2L	12587155	3.56228	716	ID=FBtr0112642;Name=nub-RB;Parent=FBgn0085424;Dbxref=FlyBase_Annotation_IDs:CG34395-RB,REFSEQ:NM_001103683;score_text=Moderately Supported;score=7
chr2L	12616240	2.05132	2108	ID=FBtr0112643;Name=nub-RD;Parent=FBgn0085424;Alias=FBtr0005116,FBtr0080375,CG6246-RA;Dbxref=FlyBase_Annotation_IDs:CG34395-RD,REFSEQ:NM_057311;score_text=Strongly Supported;score=15
chr2L	12618235	3.33328	113	ID=FBtr0112643;Name=nub-RD;Parent=FBgn0085424;Alias=FBtr0005116,FBtr0080375,CG6246-RA;Dbxref=FlyBase_Annotation_IDs:CG34395-RD,REFSEQ:NM_057311;score_text=Strongly Supported;score=15
chr2L	12678505	3.22147	101	ID=FBtr0080393;Name=pdm2-RA;Parent=FBgn0004394;Alias=CG12287-RA;Dbxref=FlyBase_Annotation_IDs:CG12287-RA,REFSEQ:NM_078834;score_text=Strongly Supported;score=15
chr2L	12692925	2.01083	12	ID=FBtr0080411;Name=CG5525-RA;Parent=FBgn0032444;Dbxref=FlyBase_Annotation_IDs:CG5525-RA,REFSEQ:NM_135735;score_text=Strongly Supported;score=11
chr2L	12975130	2.20399	508	ID=FBtr0080420;Name=Vha68-2-RC;Parent=FBgn0020367;Alias=CG3762-RC;Dbxref=FlyBase_Annotation_IDs:CG3762-RC,REFSEQ:NM_165022;score_text=Strongly Supported;score=15
chr2L	13060180	2.08324	65	ID=FBtr0089956;Name=CG9932-RA;Parent=FBgn0262160;Dbxref=FlyBase_Annotation_IDs:CG9932-RA,REFSEQ:NM_135755;score_text=Strongly Supported;score=11
chr2L	13165635	2.35823	84	ID=FBtr0080434;Name=Sir2-RA;Parent=FBgn0024291;Dbxref=FlyBase_Annotation_IDs:CG5216-RA,REFSEQ:NM_058003;score_text=Strongly Supported;score=15
chr2L	13191745	2.01198	204	ID=FBtr0080489;Name=CG16974-RA;Parent=FBgn0032479;Dbxref=FlyBase_Annotation_IDs:CG16974-RA,REFSEQ:NM_135766;score_text=Strongly Supported;score=11
chr2L	13203820	2.20978	52	ID=FBtr0080439;Name=Pect-RB;Parent=FBgn0032482;Alias=CG5547-RB;Dbxref=FlyBase_Annotation_IDs:CG5547-RB,REFSEQ:NM_165028;score_text=Strongly Supported;score=15
chr2L	13212097	2.60133	283	ID=FBtr0080487;Name=CG15482-RA;Parent=FBgn0032483;Dbxref=FlyBase_Annotation_IDs:CG15482-RA,REFSEQ:NM_135770;score_text=Strongly Supported;score=9
chr2L	13215895	2.76415	743	ID=FBtr0080485;Name=kek4-RA;Parent=FBgn0032484;Alias=CG9431-RA;Dbxref=FlyBase_Annotation_IDs:CG9431-RA,REFSEQ:NM_135771;score_text=Strongly Supported;score=11
chr2L	13225240	2.71093	34	ID=FBtr0080482;Name=CG15480-RA;Parent=FBgn0032489;Dbxref=FlyBase_Annotation_IDs:CG15480-RA,REFSEQ:NM_135776;score_text=Weakly Supported;score=1
chr2L	13226955	2.22252	898	ID=FBtr0080446;Name=CG16813-RA;Parent=FBgn0032490;Dbxref=FlyBase_Annotation_IDs:CG16813-RA,REFSEQ:NM_135777;score_text=Moderately Supported;score=6
chr2L	13229755	2.29951	113	ID=FBtr0273448;Name=CG16815-RB;Parent=FBgn0032491;Dbxref=FlyBase_Annotation_IDs:CG16815-RB,REFSEQ:NM_135778;score_text=Strongly Supported;score=15
chr2L	13235215	2.02708	582	ID=FBtr0080481;Name=CG15479-RA;Parent=FBgn0032493;Dbxref=REFSEQ:NM_135780,FlyBase_Annotation_IDs:CG15479-RA;score_text=Strongly Supported;score=11
chr2L	13244700	3.31278	1531	ID=FBtr0080452;Name=CG16820-RA;Parent=FBgn0032495;Dbxref=FlyBase_Annotation_IDs:CG16820-RA,REFSEQ:NM_135783;score_text=Strongly Supported;score=15
chr2L	13290725	3.1672	719	ID=FBtr0080461;Name=CG31729-RB;Parent=FBgn0051729;Alias=CG6263-RB;Dbxref=FlyBase_Annotation_IDs:CG31729-RB,REFSEQ:NM_135790;score_text=Strongly Supported;score=15
chr2L	13394955	2.0754	160	ID=FBtr0080524;Name=RpL24-RA;Parent=FBgn0032518;Alias=CG9282-RA;Dbxref=FlyBase_Annotation_IDs:CG9282-RA,REFSEQ:NM_135805;score_text=Strongly Supported;score=11
chr2L	13513465	3.42195	14376	ID=FBtr0091617;Name=CG33640-RA;Parent=FBgn0053640;Dbxref=FlyBase_Annotation_IDs:CG33640-RA,REFSEQ:NM_001032084;score_text=Weakly Supported;score=4
chr2L	13549270	1.98434	53	ID=FBtr0080513;Name=B4-RA;Parent=FBgn0023407;Dbxref=FlyBase_Annotation_IDs:CG9239-RA,REFSEQ:NM_057977;score_text=Strongly Supported;score=11
chr2L	13550705	2.63895	541	ID=FBtr0100660;Name=kuz-RC;Parent=FBgn0259984;Dbxref=FlyBase_Annotation_IDs:CG7147-RC,REFSEQ:NM_001014481;score_text=Strongly Supported;score=15
chr2L	13851495	2.06323	2083	ID=FBtr0080551;Name=CG7968-RA;Parent=FBgn0028532;Dbxref=FlyBase_Annotation_IDs:CG7968-RA,REFSEQ:NM_135840;score_text=Strongly Supported;score=14
chr2L	13904485	2.2368	126	ID=FBtr0080562;Name=Smg5-RB;Parent=FBgn0019890;Alias=CG8954-RB;Dbxref=FlyBase_Annotation_IDs:CG8954-RB,REFSEQ:NM_165069;score_text=Strongly Supported;score=11
chr2L	14021875	2.38984	1667	ID=FBtr0290243;Name=nimC3-RB;Parent=FBgn0001967;Alias=l(2)34Fa-RB;Dbxref=FlyBase_Annotation_IDs:CG16880-RB,REFSEQ:NM_080189;score_text=Weakly Supported;score=3
chr2L	14022470	2.09063	2262	ID=FBtr0290243;Name=nimC3-RB;Parent=FBgn0001967;Alias=l(2)34Fa-RB;Dbxref=FlyBase_Annotation_IDs:CG16880-RB,REFSEQ:NM_080189;score_text=Weakly Supported;score=3
chr2L	14024080	2.52121	2930	ID=FBtr0080591;Name=CG4500-RA;Parent=FBgn0028519;Dbxref=FlyBase_Annotation_IDs:CG4500-RA,REFSEQ:NM_135852;score_text=Strongly Supported;score=15
chr2L	14047390	2.15027	194	ID=FBtr0080592;Name=nimC4-RA;Parent=FBgn0260011;Alias=CG16876-RA;Dbxref=FlyBase_Annotation_IDs:CG16876-RA,REFSEQ:NM_135854;score_text=Strongly Supported;score=15
chr2L	14094780	2.63381	9874	ID=FBtr0080596;Name=CG16879-RA;Parent=FBgn0028904;Dbxref=FlyBase_Annotation_IDs:CG16879-RA,REFSEQ:NM_135857;score_text=Moderately Supported;score=7
chr2L	14234220	2.16405	112	ID=FBtr0089288;Name=smi35A-RA;Parent=FBgn0016930;Alias=CG4551-RA;Dbxref=FlyBase_Annotation_IDs:CG4551-RA,REFSEQ:NM_078840;score_text=Strongly Supported;score=11
chr2L	14262045	2.65405	1477	ID=FBtr0302731;Name=wb-RB;Parent=FBgn0261563;Alias=FBtr0080620,CG15288-RB,CG42677-RB;Dbxref=FlyBase_Annotation_IDs:CG42677-RB;score_text=Strongly Supported;score=15
chr2L	14288120	2.87592	10909	ID=FBtr0080621;Name=CG32971-RA;Parent=FBgn0052971;Dbxref=FlyBase_Annotation_IDs:CG32971-RA,REFSEQ:NM_176038;score_text=Strongly Supported;score=15
chr2L	14348775	2.18253	43	ID=FBtr0080641;Name=mTTF-RA;Parent=FBgn0028530;Alias=CG18124-RA;Dbxref=FlyBase_Annotation_IDs:CG18124-RA,REFSEQ:NM_135865;score_text=Strongly Supported;score=9
chr2L	14355425	2.15597	278	ID=FBtr0080626;Name=Rab14-RA;Parent=FBgn0015791;Dbxref=FlyBase_Annotation_IDs:CG4212-RA,REFSEQ:NM_057823;score_text=Strongly Supported;score=15
chr2L	14409745	3.89637	198	ID=FBtr0080637;Name=elB-RC;Parent=FBgn0004858;Alias=CG4220-RC;Dbxref=FlyBase_Annotation_IDs:CG4220-RC,REFSEQ:NM_205990;score_text=Strongly Supported;score=11
chr2L	14430465	2.26881	5334	ID=FBtr0080633;Name=Cpr35B-RA;Parent=FBgn0028871;Alias=CG3474-RA;Dbxref=FlyBase_Annotation_IDs:CG3474-RA,REFSEQ:NM_135869;score_text=Strongly Supported;score=11
chr2L	14435995	2.46019	10864	ID=FBtr0080633;Name=Cpr35B-RA;Parent=FBgn0028871;Alias=CG3474-RA;Dbxref=FlyBase_Annotation_IDs:CG3474-RA,REFSEQ:NM_135869;score_text=Strongly Supported;score=11
chr2L	14443940	2.86943	6982	ID=FBtr0300837;Name=CG15283-RB;Parent=FBgn0028844;Dbxref=FlyBase_Annotation_IDs:CG15283-RB,REFSEQ:NM_144317;score_text=Strongly Supported;score=11
chr2L	14444955	1.94389	5967	ID=FBtr0300837;Name=CG15283-RB;Parent=FBgn0028844;Dbxref=FlyBase_Annotation_IDs:CG15283-RB,REFSEQ:NM_144317;score_text=Strongly Supported;score=11
chr2L	14445795	3.27728	5127	ID=FBtr0300837;Name=CG15283-RB;Parent=FBgn0028844;Dbxref=FlyBase_Annotation_IDs:CG15283-RB,REFSEQ:NM_144317;score_text=Strongly Supported;score=11
chr2L	14446635	2.35174	4287	ID=FBtr0300837;Name=CG15283-RB;Parent=FBgn0028844;Dbxref=FlyBase_Annotation_IDs:CG15283-RB,REFSEQ:NM_144317;score_text=Strongly Supported;score=11
chr2L	14447807	1.96295	3115	ID=FBtr0300837;Name=CG15283-RB;Parent=FBgn0028844;Dbxref=FlyBase_Annotation_IDs:CG15283-RB,REFSEQ:NM_144317;score_text=Strongly Supported;score=11
chr2L	14490525	4.2226	337	ID=FBtr0080643;Name=noc-RA;Parent=FBgn0005771;Alias=FBtr0000759,FBtr0000760,CG4491-RA,noc[+]R3.0;Dbxref=FlyBase_Annotation_IDs:CG4491-RA,REFSEQ:NM_057569;score_text=Strongly Supported;score=15
chr2L	14497840	2.75782	6978	ID=FBtr0080643;Name=noc-RA;Parent=FBgn0005771;Alias=FBtr0000759,FBtr0000760,CG4491-RA,noc[+]R3.0;Dbxref=FlyBase_Annotation_IDs:CG4491-RA,REFSEQ:NM_057569;score_text=Strongly Supported;score=15
chr2L	14706405	2.75152	6260	ID=FBtr0080656;Name=CG15282-RA;Parent=FBgn0028855;Dbxref=FlyBase_Annotation_IDs:CG15282-RA,REFSEQ:NM_135872;score_text=Strongly Supported;score=15
chr2L	14973000	2.58435	9954	ID=FBtr0299711;Name=CG42313-RA;Parent=FBgn0259213;Alias=FBtr0080680,CG15277-RA,FBtr0091457,CG33515-RA;Dbxref=FlyBase_Annotation_IDs:CG42313-RA,REFSEQ:NM_001014485;score_text=Strongly Supported;score=11
chr2L	14995820	1.98353	1736	ID=FBtr0080676;Name=mol-RA;Parent=FBgn0086711;Alias=CG4482-RA;Dbxref=FlyBase_Annotation_IDs:CG4482-RA,REFSEQ:NM_135889;score_text=Strongly Supported;score=11
chr2L	15060850	2.75681	97	ID=FBtr0080722;Name=TfIIS-RA;Parent=FBgn0010422;Dbxref=FlyBase_Annotation_IDs:CG3710-RA,REFSEQ:NM_057619;score_text=Strongly Supported;score=11
chr2L	15111565	2.89633	1917	ID=FBtr0080705;Name=stc-RB;Parent=FBgn0001978;Alias=FBtr0001416,FBtr0001417,CG3647-RB,stc[+]R4.0B;Dbxref=FlyBase_Annotation_IDs:CG3647-RB,REFSEQ:NM_057251;score_text=Strongly Supported;score=15
chr2L	15113420	2.48912	62	ID=FBtr0080705;Name=stc-RB;Parent=FBgn0001978;Alias=FBtr0001416,FBtr0001417,CG3647-RB,stc[+]R4.0B;Dbxref=FlyBase_Annotation_IDs:CG3647-RB,REFSEQ:NM_057251;score_text=Strongly Supported;score=15
chr2L	15264655	2.48185	35	ID=FBtr0080709;Name=yuri-RB;Parent=FBgn0045842;Alias=CG31732-RB;Dbxref=FlyBase_Annotation_IDs:CG31732-RB,REFSEQ:NM_165106;score_text=Weakly Supported;score=3
chr2L	15324610	2.1062	5709	ID=FBtr0300021;Name=nht-RB;Parent=FBgn0041103;Dbxref=FlyBase_Annotation_IDs:CG15259-RB,REFSEQ:NM_078850;score_text=Strongly Supported;score=9
chr2L	15332730	2.56835	1134	ID=FBtr0080734;Name=esg-RA;Parent=FBgn0001981;Dbxref=FlyBase_Annotation_IDs:CG3758-RA,REFSEQ:NM_057252;score_text=Strongly Supported;score=15
chr2L	15333745	2.96169	119	ID=FBtr0080734;Name=esg-RA;Parent=FBgn0001981;Dbxref=FlyBase_Annotation_IDs:CG3758-RA,REFSEQ:NM_057252;score_text=Strongly Supported;score=15
chr2L	15426075	2.45624	490	ID=FBtr0080740;Name=wor-RA;Parent=FBgn0001983;Dbxref=FlyBase_Annotation_IDs:CG4158-RA,REFSEQ:NM_057253;score_text=Strongly Supported;score=11
chr2L	15478330	2.62286	61	ID=FBtr0080739;Name=sna-RA;Parent=FBgn0003448;Dbxref=FlyBase_Annotation_IDs:CG3956-RA,REFSEQ:NM_057384;score_text=Strongly Supported;score=11
chr2L	15492225	2.93532	6885	ID=FBtr0080738;Name=lace-RA;Parent=FBgn0002524;Alias=CG4162-RA;Dbxref=FlyBase_Annotation_IDs:CG4162-RA,REFSEQ:NM_057266;score_text=Strongly Supported;score=15
chr2L	15498910	2.63097	200	ID=FBtr0080738;Name=lace-RA;Parent=FBgn0002524;Alias=CG4162-RA;Dbxref=FlyBase_Annotation_IDs:CG4162-RA,REFSEQ:NM_057266;score_text=Strongly Supported;score=15
chr2L	15731870	3.05088	90	ID=FBtr0080777;Name=CycE-RB;Parent=FBgn0010382;Alias=FBtr0000744,FBtr0000745,CG3938-RB,CycE[+]R3.9;Dbxref=FlyBase_Annotation_IDs:CG3938-RB,REFSEQ:NM_057612;score_text=Strongly Supported;score=11
chr2L	15743385	2.06882	3224	ID=FBtr0080775;Name=CycE-RC;Parent=FBgn0010382;Alias=CG3938-RC;Dbxref=FlyBase_Annotation_IDs:CG3938-RC,REFSEQ:NM_165123;score_text=Strongly Supported;score=11
chr2L	15745730	2.22254	879	ID=FBtr0080775;Name=CycE-RC;Parent=FBgn0010382;Alias=CG3938-RC;Dbxref=FlyBase_Annotation_IDs:CG3938-RC,REFSEQ:NM_165123;score_text=Strongly Supported;score=11
chr2L	15748110	2.21074	45	ID=FBtr0080773;Name=CycE-RE;Parent=FBgn0010382;Alias=CG3938-RE;Dbxref=FlyBase_Annotation_IDs:CG3938-RE,REFSEQ:NM_165125;score_text=Strongly Supported;score=11
chr2L	15751015	1.91451	39	ID=FBtr0080771;Name=l(2)35Di-RA;Parent=FBgn0001989;Alias=CG13240-RA,BG:DS09217.1-RA;Dbxref=FlyBase_Annotation_IDs:CG13240-RA,REFSEQ:NM_135921;score_text=Strongly Supported;score=11
chr2L	15762810	2.13891	55	ID=FBtr0080765;Name=Gli-RA;Parent=FBgn0001987;Dbxref=FlyBase_Annotation_IDs:CG3903-RA,REFSEQ:NM_057254;score_text=Strongly Supported;score=11
chr2L	15908865	2.74653	6488	ID=FBtr0080809;Name=CG31821-RA;Parent=FBgn0051821;Dbxref=FlyBase_Annotation_IDs:CG31821-RA,REFSEQ:NM_135927;score_text=Strongly Supported;score=11
chr2L	15911385	2.06477	5503	ID=FBtr0080792;Name=CG13244-RA;Parent=FBgn0032577;Dbxref=FlyBase_Annotation_IDs:CG13244-RA,REFSEQ:NM_135928;score_text=Strongly Supported;score=15
chr2L	15911945	2.16498	4943	ID=FBtr0080792;Name=CG13244-RA;Parent=FBgn0032577;Dbxref=FlyBase_Annotation_IDs:CG13244-RA,REFSEQ:NM_135928;score_text=Strongly Supported;score=15
chr2L	15912540	2.14341	4348	ID=FBtr0080792;Name=CG13244-RA;Parent=FBgn0032577;Dbxref=FlyBase_Annotation_IDs:CG13244-RA,REFSEQ:NM_135928;score_text=Strongly Supported;score=15
chr2L	15913450	2.17422	3438	ID=FBtr0080792;Name=CG13244-RA;Parent=FBgn0032577;Dbxref=FlyBase_Annotation_IDs:CG13244-RA,REFSEQ:NM_135928;score_text=Strongly Supported;score=15
chr2L	16049775	3.19923	220	ID=FBtr0080806;Name=beat-Ia-RA;Parent=FBgn0013433;Dbxref=FlyBase_Annotation_IDs:CG4846-RA,REFSEQ:NM_058160;score_text=Strongly Supported;score=15
chr2L	16231495	2.24869	18	ID=FBtr0303797;Name=CG42817-RA;Parent=FBgn0261999;Dbxref=FlyBase_Annotation_IDs:CG42817-RA;score_text=Strongly Supported;score=15
chr2L	16251882	2.42869	96	ID=FBtr0080857;Name=PRL-1-RA;Parent=FBgn0024734;Alias=CG4993-RA;Dbxref=FlyBase_Annotation_IDs:CG4993-RA,REFSEQ:NM_165150;score_text=Strongly Supported;score=11
chr2L	16269540	3.63948	7417	ID=FBtr0080825;Name=CG4935-RA;Parent=FBgn0028897;Dbxref=FlyBase_Annotation_IDs:CG4935-RA,REFSEQ:NM_135938;score_text=Strongly Supported;score=15
chr2L	16280180	2.66734	7548	ID=FBtr0080854;Name=crp-RA;Parent=FBgn0001994;Dbxref=FlyBase_Annotation_IDs:CG7664-RA,REFSEQ:NM_057257;score_text=Strongly Supported;score=11
chr2L	16284835	3.11593	2893	ID=FBtr0080854;Name=crp-RA;Parent=FBgn0001994;Dbxref=FlyBase_Annotation_IDs:CG7664-RA,REFSEQ:NM_057257;score_text=Strongly Supported;score=11
chr2L	16287880	3.21411	152	ID=FBtr0080854;Name=crp-RA;Parent=FBgn0001994;Dbxref=FlyBase_Annotation_IDs:CG7664-RA,REFSEQ:NM_057257;score_text=Strongly Supported;score=11
chr2L	16325750	2.87846	95	ID=FBtr0080845;Name=cact-RB;Parent=FBgn0000250;Alias=FBtr0002544,FBtr0002545,CG5848-RB,cact[+]R2.2;Dbxref=FlyBase_Annotation_IDs:CG5848-RB,REFSEQ:NM_057594;score_text=Strongly Supported;score=11
chr2L	16329950	2.81864	23	ID=FBtr0080835;Name=CG4440-RA;Parent=FBgn0040984;Dbxref=FlyBase_Annotation_IDs:CG4440-RA,REFSEQ:NM_144320;score_text=Strongly Supported;score=13
chr2L	16351230	2.40152	863	ID=FBtr0273183;Name=CG42231-RA;Parent=FBgn0087041;Dbxref=FlyBase_Annotation_IDs:CG42231-RA,REFSEQ:NM_001144356;score_text=Weakly Supported;score=3
chr2L	16353050	2.13871	114	ID=FBtr0080836;Name=CG4455-RA;Parent=FBgn0028506;Dbxref=FlyBase_Annotation_IDs:CG4455-RA,REFSEQ:NM_135947;score_text=Strongly Supported;score=15
chr2L	16356760	2.06048	1	ID=FBtr0080837;Name=CaBP1-RA;Parent=FBgn0025678;Alias=CG5809-RA;Dbxref=FlyBase_Annotation_IDs:CG5809-RA,REFSEQ:NM_135948;score_text=Strongly Supported;score=11
chr2L	16422840	3.91834	22440	ID=FBtr0080860;Name=Idgf1-RA;Parent=FBgn0020416;Dbxref=FlyBase_Annotation_IDs:CG4472-RA,REFSEQ:NM_057910;score_text=Strongly Supported;score=15
chr2L	16486435	3.74462	451	ID=FBtr0080875;Name=dac-RA;Parent=FBgn0005677;Alias=FBtr0000953,FBtr0000954,CG4952-RA,dac[+]R5B;Dbxref=FlyBase_Annotation_IDs:CG4952-RA,REFSEQ:NM_165160;score_text=Weakly Supported;score=3
chr2L	16491440	2.08033	102	ID=FBtr0080866;Name=Tpr2-RA;Parent=FBgn0032586;Alias=CG4599-RA;Dbxref=FlyBase_Annotation_IDs:CG4599-RA,REFSEQ:NM_078860;score_text=Strongly Supported;score=15
chr2L	16521400	2.86117	1223	ID=FBtr0301144;Name=CG5953-RC;Parent=FBgn0032587;Dbxref=FlyBase_Annotation_IDs:CG5953-RC,REFSEQ:NM_001169518;score_text=Strongly Supported;score=11
chr2L	16526265	2.47059	6088	ID=FBtr0301144;Name=CG5953-RC;Parent=FBgn0032587;Dbxref=FlyBase_Annotation_IDs:CG5953-RC,REFSEQ:NM_001169518;score_text=Strongly Supported;score=11
chr2L	16533020	3.63077	143	ID=FBtr0080873;Name=CG5953-RA;Parent=FBgn0032587;Dbxref=FlyBase_Annotation_IDs:CG5953-RA,REFSEQ:NM_135952;score_text=Strongly Supported;score=11
chr2L	16534385	2.16593	1508	ID=FBtr0080873;Name=CG5953-RA;Parent=FBgn0032587;Dbxref=FlyBase_Annotation_IDs:CG5953-RA,REFSEQ:NM_135952;score_text=Strongly Supported;score=11
chr2L	16535925	2.4633	3048	ID=FBtr0080873;Name=CG5953-RA;Parent=FBgn0032587;Dbxref=FlyBase_Annotation_IDs:CG5953-RA,REFSEQ:NM_135952;score_text=Strongly Supported;score=11
chr2L	16548385	2.02688	1574	ID=FBtr0080872;Name=CG5968-RA;Parent=FBgn0032588;Dbxref=FlyBase_Annotation_IDs:CG5968-RA,REFSEQ:NM_135953;score_text=Strongly Supported;score=9
chr2L	16588145	3.33838	13768	ID=FBtr0300004;Name=CG42389-RF;Parent=FBgn0259735;Alias=FBtr0080881,CG31738-RB;Dbxref=FlyBase_Annotation_IDs:CG42389-RF,REFSEQ:NM_135957;score_text=Strongly Supported;score=15
chr2L	16601550	2.54358	363	ID=FBtr0300004;Name=CG42389-RF;Parent=FBgn0259735;Alias=FBtr0080881,CG31738-RB;Dbxref=FlyBase_Annotation_IDs:CG42389-RF,REFSEQ:NM_135957;score_text=Strongly Supported;score=15
chr2L	16680387	1.97693	331	ID=FBtr0080887;Name=squ-RA;Parent=FBgn0002652;Alias=CG4711-RA;Dbxref=FlyBase_Annotation_IDs:CG4711-RA,REFSEQ:NM_206000;score_text=Strongly Supported;score=15
chr2L	16716595	3.12732	404	ID=FBtr0303445;Name=CG31808-RC;Parent=FBgn0062978;Alias=CR31808-RC;Dbxref=FlyBase_Annotation_IDs:CG31808-RC;score_text=Strongly Supported;score=11
chr2L	16720480	2.00576	606	ID=FBtr0080889;Name=Cyt-c-p-RA;Parent=FBgn0000409;Dbxref=FlyBase_Annotation_IDs:CG17903-RA,REFSEQ:NM_057828;score_text=Strongly Supported;score=15
chr2L	16766715	1.92979	22	ID=FBtr0080895;Name=Mhc-RG;Parent=FBgn0086783;Alias=FBtr0005241,CG17927-RG,CG17927-RD;Dbxref=FlyBase_Annotation_IDs:CG17927-RG,REFSEQ:NM_165182;score_text=Strongly Supported;score=15
chr2L	16798950	2.04857	79	ID=FBtr0080911;Name=Ugt36Bc-RA;Parent=FBgn0040260;Alias=CG17932-RA;Dbxref=FlyBase_Annotation_IDs:CG17932-RA,REFSEQ:NM_144370;score_text=Strongly Supported;score=15
chr2L	16858047	1.97455	406	ID=FBtr0113414;Name=CG31809-RB;Parent=FBgn0051809;Dbxref=FlyBase_Annotation_IDs:CG31809-RB,REFSEQ:NM_001103698;score_text=Strongly Supported;score=11
chr2L	17260810	2.00045	78	ID=FBtr0080971;Name=beat-IIIc-RA;Parent=FBgn0032629;Alias=CG15138-RA;Dbxref=FlyBase_Annotation_IDs:CG15138-RA,REFSEQ:NM_165209;score_text=Strongly Supported;score=11
chr2L	17383905	2.51414	242	ID=FBtr0080968;Name=CG6860-RA;Parent=FBgn0032633;Dbxref=FlyBase_Annotation_IDs:CG6860-RA,REFSEQ:NM_165212;score_text=Strongly Supported;score=11
chr2L	17735865	2.33198	3656	ID=FBtr0081013;Name=CadN-RA;Parent=FBgn0015609;Alias=FBtr0002736,CG7100-RA,CadN[+]R15;Dbxref=FlyBase_Annotation_IDs:CG7100-RA,REFSEQ:NM_165229;score_text=Weakly Supported;score=3
chr2L	17752630	2.70234	13109	ID=FBtr0081013;Name=CadN-RA;Parent=FBgn0015609;Alias=FBtr0002736,CG7100-RA,CadN[+]R15;Dbxref=FlyBase_Annotation_IDs:CG7100-RA,REFSEQ:NM_165229;score_text=Weakly Supported;score=3
chr2L	18137875	2.05308	335	ID=FBtr0081042;Name=kel-RA;Parent=FBgn0001301;Alias=FBtr0002451,FBtr0002452,CG7210-RA,kel[+]R6.0;Dbxref=FlyBase_Annotation_IDs:CG7210-RA,REFSEQ:NM_165242;score_text=Strongly Supported;score=11
chr2L	18145295	2.35592	7085	ID=FBtr0081042;Name=kel-RA;Parent=FBgn0001301;Alias=FBtr0002451,FBtr0002452,CG7210-RA,kel[+]R6.0;Dbxref=FlyBase_Annotation_IDs:CG7210-RA,REFSEQ:NM_165242;score_text=Strongly Supported;score=11
chr2L	18150160	2.47738	2250	ID=FBtr0081040;Name=Socs36E-RA;Parent=FBgn0041184;Alias=CG15154-RA;Dbxref=FlyBase_Annotation_IDs:CG15154-RA,REFSEQ:NM_165243;score_text=Strongly Supported;score=11
chr2L	18151455	2.18488	955	ID=FBtr0081040;Name=Socs36E-RA;Parent=FBgn0041184;Alias=CG15154-RA;Dbxref=FlyBase_Annotation_IDs:CG15154-RA,REFSEQ:NM_165243;score_text=Strongly Supported;score=11
chr2L	18152575	3.39789	165	ID=FBtr0081040;Name=Socs36E-RA;Parent=FBgn0041184;Alias=CG15154-RA;Dbxref=FlyBase_Annotation_IDs:CG15154-RA,REFSEQ:NM_165243;score_text=Strongly Supported;score=11
chr2L	18484620	2.7263	109	ID=FBtr0081085;Name=CG10283-RA;Parent=FBgn0032681;Dbxref=FlyBase_Annotation_IDs:CG10283-RA,REFSEQ:NM_136035;score_text=Weakly Supported;score=3
chr2L	18563230	2.11488	58	ID=FBtr0112544;Name=Pde11-RB;Parent=FBgn0085370;Alias=FBtr0081082,FBtr0081083,CG15159-RA,CG10231-RA;Dbxref=FlyBase_Annotation_IDs:CG34341-RB,REFSEQ:NM_136041;score_text=Strongly Supported;score=11
chr2L	18617182	2.0174	75	ID=FBtr0081073;Name=MESR3-RA;Parent=FBgn0032694;Alias=CG15162-RA;Dbxref=FlyBase_Annotation_IDs:CG15162-RA,REFSEQ:NM_078873;score_text=Strongly Supported;score=15
chr2L	18688775	2.18369	21	ID=FBtr0081130;Name=msl-1-RA;Parent=FBgn0005617;Dbxref=FlyBase_Annotation_IDs:CG10385-RA,REFSEQ:NM_057548;score_text=Strongly Supported;score=11
chr2L	18695600	2.22996	133	ID=FBtr0081096;Name=CG10338-RA;Parent=FBgn0032700;Dbxref=FlyBase_Annotation_IDs:CG10338-RA,REFSEQ:NM_136053;score_text=Strongly Supported;score=15
chr2L	18703475	2.18932	8	ID=FBtr0081098;Name=CG10343-RA;Parent=FBgn0032703;Dbxref=FlyBase_Annotation_IDs:CG10343-RA,REFSEQ:NM_136056;score_text=Strongly Supported;score=15
chr2L	18776800	2.75326	5504	ID=FBtr0081123;Name=ham-RA;Parent=FBgn0045852;Alias=CG31753-RA,hamlet-RA;Dbxref=FlyBase_Annotation_IDs:CG31753-RA,REFSEQ:NM_165262;score_text=Weakly Supported;score=3
chr2L	18783100	3.85572	796	ID=FBtr0081123;Name=ham-RA;Parent=FBgn0045852;Alias=CG31753-RA,hamlet-RA;Dbxref=FlyBase_Annotation_IDs:CG31753-RA,REFSEQ:NM_165262;score_text=Weakly Supported;score=3
chr2L	18796085	3.06799	13781	ID=FBtr0081123;Name=ham-RA;Parent=FBgn0045852;Alias=CG31753-RA,hamlet-RA;Dbxref=FlyBase_Annotation_IDs:CG31753-RA,REFSEQ:NM_165262;score_text=Weakly Supported;score=3
chr2L	18839730	2.70099	63	ID=FBtr0081120;Name=CG10600-RA;Parent=FBgn0032717;Dbxref=FlyBase_Annotation_IDs:CG10600-RA,REFSEQ:NM_136069;score_text=Strongly Supported;score=11
chr2L	18845225	2.92251	41	ID=FBtr0081110;Name=CG17321-RA;Parent=FBgn0032719;Dbxref=FlyBase_Annotation_IDs:CG17321-RA,REFSEQ:NM_136071;score_text=Strongly Supported;score=15
chr2L	18859400	2.53032	188	ID=FBtr0089317;Name=CG10602-RA;Parent=FBgn0032721;Dbxref=FlyBase_Annotation_IDs:CG10602-RA,REFSEQ:NM_136072;score_text=Strongly Supported;score=11
chr2L	18881625	2.57387	369	ID=FBtr0081112;Name=tup-RB;Parent=FBgn0003896;Dbxref=FlyBase_Annotation_IDs:CG10619-RB,REFSEQ:NM_057426;score_text=Strongly Supported;score=11
chr2L	18895450	2.23327	14194	ID=FBtr0081112;Name=tup-RB;Parent=FBgn0003896;Dbxref=FlyBase_Annotation_IDs:CG10619-RB,REFSEQ:NM_057426;score_text=Strongly Supported;score=11
chr2L	18936365	2.15709	7583	ID=FBtr0081193;Name=ssp3-RA;Parent=FBgn0032723;Alias=CG18397-RA;Dbxref=FlyBase_Annotation_IDs:CG18397-RA,REFSEQ:NM_136073;score_text=Strongly Supported;score=11
chr2L	18944782	1.99478	834	ID=FBtr0081193;Name=ssp3-RA;Parent=FBgn0032723;Alias=CG18397-RA;Dbxref=FlyBase_Annotation_IDs:CG18397-RA,REFSEQ:NM_136073;score_text=Strongly Supported;score=11
chr2L	19009340	2.60337	67	ID=FBtr0302491;Name=RpL30-RC;Parent=FBgn0086710;Dbxref=FlyBase_Annotation_IDs:CG10652-RC;score_text=Strongly Supported;score=11
chr2L	19135410	2.94562	1604	ID=FBtr0304151;Name=brat-RD;Parent=FBgn0010300;Dbxref=FlyBase_Annotation_IDs:CG10719-RD;score_text=Weakly Supported;score=3
chr2L	19136880	2.02741	3074	ID=FBtr0304151;Name=brat-RD;Parent=FBgn0010300;Dbxref=FlyBase_Annotation_IDs:CG10719-RD;score_text=Weakly Supported;score=3
chr2L	19155010	2.81144	3565	ID=FBtr0081159;Name=brat-RB;Parent=FBgn0010300;Dbxref=FlyBase_Annotation_IDs:CG10719-RB,REFSEQ:NM_134302;score_text=Strongly Supported;score=15
chr2L	19158510	3.2221	65	ID=FBtr0081159;Name=brat-RB;Parent=FBgn0010300;Dbxref=FlyBase_Annotation_IDs:CG10719-RB,REFSEQ:NM_134302;score_text=Strongly Supported;score=15
chr2L	19161520	2.90302	2945	ID=FBtr0081159;Name=brat-RB;Parent=FBgn0010300;Dbxref=FlyBase_Annotation_IDs:CG10719-RB,REFSEQ:NM_134302;score_text=Strongly Supported;score=15
chr2L	19165125	2.83968	2442	ID=FBtr0081160;Name=brat-RC;Parent=FBgn0010300;Alias=CG10719-RC;Dbxref=FlyBase_Annotation_IDs:CG10719-RC,REFSEQ:NM_206004;score_text=Strongly Supported;score=15
chr2L	19166105	2.67707	1462	ID=FBtr0081160;Name=brat-RC;Parent=FBgn0010300;Alias=CG10719-RC;Dbxref=FlyBase_Annotation_IDs:CG10719-RC,REFSEQ:NM_206004;score_text=Strongly Supported;score=15
chr2L	19166840	2.04089	727	ID=FBtr0081160;Name=brat-RC;Parent=FBgn0010300;Alias=CG10719-RC;Dbxref=FlyBase_Annotation_IDs:CG10719-RC,REFSEQ:NM_206004;score_text=Strongly Supported;score=15
chr2L	19220250	2.63324	29904	ID=FBtr0081195;Name=drl-RA;Parent=FBgn0015380;Dbxref=FlyBase_Annotation_IDs:CG17348-RA,REFSEQ:NM_057791;score_text=Strongly Supported;score=15
chr2L	19323850	3.05255	23544	ID=FBtr0081196;Name=CG10750-RA;Parent=FBgn0032769;Dbxref=FlyBase_Annotation_IDs:CG10750-RA,REFSEQ:NM_136111;score_text=Strongly Supported;score=15
chr2L	19324935	2.40202	24629	ID=FBtr0081196;Name=CG10750-RA;Parent=FBgn0032769;Dbxref=FlyBase_Annotation_IDs:CG10750-RA,REFSEQ:NM_136111;score_text=Strongly Supported;score=15
chr2L	19326895	2.26671	26589	ID=FBtr0081196;Name=CG10750-RA;Parent=FBgn0032769;Dbxref=FlyBase_Annotation_IDs:CG10750-RA,REFSEQ:NM_136111;score_text=Strongly Supported;score=15
chr2L	19334105	2.20337	29119	ID=FBtr0081224;Name=dnt-RA;Parent=FBgn0024245;Dbxref=FlyBase_Annotation_IDs:CG17559-RA,REFSEQ:NM_057993;score_text=Strongly Supported;score=11
chr2L	19338480	2.02819	24744	ID=FBtr0081224;Name=dnt-RA;Parent=FBgn0024245;Dbxref=FlyBase_Annotation_IDs:CG17559-RA,REFSEQ:NM_057993;score_text=Strongly Supported;score=11
chr2L	19362035	2.05377	1189	ID=FBtr0081224;Name=dnt-RA;Parent=FBgn0024245;Dbxref=FlyBase_Annotation_IDs:CG17559-RA,REFSEQ:NM_057993;score_text=Strongly Supported;score=11
chr2L	19362980	2.4005	244	ID=FBtr0081224;Name=dnt-RA;Parent=FBgn0024245;Dbxref=FlyBase_Annotation_IDs:CG17559-RA,REFSEQ:NM_057993;score_text=Strongly Supported;score=11
chr2L	19363837	1.902	557	ID=FBtr0081197;Name=CG13086-RA;Parent=FBgn0032770;Dbxref=FlyBase_Annotation_IDs:CG13086-RA,REFSEQ:NM_136112;score_text=Moderately Supported;score=7
chr2L	19393955	2.93556	205	ID=FBtr0081200;Name=CG31798-RA;Parent=FBgn0051798;Dbxref=FlyBase_Annotation_IDs:CG31798-RA,REFSEQ:NM_165292;score_text=Strongly Supported;score=15
chr2L	19398995	2.84773	503	ID=FBtr0081216;Name=CG17544-RA;Parent=FBgn0032775;Dbxref=FlyBase_Annotation_IDs:CG17544-RA,REFSEQ:NM_136117;score_text=Strongly Supported;score=11
chr2L	19453560	2.13163	53	ID=FBtr0081287;Name=Top2-RA;Parent=FBgn0003732;Dbxref=FlyBase_Annotation_IDs:CG10223-RA,REFSEQ:NM_057412;score_text=Strongly Supported;score=11
chr2L	19572070	3.60349	111	ID=FBtr0081271;Name=spi-RC;Parent=FBgn0005672;Alias=CG10334-RC;Dbxref=FlyBase_Annotation_IDs:CG10334-RC,REFSEQ:NM_134294;score_text=Weakly Supported;score=3
chr2L	19575465	3.24934	122	ID=FBtr0100597;Name=spi-RG;Parent=FBgn0005672;Dbxref=FlyBase_Annotation_IDs:CG10334-RG,REFSEQ:NM_001032110;score_text=Weakly Supported;score=3
chr2L	19791380	2.1919	520	ID=FBtr0081318;Name=CdGAPr-RA;Parent=FBgn0032821;Alias=CG10538-RA;Dbxref=FlyBase_Annotation_IDs:CG10538-RA,REFSEQ:NM_136158;score_text=Weakly Supported;score=3
chr2L	19810735	3.66872	3801	ID=FBtr0081314;Name=CG13962-RA;Parent=FBgn0032824;Dbxref=FlyBase_Annotation_IDs:CG13962-RA,REFSEQ:NM_136160;score_text=Weakly Supported;score=1
chr2L	19816440	2.60275	1904	ID=FBtr0081314;Name=CG13962-RA;Parent=FBgn0032824;Dbxref=FlyBase_Annotation_IDs:CG13962-RA,REFSEQ:NM_136160;score_text=Weakly Supported;score=1
chr2L	19817245	2.60158	2709	ID=FBtr0081314;Name=CG13962-RA;Parent=FBgn0032824;Dbxref=FlyBase_Annotation_IDs:CG13962-RA,REFSEQ:NM_136160;score_text=Weakly Supported;score=1
chr2L	19887700	2.56751	4829	ID=FBtr0081311;Name=CG10481-RA;Parent=FBgn0032827;Dbxref=FlyBase_Annotation_IDs:CG10481-RA,REFSEQ:NM_136163;score_text=Weakly Supported;score=3
chr2L	19915420	2.16366	1904	ID=FBtr0081309;Name=Victoria-RA;Parent=FBgn0053117;Alias=CG33117-RA;Dbxref=FlyBase_Annotation_IDs:CG33117-RA,REFSEQ:NM_176063;score_text=Strongly Supported;score=10
chr2L	20085135	2.3442	71	ID=FBtr0304723;Name=fok-RC;Parent=FBgn0020303;Dbxref=FlyBase_Annotation_IDs:CG10746-RC;score_text=Strongly Supported;score=11
chr2L	20121045	3.96892	13878	ID=FBtr0081378;Name=CG10651-RA;Parent=FBgn0032853;Dbxref=FlyBase_Annotation_IDs:CG10651-RA,REFSEQ:NM_136185;score_text=Strongly Supported;score=11
chr2L	20311060	2.03278	159	ID=FBtr0081353;Name=spir-RB;Parent=FBgn0003475;Alias=CG10076-RB,long form;Dbxref=FlyBase_Annotation_IDs:CG10076-RB,REFSEQ:NM_080115;score_text=Strongly Supported;score=15
chr2L	20417355	2.19346	294	ID=FBtr0081358;Name=Arc-p34-RA;Parent=FBgn0032859;Alias=CG10954-RA;Dbxref=FlyBase_Annotation_IDs:CG10954-RA,REFSEQ:NM_136189;score_text=Strongly Supported;score=15
chr2L	20476820	2.36384	13371	ID=FBtr0081363;Name=CG2493-RA;Parent=FBgn0032864;Dbxref=FlyBase_Annotation_IDs:CG2493-RA,REFSEQ:NM_136193;score_text=Strongly Supported;score=11
chr2L	20494565	2.47348	541	ID=FBtr0100062;Name=CG34007-RA;Parent=FBgn0054007;Dbxref=FlyBase_Annotation_IDs:CG34007-RA,REFSEQ:NM_001038840;score_text=Strongly Supported;score=15
chr2L	20770540	4.45887	196	ID=FBtr0081412;Name=cad-RA;Parent=FBgn0000251;Alias=FBtr0002789,CG1759-RA,cad[+]R2.6;Dbxref=FlyBase_Annotation_IDs:CG1759-RA,REFSEQ:NM_057606;score_text=Strongly Supported;score=15
chr2L	20783280	2.63845	4369	ID=FBtr0081414;Name=Pomp-RA;Parent=FBgn0032884;Alias=CG9324-RA;Dbxref=FlyBase_Annotation_IDs:CG9324-RA,REFSEQ:NM_136213;score_text=Strongly Supported;score=15
chr2L	20787480	2.89993	169	ID=FBtr0081414;Name=Pomp-RA;Parent=FBgn0032884;Alias=CG9324-RA;Dbxref=FlyBase_Annotation_IDs:CG9324-RA,REFSEQ:NM_136213;score_text=Strongly Supported;score=15
chr2L	20797735	2.30408	18	ID=FBtr0081415;Name=CG9328-RB;Parent=FBgn0032886;Dbxref=FlyBase_Annotation_IDs:CG9328-RB,REFSEQ:NM_165344;score_text=Strongly Supported;score=15
chr2L	20831265	2.0476	3	ID=FBtr0081423;Name=CG31674-RA;Parent=FBgn0051674;Alias=CT5232;Dbxref=FlyBase_Annotation_IDs:CG31674-RA,REFSEQ:NM_136219;score_text=Strongly Supported;score=15
chr2L	20890380	2.02019	13	ID=FBtr0081444;Name=CG9339-RC;Parent=FBgn0032901;Dbxref=FlyBase_Annotation_IDs:CG9339-RC,REFSEQ:NM_165352;score_text=Weakly Supported;score=3
chr2L	20917855	2.05408	401	ID=FBtr0081442;Name=CG9339-RB;Parent=FBgn0032901;Dbxref=FlyBase_Annotation_IDs:CG9339-RB,REFSEQ:NM_165350;score_text=Weakly Supported;score=3
chr2L	21143185	1.88326	42	ID=FBtr0081468;Name=CG9253-RA;Parent=FBgn0032919;Dbxref=FlyBase_Annotation_IDs:CG9253-RA,REFSEQ:NM_136246;score_text=Strongly Supported;score=15
chr2L	21168455	1.90179	99	ID=FBtr0081473;Name=Acon-RB;Parent=FBgn0010100;Alias=CG9244-RB;Dbxref=FlyBase_Annotation_IDs:CG9244-RB,REFSEQ:NM_079969;score_text=Strongly Supported;score=15
chr2L	21215180	3.42925	3347	ID=FBtr0081488;Name=CG8679-RA;Parent=FBgn0032934;Dbxref=FlyBase_Annotation_IDs:CG8679-RA,REFSEQ:NM_136255;score_text=Strongly Supported;score=11
chr2L	21221410	2.20461	74	ID=FBtr0081477;Name=CG8677-RA;Parent=FBgn0026577;Dbxref=FlyBase_Annotation_IDs:CG8677-RA,REFSEQ:NM_136257;score_text=Strongly Supported;score=15
chr2L	21237195	2.78109	42	ID=FBtr0081479;Name=Hr39-RB;Parent=FBgn0261239;Alias=FBtr0000589,FBtr0000590,CG8676-RB,Hr39[+]R5.1;Dbxref=FlyBase_Annotation_IDs:CG8676-RB,REFSEQ:NM_134296;score_text=Moderately Supported;score=7
chr2L	21250985	2.25798	10174	ID=FBtr0081482;Name=l(2)k14505-RA;Parent=FBgn0021856;Alias=CG8674-RA;Dbxref=FlyBase_Annotation_IDs:CG8674-RA,REFSEQ:NM_136258;score_text=Strongly Supported;score=15
chr2L	21344400	2.25814	203	ID=FBtr0273404;Name=Tsp39D-RB;Parent=FBgn0032943;Dbxref=FlyBase_Annotation_IDs:CG8666-RB,REFSEQ:NM_078888;score_text=Strongly Supported;score=15
chr2L	21573370	2.25698	8	ID=FBtr0085896;Name=CG3305-RA;Parent=FBgn0032949;Dbxref=FlyBase_Annotation_IDs:CG3305-RA,REFSEQ:NM_136267;score_text=Strongly Supported;score=15
chr2L	21618870	3.15567	98	ID=FBtr0085922;Name=CG2201-RC;Parent=FBgn0032955;Dbxref=FlyBase_Annotation_IDs:CG2201-RC,REFSEQ:NM_136271;score_text=Weakly Supported;score=3
chr2L	21629930	2.72143	2	ID=FBtr0100293;Name=Df31-RF;Parent=FBgn0022893;Alias=CG2207-RF;Dbxref=FlyBase_Annotation_IDs:CG2207-RF,REFSEQ:NM_001032217;score_text=Strongly Supported;score=11
chr2L	21633290	2.1131	215	ID=FBtr0100324;Name=Ac3-RC;Parent=FBgn0023416;Dbxref=FlyBase_Annotation_IDs:CG1506-RC,REFSEQ:NM_001014496;score_text=Strongly Supported;score=15
chr2L	21683900	2.84827	636	ID=FBtr0085901;Name=CG31619-RA;Parent=FBgn0051619;Alias=CG2131-RA;Dbxref=FlyBase_Annotation_IDs:CG31619-RA,REFSEQ:NM_165396;score_text=Strongly Supported;score=15
chr2L	21758100	2.36621	98	ID=FBtr0085903;Name=CG1416-RA;Parent=FBgn0032961;Dbxref=FlyBase_Annotation_IDs:CG1416-RA,REFSEQ:NM_136277;score_text=Strongly Supported;score=15
chr2L	21789635	2.47754	5622	ID=FBtr0085909;Name=CG11630-RA;Parent=FBgn0032964;Dbxref=FlyBase_Annotation_IDs:CG11630-RA,REFSEQ:NM_136280;score_text=Strongly Supported;score=10
chr2L	21794815	3.19803	615	ID=FBtr0300999;Name=CG31612-RB;Parent=FBgn0051612;Dbxref=REFSEQ:NM_001169571,FlyBase_Annotation_IDs:CG31612-RB;score_text=Strongly Supported;score=11
chr2L	21828485	3.63651	110	ID=FBtr0085906;Name=tsh-RA;Parent=FBgn0003866;Alias=CG1374-RA;Dbxref=FlyBase_Annotation_IDs:CG1374-RA,REFSEQ:NM_078891;score_text=Strongly Supported;score=15
chr2L	21843640	2.17352	11558	ID=FBtr0085907;Name=tsh-RB;Parent=FBgn0003866;Alias=CG1374-RB;Dbxref=FlyBase_Annotation_IDs:CG1374-RB,REFSEQ:NM_206021;score_text=Moderately Supported;score=7
chr2L	21847560	2.26214	15478	ID=FBtr0085907;Name=tsh-RB;Parent=FBgn0003866;Alias=CG1374-RB;Dbxref=FlyBase_Annotation_IDs:CG1374-RB,REFSEQ:NM_206021;score_text=Moderately Supported;score=7
chr2L	21851620	2.27909	19538	ID=FBtr0085907;Name=tsh-RB;Parent=FBgn0003866;Alias=CG1374-RB;Dbxref=FlyBase_Annotation_IDs:CG1374-RB,REFSEQ:NM_206021;score_text=Moderately Supported;score=7
chr2L	21853545	2.06319	21463	ID=FBtr0085907;Name=tsh-RB;Parent=FBgn0003866;Alias=CG1374-RB;Dbxref=FlyBase_Annotation_IDs:CG1374-RB,REFSEQ:NM_206021;score_text=Moderately Supported;score=7
chr2L	21868875	2.17584	29414	ID=FBtr0085950;Name=CG11629-RA;Parent=FBgn0032965;Dbxref=FlyBase_Annotation_IDs:CG11629-RA,REFSEQ:NM_136281;score_text=Strongly Supported;score=11
chr2L	21899395	4.53498	1106	ID=FBtr0085950;Name=CG11629-RA;Parent=FBgn0032965;Dbxref=FlyBase_Annotation_IDs:CG11629-RA,REFSEQ:NM_136281;score_text=Strongly Supported;score=11
chr2L	22019095	3.81212	940	ID=FBtr0089377;Name=tio-RA;Parent=FBgn0028979;Alias=CG12630-RA,tiptop-RA;Dbxref=FlyBase_Annotation_IDs:CG12630-RA,REFSEQ:NM_079994;score_text=Moderately Supported;score=7
chr2L	22024555	4.40934	4520	ID=FBtr0089377;Name=tio-RA;Parent=FBgn0028979;Alias=CG12630-RA,tiptop-RA;Dbxref=FlyBase_Annotation_IDs:CG12630-RA,REFSEQ:NM_079994;score_text=Moderately Supported;score=7
chr2L	22151745	2.32795	10	ID=FBtr0303249;Name=CG34137-RB;Parent=FBgn0083973;Dbxref=FlyBase_Annotation_IDs:CG34137-RB;score_text=Strongly Supported;score=15
chr2L	22168930	2.38703	261	ID=FBtr0085964;Name=CG1832-RA;Parent=FBgn0032979;Dbxref=FlyBase_Annotation_IDs:CG1832-RA,REFSEQ:NM_136293;score_text=Strongly Supported;score=11
chr2L	22240015	2.08896	109	ID=FBtr0299874;Name=CG3262-RC;Parent=FBgn0032986;Dbxref=FlyBase_Annotation_IDs:CG3262-RC,REFSEQ:NM_001144381;score_text=Strongly Supported;score=15
chr2L	22247890	2.26022	57	ID=FBtr0085961;Name=RpL21-RA;Parent=FBgn0032987;Alias=CG12775-RA;Dbxref=FlyBase_Annotation_IDs:CG12775-RA,REFSEQ:NM_136300;score_text=Strongly Supported;score=11
chr2L	22429400	2.14928	19	ID=FBtr0111132;Name=RpL5-RB;Parent=FBgn0064225;Alias=CG17489-RB;Dbxref=FlyBase_Annotation_IDs:CG17489-RB,REFSEQ:NM_001042923;score_text=Strongly Supported;score=11
chr2L	22471925	2.22085	129	ID=FBtr0111252;Name=CG17494-RA;Parent=FBgn0040011;Dbxref=FlyBase_Annotation_IDs:CG17494-RA,REFSEQ:NM_001042934;score_text=Strongly Supported;score=15
chr2R	18410	2.2038	32	ID=FBtr0111298;Name=CG17683-RA;Parent=FBgn0262115;Dbxref=FlyBase_Annotation_IDs:CG17683-RA,REFSEQ:NM_001042963;score_text=Strongly Supported;score=11
chr2R	75740	2.47044	79	ID=FBtr0111266;Name=CG40127-RA;Parent=FBgn0262116;Dbxref=FlyBase_Annotation_IDs:CG40127-RA,REFSEQ:NM_001042968;score_text=Strongly Supported;score=11
chr2R	404005	2.03088	44	ID=FBtr0111120;Name=RpL38-RA;Parent=FBgn0040007;Alias=CG18001-RA;Dbxref=FlyBase_Annotation_IDs:CG18001-RA,REFSEQ:NM_001042975;score_text=Strongly Supported;score=11
chr2R	506485	2.35835	49	ID=FBtr0299924;Name=CG17486-RB;Parent=FBgn0032997;Dbxref=FlyBase_Annotation_IDs:CG17486-RB,REFSEQ:NM_001042981;score_text=Strongly Supported;score=15
chr2R	559265	2.18437	97	ID=FBtr0111291;Name=CG17883-RA;Parent=FBgn0040005;Dbxref=FlyBase_Annotation_IDs:CG17883-RA,REFSEQ:NM_001042983;score_text=Strongly Supported;score=15
chr2R	711935	2.53244	114	ID=FBtr0111274;Name=CG17528-RC;Parent=FBgn0261387;Dbxref=FlyBase_Annotation_IDs:CG17528-RC,REFSEQ:NM_001042998;score_text=Strongly Supported;score=11
chr2R	978110	1.92896	12	ID=FBtr0086078;Name=CG3107-RB;Parent=FBgn0033005;Dbxref=FlyBase_Annotation_IDs:CG3107-RB,REFSEQ:NM_165416;score_text=Moderately Supported;score=7
chr2R	1541260	2.08397	116	ID=FBtr0086034;Name=CG1344-RA;Parent=FBgn0027507;Dbxref=FlyBase_Annotation_IDs:CG1344-RA,REFSEQ:NM_136331;score_text=Strongly Supported;score=15
chr2R	1589595	2.26891	17	ID=FBtr0086039;Name=vlc-RA;Parent=FBgn0259978;Alias=CG8390-RA;Dbxref=FlyBase_Annotation_IDs:CG8390-RA,REFSEQ:NM_080129;score_text=Strongly Supported;score=15
chr2R	1670217	2.33192	143	ID=FBtr0086053;Name=CG11163-RA;Parent=FBgn0025693;Dbxref=FlyBase_Annotation_IDs:CG11163-RA,REFSEQ:NM_136341;score_text=Strongly Supported;score=11
chr2R	1903230	2.04603	40	ID=FBtr0086029;Name=Act42A-RA;Parent=FBgn0000043;Alias=CG12051-RA;Dbxref=FlyBase_Annotation_IDs:CG12051-RA,REFSEQ:NM_078901;score_text=Strongly Supported;score=11
chr2R	1904665	2.32381	583	ID=FBtr0085972;Name=Pngl-RA;Parent=FBgn0033050;Alias=CG7865-RA,PNGase-RA;Dbxref=FlyBase_Annotation_IDs:CG7865-RA,REFSEQ:NM_136348;score_text=Strongly Supported;score=15
chr2R	2019500	3.34227	76	ID=FBtr0086012;Name=EcR-RC;Parent=FBgn0000546;Alias=FBtr0002472,FBtr0002473,CG1765-RC,EcR[+]RB2;Dbxref=FlyBase_Annotation_IDs:CG1765-RC,REFSEQ:NM_165464;score_text=Strongly Supported;score=11
chr2R	2020865	2.58959	1441	ID=FBtr0086012;Name=EcR-RC;Parent=FBgn0000546;Alias=FBtr0002472,FBtr0002473,CG1765-RC,EcR[+]RB2;Dbxref=FlyBase_Annotation_IDs:CG1765-RC,REFSEQ:NM_165464;score_text=Strongly Supported;score=11
chr2R	2038750	2.66201	5884	ID=FBtr0086010;Name=EcR-RE;Parent=FBgn0000546;Alias=CG1765-RE;Dbxref=FlyBase_Annotation_IDs:CG1765-RE,REFSEQ:NM_165463;score_text=Strongly Supported;score=11
chr2R	2081625	2.53643	1887	ID=FBtr0086003;Name=Ptr-RA;Parent=FBgn0033068;Alias=CG11212-RA;Dbxref=FlyBase_Annotation_IDs:CG11212-RA,REFSEQ:NM_136365;score_text=Strongly Supported;score=11
chr2R	2083795	2.76891	283	ID=FBtr0086003;Name=Ptr-RA;Parent=FBgn0033068;Alias=CG11212-RA;Dbxref=FlyBase_Annotation_IDs:CG11212-RA,REFSEQ:NM_136365;score_text=Strongly Supported;score=11
chr2R	2108575	2.47746	31	ID=FBtr0085993;Name=bin3-RA;Parent=FBgn0033073;Alias=CG8276-RA;Dbxref=FlyBase_Annotation_IDs:CG8276-RA,REFSEQ:NM_165468;score_text=Strongly Supported;score=15
chr2R	2123520	2.98566	6009	ID=FBtr0085995;Name=Pld-RB;Parent=FBgn0033075;Alias=CG12110-RB;Dbxref=FlyBase_Annotation_IDs:CG12110-RB,REFSEQ:NM_165470;score_text=Strongly Supported;score=15
chr2R	2403100	2.14001	13336	ID=FBtr0114365;Name=jing-RI;Parent=FBgn0086655;Alias=CG9403-RI;Dbxref=FlyBase_Annotation_IDs:CG9397-RI,REFSEQ:NM_001103730;score_text=Moderately Supported;score=7
chr2R	2460815	2.89754	27668	ID=FBtr0086155;Name=CG15233-RA;Parent=FBgn0033076;Dbxref=FlyBase_Annotation_IDs:CG15233-RA,REFSEQ:NM_136370;score_text=Weakly Supported;score=2
chr2R	2462670	2.37439	25813	ID=FBtr0086155;Name=CG15233-RA;Parent=FBgn0033076;Dbxref=FlyBase_Annotation_IDs:CG15233-RA,REFSEQ:NM_136370;score_text=Weakly Supported;score=2
chr2R	2498020	3.14676	10	ID=FBtr0114364;Name=jing-RH;Parent=FBgn0086655;Alias=FBtr0086106,CG9403-RC,CG9403-RH;Dbxref=FlyBase_Annotation_IDs:CG9397-RH,REFSEQ:NM_001103729;score_text=Moderately Supported;score=7
chr2R	2500575	3.25202	709	ID=FBtr0114363;Name=jing-RG;Parent=FBgn0086655;Alias=FBtr0086104,CG9403-RD,CG9403-RG;Dbxref=FlyBase_Annotation_IDs:CG9397-RG,REFSEQ:NM_001103728;score_text=Moderately Supported;score=7
chr2R	2518215	1.97286	1671	ID=FBtr0086152;Name=Vha16-1-RC;Parent=FBgn0004145;Alias=CG3161-RC,Vha16-RC;Dbxref=FlyBase_Annotation_IDs:CG3161-RC,REFSEQ:NM_165475;score_text=Strongly Supported;score=11
chr2R	2519930	2.78884	9	ID=FBtr0086151;Name=Vha16-1-RB;Parent=FBgn0004145;Alias=CG3161-RB,Vha16-RB;Dbxref=FlyBase_Annotation_IDs:CG3161-RB,REFSEQ:NM_165474;score_text=Strongly Supported;score=11
chr2R	2549645	2.28322	22	ID=FBtr0086146;Name=Dpit47-RA;Parent=FBgn0033083;Alias=CG3189-RA;Dbxref=FlyBase_Annotation_IDs:CG3189-RA,REFSEQ:NM_080367;score_text=Strongly Supported;score=11
chr2R	2550625	2.2446	851	ID=FBtr0086111;Name=Adf1-RA;Parent=FBgn0000054;Dbxref=FlyBase_Annotation_IDs:CG15845-RA,REFSEQ:NM_165479;score_text=Moderately Supported;score=7
chr2R	2698570	2.61388	43	ID=FBtr0086158;Name=CG3287-RC;Parent=FBgn0028954;Dbxref=FlyBase_Annotation_IDs:CG3287-RC,REFSEQ:NM_165492;score_text=Moderately Supported;score=7
chr2R	2759470	2.13451	804	ID=FBtr0086207;Name=coro-RA;Parent=FBgn0033109;Alias=CG9446-RA;Dbxref=FlyBase_Annotation_IDs:CG9446-RA,REFSEQ:NM_136398;score_text=Strongly Supported;score=11
chr2R	2766050	2.70115	96	ID=FBtr0086204;Name=Spn4-RJ;Parent=FBgn0028985;Alias=CG9453-RJ;Dbxref=FlyBase_Annotation_IDs:CG9453-RJ,REFSEQ:NM_206033;score_text=Weakly Supported;score=3
chr2R	2773295	2.05389	615	ID=FBtr0086164;Name=Spn42De-RA;Parent=FBgn0033115;Alias=CG9460-RA;Dbxref=FlyBase_Annotation_IDs:CG9460-RA,REFSEQ:NM_136402;score_text=Strongly Supported;score=15
chr2R	2810832	2.24763	43	ID=FBtr0086166;Name=CG3358-RA;Parent=FBgn0033117;Dbxref=FlyBase_Annotation_IDs:CG3358-RA,REFSEQ:NM_165497;score_text=Strongly Supported;score=15
chr2R	2873220	1.94757	6	ID=FBtr0086182;Name=vimar-RC;Parent=FBgn0022960;Alias=CG3572-RA,CG3572-RC;Dbxref=FlyBase_Annotation_IDs:CG3572-RC,REFSEQ:NM_206045;score_text=Strongly Supported;score=11
chr2R	2880290	2.69729	99	ID=FBtr0089761;Name=CG30159-RA;Parent=FBgn0050159;Dbxref=FlyBase_Annotation_IDs:CG30159-RA,REFSEQ:NM_136410;score_text=Moderately Supported;score=7
chr2R	2899610	2.17104	151	ID=FBtr0086180;Name=Tsp42Ee-RA;Parent=FBgn0029506;Alias=CG10106-RA;Dbxref=FlyBase_Annotation_IDs:CG10106-RA,REFSEQ:NM_078907;score_text=Strongly Supported;score=15
chr2R	2949310	1.97867	86	ID=FBtr0089061;Name=pgant3-RA;Parent=FBgn0027558;Alias=CG4445-RA;Dbxref=FlyBase_Annotation_IDs:CG4445-RA,REFSEQ:NM_136412;score_text=Strongly Supported;score=11
chr2R	3038227	2.03392	20	ID=FBtr0089042;Name=pk-RA;Parent=FBgn0003090;Alias=CG11084-RA;Dbxref=FlyBase_Annotation_IDs:CG11084-RA,REFSEQ:NM_165508;score_text=Moderately Supported;score=7
chr2R	3136595	2.9037	73	ID=FBtr0089049;Name=Gadd45-RA;Parent=FBgn0033153;Alias=CG11086-RA;Dbxref=FlyBase_Annotation_IDs:CG11086-RA,REFSEQ:NM_136420;score_text=Strongly Supported;score=15
chr2R	3240055	3.35682	29319	ID=FBtr0089016;Name=Dscam-RA;Parent=FBgn0033159;Alias=CG17800-RA;Dbxref=FlyBase_Annotation_IDs:CG17800-RA,REFSEQ:NM_165514;score_text=Strongly Supported;score=11
chr2R	3269490	3.45955	116	ID=FBtr0089016;Name=Dscam-RA;Parent=FBgn0033159;Alias=CG17800-RA;Dbxref=FlyBase_Annotation_IDs:CG17800-RA,REFSEQ:NM_165514;score_text=Strongly Supported;score=11
chr2R	3295425	2.26575	99	ID=FBtr0089006;Name=Eaf-RC;Parent=FBgn0033166;Alias=CG11166-RC;Dbxref=FlyBase_Annotation_IDs:CG11166-RC,REFSEQ:NM_165519;score_text=Strongly Supported;score=11
chr2R	3306275	3.13784	262	ID=FBtr0088970;Name=so-RA;Parent=FBgn0003460;Alias=FBtr0005092,CG11121-RA,so-RB;Dbxref=FlyBase_Annotation_IDs:CG11121-RA,REFSEQ:NM_057385;score_text=Strongly Supported;score=15
chr2R	3374210	2.75385	381	ID=FBtr0300083;Name=wech-RD;Parent=FBgn0259745;Alias=CG42396-RD;Dbxref=FlyBase_Annotation_IDs:CG42396-RD,REFSEQ:NM_001144142;score_text=Weakly Supported;score=3
chr2R	3376275	3.44669	84	ID=FBtr0300084;Name=wech-RE;Parent=FBgn0259745;Alias=CG42396-RE;Dbxref=FlyBase_Annotation_IDs:CG42396-RE,REFSEQ:NM_001144143;score_text=Weakly Supported;score=3
chr2R	3377395	2.1764	27	ID=FBtr0300082;Name=wech-RC;Parent=FBgn0259745;Alias=CG42396-RC;Dbxref=FlyBase_Annotation_IDs:CG42396-RC,REFSEQ:NM_165534;score_text=Weakly Supported;score=3
chr2R	3378095	2.63917	727	ID=FBtr0300082;Name=wech-RC;Parent=FBgn0259745;Alias=CG42396-RC;Dbxref=FlyBase_Annotation_IDs:CG42396-RC,REFSEQ:NM_165534;score_text=Weakly Supported;score=3
chr2R	3418520	2.73679	1730	ID=FBtr0088957;Name=CG1600-RC;Parent=FBgn0033188;Dbxref=FlyBase_Annotation_IDs:CG1600-RC,REFSEQ:NM_136449;score_text=Strongly Supported;score=11
chr2R	3477635	2.43719	11	ID=FBtr0088911;Name=scra-RA;Parent=FBgn0261385;Alias=CG2092-RA;Dbxref=FlyBase_Annotation_IDs:CG2092-RA,REFSEQ:NM_165544;score_text=Moderately Supported;score=7
chr2R	3632965	2.25262	3282	ID=FBtr0088934;Name=CG30497-RC;Parent=FBgn0050497;Dbxref=FlyBase_Annotation_IDs:CG30497-RC,REFSEQ:NM_165556;score_text=Strongly Supported;score=11
chr2R	3693865	2.40091	39	ID=FBtr0088900;Name=CG1553-RA;Parent=FBgn0033224;Dbxref=FlyBase_Annotation_IDs:CG1553-RA,REFSEQ:NM_136480;score_text=Strongly Supported;score=11
chr2R	3810870	2.32483	761	ID=FBtr0088887;Name=Or43b-RA;Parent=FBgn0026393;Alias=CG17853-RA;Dbxref=FlyBase_Annotation_IDs:CG17853-RA,REFSEQ:NM_078932;score_text=Strongly Supported;score=11
chr2R	3811780	2.77491	708	ID=FBtr0088886;Name=Kdm4A-RA;Parent=FBgn0033233;Alias=CG15835-RA;Dbxref=FlyBase_Annotation_IDs:CG15835-RA,REFSEQ:NM_136487;score_text=Strongly Supported;score=11
chr2R	3847235	3.76445	278	ID=FBtr0088879;Name=CG2915-RA;Parent=FBgn0033241;Dbxref=FlyBase_Annotation_IDs:CG2915-RA,REFSEQ:NM_136494;score_text=Strongly Supported;score=11
chr2R	3902045	2.57274	786	ID=FBtr0088867;Name=CG14762-RA;Parent=FBgn0033250;Dbxref=FlyBase_Annotation_IDs:CG14762-RA,REFSEQ:NM_136502;score_text=Strongly Supported;score=11
chr2R	3906490	2.57235	5231	ID=FBtr0088867;Name=CG14762-RA;Parent=FBgn0033250;Dbxref=FlyBase_Annotation_IDs:CG14762-RA,REFSEQ:NM_136502;score_text=Strongly Supported;score=11
chr2R	3917060	2.09312	2078	ID=FBtr0088865;Name=Optix-RA;Parent=FBgn0025360;Alias=CG18455-RA;Dbxref=FlyBase_Annotation_IDs:CG18455-RA,REFSEQ:NM_079956;score_text=Strongly Supported;score=15
chr2R	3918460	2.95118	678	ID=FBtr0088865;Name=Optix-RA;Parent=FBgn0025360;Alias=CG18455-RA;Dbxref=FlyBase_Annotation_IDs:CG18455-RA,REFSEQ:NM_079956;score_text=Strongly Supported;score=15
chr2R	3948630	2.77209	2574	ID=FBtr0088828;Name=CG12769-RA;Parent=FBgn0033252;Dbxref=FlyBase_Annotation_IDs:CG12769-RA,REFSEQ:NM_136503;score_text=Strongly Supported;score=11
chr2R	3956260	2.25931	21	ID=FBtr0301916;Name=lig-RF;Parent=FBgn0020279;Dbxref=REFSEQ:NM_001169611,FlyBase_Annotation_IDs:CG8715-RF;score_text=Moderately Supported;score=7
chr2R	4010440	2.03742	81	ID=FBtr0088783;Name=Nup50-RA;Parent=FBgn0033264;Alias=CG2158-RA;Dbxref=FlyBase_Annotation_IDs:CG2158-RA,REFSEQ:NM_136511;score_text=Strongly Supported;score=15
chr2R	4019050	2.00004	112	ID=FBtr0088785;Name=Pabp2-RA;Parent=FBgn0005648;Alias=FBtr0003183,FBtr0005793,CG2163-RA,Pabp2[+]R1.8,Rox2[+]R1.8;Dbxref=FlyBase_Annotation_IDs:CG2163-RA,REFSEQ:NM_057554;score_text=Strongly Supported;score=15
chr2R	4033470	3.03604	12	ID=FBtr0113055;Name=CG8709-RB;Parent=FBgn0033269;Dbxref=FlyBase_Annotation_IDs:CG8709-RB,REFSEQ:NM_001103758;score_text=Strongly Supported;score=11
chr2R	4061680	2.54943	562	ID=FBtr0088805;Name=CG14757-RA;Parent=FBgn0033274;Dbxref=FlyBase_Annotation_IDs:CG14757-RA,REFSEQ:NM_136519;score_text=Strongly Supported;score=11
chr2R	4125345	2.66743	19	ID=FBtr0088793;Name=pnut-RA;Parent=FBgn0013726;Dbxref=FlyBase_Annotation_IDs:CG8705-RA,REFSEQ:NM_057716;score_text=Strongly Supported;score=15
chr2R	4160345	2.42548	3506	ID=FBtr0088798;Name=CG30371-RA;Parent=FBgn0050371;Dbxref=FlyBase_Annotation_IDs:CG30371-RA,REFSEQ:NM_136526;score_text=Strongly Supported;score=11
chr2R	4502225	2.15345	71	ID=FBtr0305081;Name=Cirl-RG;Parent=FBgn0033313;Dbxref=FlyBase_Annotation_IDs:CG8639-RG;score_text=Moderately Supported;score=7
chr2R	4527512	2.02158	8045	ID=FBtr0088727;Name=CG8635-RA;Parent=FBgn0033317;Dbxref=FlyBase_Annotation_IDs:CG8635-RA,REFSEQ:NM_136557;score_text=Strongly Supported;score=11
chr2R	4535510	2.89277	1630	ID=FBtr0089427;Name=ptc-RA;Parent=FBgn0003892;Alias=CG2411-RA;Dbxref=FlyBase_Annotation_IDs:CG2411-RA,REFSEQ:NM_078937;score_text=Moderately Supported;score=7
chr2R	4536945	3.96647	195	ID=FBtr0089427;Name=ptc-RA;Parent=FBgn0003892;Alias=CG2411-RA;Dbxref=FlyBase_Annotation_IDs:CG2411-RA,REFSEQ:NM_078937;score_text=Moderately Supported;score=7
chr2R	4543385	2.99292	6245	ID=FBtr0089427;Name=ptc-RA;Parent=FBgn0003892;Alias=CG2411-RA;Dbxref=FlyBase_Annotation_IDs:CG2411-RA,REFSEQ:NM_078937;score_text=Moderately Supported;score=7
chr2R	4545310	1.9406	8050	ID=FBtr0100427;Name=Acsl-RE;Parent=FBgn0010609;Alias=l(2)44DEa-RE;Dbxref=FlyBase_Annotation_IDs:CG8732-RE,REFSEQ:NM_001014511;score_text=Strongly Supported;score=15
chr2R	4553675	2.89612	3	ID=FBtr0088699;Name=Acsl-RA;Parent=FBgn0010609;Alias=CG8732-RA,l(2)44DEa-RA;Dbxref=FlyBase_Annotation_IDs:CG8732-RA,REFSEQ:NM_170615;score_text=Strongly Supported;score=15
chr2R	4555215	2.7506	1537	ID=FBtr0088699;Name=Acsl-RA;Parent=FBgn0010609;Alias=CG8732-RA,l(2)44DEa-RA;Dbxref=FlyBase_Annotation_IDs:CG8732-RA,REFSEQ:NM_170615;score_text=Strongly Supported;score=15
chr2R	4556370	3.89226	1877	ID=FBtr0100428;Name=Acsl-RF;Parent=FBgn0010609;Alias=l(2)44DEa-RF;Dbxref=FlyBase_Annotation_IDs:CG8732-RF,REFSEQ:NM_001014510;score_text=Strongly Supported;score=15
chr2R	4558015	2.48567	232	ID=FBtr0100428;Name=Acsl-RF;Parent=FBgn0010609;Alias=l(2)44DEa-RF;Dbxref=FlyBase_Annotation_IDs:CG8732-RF,REFSEQ:NM_001014510;score_text=Strongly Supported;score=15
chr2R	4611267	2.04385	75	ID=FBtr0088718;Name=CG14767-RA;Parent=FBgn0040777;Dbxref=FlyBase_Annotation_IDs:CG14767-RA,REFSEQ:NM_144143;score_text=Strongly Supported;score=11
chr2R	4611950	1.94777	185	ID=FBtr0088710;Name=gcl-RA;Parent=FBgn0005695;Dbxref=FlyBase_Annotation_IDs:CG8411-RA,REFSEQ:NM_165622;score_text=Strongly Supported;score=15
chr2R	4685835	2.14287	187	ID=FBtr0088635;Name=sns-RA;Parent=FBgn0024189;Alias=CG33141-RA;Dbxref=FlyBase_Annotation_IDs:CG33141-RA,REFSEQ:NM_176106;score_text=Strongly Supported;score=15
chr2R	4795070	2.0209	45	ID=FBtr0088650;Name=CG30349-RA;Parent=FBgn0050349;Dbxref=FlyBase_Annotation_IDs:CG30349-RA,REFSEQ:NM_136577;score_text=Strongly Supported;score=15
chr2R	4839835	2.02938	11	ID=FBtr0088658;Name=babo-RB;Parent=FBgn0011300;Alias=FBtr0004217,CG8224-RB,babo[+]R4.9;Dbxref=FlyBase_Annotation_IDs:CG8224-RB,REFSEQ:NM_057651;score_text=Strongly Supported;score=15
chr2R	4927160	2.17305	2487	ID=FBtr0088664;Name=Ance-4-RA;Parent=FBgn0033366;Alias=CG8196-RA;Dbxref=FlyBase_Annotation_IDs:CG8196-RA,REFSEQ:NM_136598;score_text=Strongly Supported;score=11
chr2R	4982740	2.46388	567	ID=FBtr0088632;Name=CG13741-RA;Parent=FBgn0033374;Dbxref=FlyBase_Annotation_IDs:CG13741-RA,REFSEQ:NM_176109;score_text=Strongly Supported;score=11
chr2R	5026350	2.64465	371	ID=FBtr0088581;Name=CG8788-RA;Parent=FBgn0028955;Dbxref=FlyBase_Annotation_IDs:CG8788-RA,REFSEQ:NM_136617;score_text=Strongly Supported;score=15
chr2R	5079655	2.15216	55	ID=FBtr0088611;Name=CG8026-RB;Parent=FBgn0033391;Dbxref=FlyBase_Annotation_IDs:CG8026-RB,REFSEQ:NM_136624;score_text=Strongly Supported;score=11
chr2R	5166595	2.12345	6007	ID=FBtr0088601;Name=Pkn-RB;Parent=FBgn0020621;Alias=CG2049-RB;Dbxref=FlyBase_Annotation_IDs:CG2049-RB,REFSEQ:NM_176110;score_text=Weakly Supported;score=3
chr2R	5171810	2.06698	792	ID=FBtr0088601;Name=Pkn-RB;Parent=FBgn0020621;Alias=CG2049-RB;Dbxref=FlyBase_Annotation_IDs:CG2049-RB,REFSEQ:NM_176110;score_text=Weakly Supported;score=3
chr2R	5172475	2.20298	127	ID=FBtr0088601;Name=Pkn-RB;Parent=FBgn0020621;Alias=CG2049-RB;Dbxref=FlyBase_Annotation_IDs:CG2049-RB,REFSEQ:NM_176110;score_text=Weakly Supported;score=3
chr2R	5180035	2.04976	673	ID=FBtr0088597;Name=Drep-2-RA;Parent=FBgn0028408;Alias=CG1975-RA,Rep2-RA;Dbxref=FlyBase_Annotation_IDs:CG1975-RA,REFSEQ:NM_136634;score_text=Strongly Supported;score=15
chr2R	5294520	1.97657	2461	ID=FBtr0088553;Name=wun-RA;Parent=FBgn0016078;Dbxref=FlyBase_Annotation_IDs:CG8804-RA,REFSEQ:NM_057845;score_text=Strongly Supported;score=11
chr2R	5296515	2.44389	466	ID=FBtr0088553;Name=wun-RA;Parent=FBgn0016078;Dbxref=FlyBase_Annotation_IDs:CG8804-RA,REFSEQ:NM_057845;score_text=Strongly Supported;score=11
chr2R	5297005	2.30938	24	ID=FBtr0088553;Name=wun-RA;Parent=FBgn0016078;Dbxref=FlyBase_Annotation_IDs:CG8804-RA,REFSEQ:NM_057845;score_text=Strongly Supported;score=11
chr2R	5300960	2.7167	5	ID=FBtr0088552;Name=wun-RB;Parent=FBgn0016078;Alias=CG8804-RB;Dbxref=FlyBase_Annotation_IDs:CG8804-RB,REFSEQ:NM_165674;score_text=Strongly Supported;score=11
chr2R	5313962	2.12144	15	ID=FBtr0112892;Name=Pdk-RB;Parent=FBgn0017558;Dbxref=FlyBase_Annotation_IDs:CG8808-RB,REFSEQ:NM_001103770;score_text=Moderately Supported;score=7
chr2R	5318425	2.31825	4478	ID=FBtr0112892;Name=Pdk-RB;Parent=FBgn0017558;Dbxref=FlyBase_Annotation_IDs:CG8808-RB,REFSEQ:NM_001103770;score_text=Moderately Supported;score=7
chr2R	5329030	2.46634	35	ID=FBtr0088548;Name=ced-6-RB;Parent=FBgn0029092;Alias=CG11804-RB;Dbxref=FlyBase_Annotation_IDs:CG11804-RB,REFSEQ:NM_165676;score_text=Weakly Supported;score=3
chr2R	5431475	2.52781	2984	ID=FBtr0088547;Name=CG1888-RA;Parent=FBgn0033421;Dbxref=FlyBase_Annotation_IDs:CG1888-RA,REFSEQ:NM_136651;score_text=Strongly Supported;score=11
chr2R	5434625	2.17596	166	ID=FBtr0088547;Name=CG1888-RA;Parent=FBgn0033421;Dbxref=FlyBase_Annotation_IDs:CG1888-RA,REFSEQ:NM_136651;score_text=Strongly Supported;score=11
chr2R	5435745	2.36628	1286	ID=FBtr0088547;Name=CG1888-RA;Parent=FBgn0033421;Dbxref=FlyBase_Annotation_IDs:CG1888-RA,REFSEQ:NM_136651;score_text=Strongly Supported;score=11
chr2R	5440120	2.62676	5661	ID=FBtr0088547;Name=CG1888-RA;Parent=FBgn0033421;Dbxref=FlyBase_Annotation_IDs:CG1888-RA,REFSEQ:NM_136651;score_text=Strongly Supported;score=11
chr2R	5441485	1.99896	5618	ID=FBtr0088519;Name=Or45b-RA;Parent=FBgn0033422;Alias=CG12931-RA;Dbxref=FlyBase_Annotation_IDs:CG12931-RA,REFSEQ:NM_078943;score_text=Moderately Supported;score=7
chr2R	5466440	2.22778	455	ID=FBtr0304957;Name=Not1-RG;Parent=FBgn0085436;Dbxref=FlyBase_Annotation_IDs:CG34407-RG;score_text=Strongly Supported;score=11
chr2R	5474770	2.24144	30	ID=FBtr0088526;Name=RpL31-RC;Parent=FBgn0025286;Alias=CG1821-RC;Dbxref=FlyBase_Annotation_IDs:CG1821-RC,REFSEQ:NM_165683;score_text=Strongly Supported;score=15
chr2R	5478515	2.00363	184	ID=FBtr0088530;Name=Map60-RA;Parent=FBgn0010342;Dbxref=FlyBase_Annotation_IDs:CG1825-RA,REFSEQ:NM_057604;score_text=Strongly Supported;score=15
chr2R	5571405	2.31725	49	ID=FBtr0088501;Name=Mmp2-RB;Parent=FBgn0033438;Alias=CG1794-RB;Dbxref=FlyBase_Annotation_IDs:CG1794-RB,REFSEQ:NM_206066;score_text=Strongly Supported;score=11
chr2R	5599790	3.16137	38	ID=FBtr0088469;Name=dap-RA;Parent=FBgn0010316;Alias=CG1772-RA;Dbxref=FlyBase_Annotation_IDs:CG1772-RA,REFSEQ:NM_057600;score_text=Strongly Supported;score=15
chr2R	5707695	2.07458	139	ID=FBtr0088493;Name=CG1648-RA;Parent=FBgn0033446;Alias=CG1648-RB;Dbxref=FlyBase_Annotation_IDs:CG1648-RA,REFSEQ:NM_136674;score_text=Strongly Supported;score=11
chr2R	5748330	2.29057	68	ID=FBtr0088456;Name=CG1516-RD;Parent=FBgn0027580;Dbxref=FlyBase_Annotation_IDs:CG1516-RD,REFSEQ:NM_165707;score_text=Weakly Supported;score=3
chr2R	5753072	2.05531	25	ID=FBtr0088453;Name=cbx-RB;Parent=FBgn0011241;Alias=CG10536-RB;Dbxref=FlyBase_Annotation_IDs:CG10536-RB,REFSEQ:NM_080149;score_text=Strongly Supported;score=11
chr2R	5755750	2.08713	2103	ID=FBtr0304158;Name=CG1516-RP;Parent=FBgn0027580;Dbxref=FlyBase_Annotation_IDs:CG1516-RP;score_text=Weakly Supported;score=3
chr2R	5762785	2.48909	4	ID=FBtr0088377;Name=CG12744-RA;Parent=FBgn0033459;Dbxref=FlyBase_Annotation_IDs:CG12744-RA,REFSEQ:NM_165717;score_text=Strongly Supported;score=15
chr2R	5798310	2.62774	88	ID=FBtr0088384;Name=CG12140-RA;Parent=FBgn0033465;Dbxref=FlyBase_Annotation_IDs:CG12140-RA,REFSEQ:NM_136692;score_text=Strongly Supported;score=15
chr2R	5817350	2.21529	248	ID=FBtr0088445;Name=Mef2-RC;Parent=FBgn0011656;Alias=CG1429-RE;Dbxref=FlyBase_Annotation_IDs:CG1429-RC,REFSEQ:NM_057670;score_text=Strongly Supported;score=11
chr2R	5830457	2.46127	13355	ID=FBtr0088445;Name=Mef2-RC;Parent=FBgn0011656;Alias=CG1429-RE;Dbxref=FlyBase_Annotation_IDs:CG1429-RC,REFSEQ:NM_057670;score_text=Strongly Supported;score=11
chr2R	5842865	3.39056	3448	ID=FBtr0088447;Name=Mef2-RF;Parent=FBgn0011656;Alias=CG1429-RF;Dbxref=FlyBase_Annotation_IDs:CG1429-RF,REFSEQ:NM_206067;score_text=Strongly Supported;score=11
chr2R	5847275	2.19307	221	ID=FBtr0088385;Name=CG12130-RA;Parent=FBgn0033466;Dbxref=REFSEQ:NM_136693,FlyBase_Annotation_IDs:CG12130-RA;score_text=Strongly Supported;score=15
chr2R	5876570	2.34444	96	ID=FBtr0088391;Name=TER94-RA;Parent=FBgn0261014;Alias=FBtr0006032,CG2331-RA,TER94[+]R3.2;Dbxref=FlyBase_Annotation_IDs:CG2331-RA,REFSEQ:NM_058021;score_text=Strongly Supported;score=15
chr2R	5913005	2.73767	535	ID=FBtr0088437;Name=Pka-R2-RA;Parent=FBgn0022382;Alias=CG15862-RA;Dbxref=REFSEQ:NM_078947,FlyBase_Annotation_IDs:CG15862-RA;score_text=Strongly Supported;score=11
chr2R	5965295	2.09025	575	ID=FBtr0088406;Name=egr-RB;Parent=FBgn0033483;Alias=CG12919-RB;Dbxref=FlyBase_Annotation_IDs:CG12919-RB,REFSEQ:NM_206069;score_text=Strongly Supported;score=15
chr2R	5965925	2.97408	55	ID=FBtr0088406;Name=egr-RB;Parent=FBgn0033483;Alias=CG12919-RB;Dbxref=FlyBase_Annotation_IDs:CG12919-RB,REFSEQ:NM_206069;score_text=Strongly Supported;score=15
chr2R	5984475	2.32743	33	ID=FBtr0088411;Name=Jra-RA;Parent=FBgn0001291;Alias=CG2275-RB;Dbxref=FlyBase_Annotation_IDs:CG2275-RA,REFSEQ:NM_057238;score_text=Strongly Supported;score=15
chr2R	5987310	2.24469	117	ID=FBtr0088415;Name=14-3-3zeta-RE;Parent=FBgn0004907;Alias=FBtr0002133,FBtr0002132,14-3-3zeta[+]R2.9,CG17870-RE;Dbxref=FlyBase_Annotation_IDs:CG17870-RE,REFSEQ:NM_165740;score_text=Strongly Supported;score=15
chr2R	5988360	2.74404	177	ID=FBtr0088414;Name=14-3-3zeta-RD;Parent=FBgn0004907;Alias=FBtr0004966,CG17870-RD;Dbxref=FlyBase_Annotation_IDs:CG17870-RD,REFSEQ:NM_057537;score_text=Strongly Supported;score=15
chr2R	5989165	2.17867	628	ID=FBtr0088414;Name=14-3-3zeta-RD;Parent=FBgn0004907;Alias=FBtr0004966,CG17870-RD;Dbxref=FlyBase_Annotation_IDs:CG17870-RD,REFSEQ:NM_057537;score_text=Strongly Supported;score=15
chr2R	6011705	3.34113	88	ID=FBtr0089758;Name=gem-RC;Parent=FBgn0050011;Alias=CG30011-RC,CG3459-RC;Dbxref=FlyBase_Annotation_IDs:CG30011-RC,REFSEQ:NM_136712;score_text=Strongly Supported;score=15
chr2R	6046985	2.30489	600	ID=FBtr0088369;Name=CG12214-RB;Parent=FBgn0033495;Dbxref=FlyBase_Annotation_IDs:CG12214-RB,REFSEQ:NM_165754;score_text=Strongly Supported;score=11
chr2R	6098960	2.36813	11377	ID=FBtr0088368;Name=Hr46-RA;Parent=FBgn0000448;Dbxref=FlyBase_Annotation_IDs:CG33183-RA,REFSEQ:NM_176123;score_text=Strongly Supported;score=11
chr2R	6107395	2.61456	2942	ID=FBtr0088368;Name=Hr46-RA;Parent=FBgn0000448;Dbxref=FlyBase_Annotation_IDs:CG33183-RA,REFSEQ:NM_176123;score_text=Strongly Supported;score=11
chr2R	6112645	2.76076	2308	ID=FBtr0088368;Name=Hr46-RA;Parent=FBgn0000448;Dbxref=FlyBase_Annotation_IDs:CG33183-RA,REFSEQ:NM_176123;score_text=Strongly Supported;score=11
chr2R	6115655	2.31534	5241	ID=FBtr0088366;Name=Hr46-RC;Parent=FBgn0000448;Alias=CG33183-RC;Dbxref=FlyBase_Annotation_IDs:CG33183-RC,REFSEQ:NM_176121;score_text=Strongly Supported;score=11
chr2R	6125840	2.36756	987	ID=FBtr0112799;Name=Hr46-RD;Parent=FBgn0000448;Dbxref=FlyBase_Annotation_IDs:CG33183-RD,REFSEQ:NM_001103786;score_text=Weakly Supported;score=3
chr2R	6139770	2.08671	144	ID=FBtr0088362;Name=Syb-RA;Parent=FBgn0003660;Dbxref=REFSEQ:NM_078956,FlyBase_Annotation_IDs:CG12210-RA;score_text=Strongly Supported;score=11
chr2R	6190520	2.45071	9	ID=FBtr0088346;Name=CAP-RE;Parent=FBgn0033504;Alias=CG18408-RE,CG3451-RB,rexin-RI;Dbxref=FlyBase_Annotation_IDs:CG18408-RE,REFSEQ:NM_165762;score_text=Strongly Supported;score=15
chr2R	6305705	2.2455	520	ID=FBtr0088259;Name=Prx2540-2-RA;Parent=FBgn0033518;Alias=CG11765-RA;Dbxref=FlyBase_Annotation_IDs:CG11765-RA,REFSEQ:NM_078959;score_text=Strongly Supported;score=15
chr2R	6309100	3.28041	528	ID=FBtr0088316;Name=CG11825-RA;Parent=FBgn0033519;Dbxref=FlyBase_Annotation_IDs:CG11825-RA,REFSEQ:NM_136739;score_text=Strongly Supported;score=11
chr2R	6310815	3.51648	1077	ID=FBtr0088260;Name=CG33474-RA;Parent=FBgn0053474;Dbxref=FlyBase_Annotation_IDs:CG33474-RA,REFSEQ:NM_206078;score_text=Strongly Supported;score=15
chr2R	6316485	2.73659	732	ID=FBtr0088263;Name=RanBPM-RA;Parent=FBgn0262114;Alias=CG11763-RA,CG42236-RA,CG11763-RA,micr-RA;Dbxref=FlyBase_Annotation_IDs:CG42236-RA,REFSEQ:NM_165770;score_text=Strongly Supported;score=15
chr2R	6318060	2.87291	843	ID=FBtr0088263;Name=RanBPM-RA;Parent=FBgn0262114;Alias=CG11763-RA,CG42236-RA,CG11763-RA,micr-RA;Dbxref=FlyBase_Annotation_IDs:CG42236-RA,REFSEQ:NM_165770;score_text=Strongly Supported;score=15
chr2R	6365415	3.08385	658	ID=FBtr0088307;Name=whd-RA;Parent=FBgn0261862;Alias=CG12891-RA,CPTI-RA;Dbxref=FlyBase_Annotation_IDs:CG12891-RA,REFSEQ:NM_078961;score_text=Strongly Supported;score=11
chr2R	6372905	3.36569	5240	ID=FBtr0088274;Name=CG17765-RA;Parent=FBgn0033529;Dbxref=FlyBase_Annotation_IDs:CG17765-RA,REFSEQ:NM_136748;score_text=Strongly Supported;score=15
chr2R	6373920	3.11488	6255	ID=FBtr0088274;Name=CG17765-RA;Parent=FBgn0033529;Dbxref=FlyBase_Annotation_IDs:CG17765-RA,REFSEQ:NM_136748;score_text=Strongly Supported;score=15
chr2R	6422570	3.25365	13	ID=FBtr0089350;Name=lola-RI;Parent=FBgn0005630;Alias=CG12052-RI,CG12052-RI%3B Isoform K;Dbxref=FlyBase_Annotation_IDs:CG12052-RI,REFSEQ:NM_176133;score_text=Strongly Supported;score=11
chr2R	6426070	2.07863	3114	ID=FBtr0089347;Name=lola-RG;Parent=FBgn0005630;Alias=CG12052-RG,Isoform T;Dbxref=FlyBase_Annotation_IDs:CG12052-RG,REFSEQ:NM_080027;score_text=Strongly Supported;score=11
chr2R	6428065	3.51885	1119	ID=FBtr0089347;Name=lola-RG;Parent=FBgn0005630;Alias=CG12052-RG,Isoform T;Dbxref=FlyBase_Annotation_IDs:CG12052-RG,REFSEQ:NM_080027;score_text=Strongly Supported;score=11
chr2R	6429185	3.23099	1	ID=FBtr0089347;Name=lola-RG;Parent=FBgn0005630;Alias=CG12052-RG,Isoform T;Dbxref=FlyBase_Annotation_IDs:CG12052-RG,REFSEQ:NM_080027;score_text=Strongly Supported;score=11
chr2R	6429885	2.66261	701	ID=FBtr0089347;Name=lola-RG;Parent=FBgn0005630;Alias=CG12052-RG,Isoform T;Dbxref=FlyBase_Annotation_IDs:CG12052-RG,REFSEQ:NM_080027;score_text=Strongly Supported;score=11
chr2R	6430900	2.17513	106	ID=FBtr0089357;Name=lola-RR;Parent=FBgn0005630;Alias=CG12052-RR,isoform T;Dbxref=FlyBase_Annotation_IDs:CG12052-RR,REFSEQ:NM_176132;score_text=Strongly Supported;score=11
chr2R	6439405	2.05649	6004	ID=FBtr0088275;Name=psq-RB;Parent=FBgn0004399;Alias=CG2368-RB;Dbxref=FlyBase_Annotation_IDs:CG2368-RB,REFSEQ:NM_078962;score_text=Strongly Supported;score=15
chr2R	6442800	2.30081	2609	ID=FBtr0088275;Name=psq-RB;Parent=FBgn0004399;Alias=CG2368-RB;Dbxref=FlyBase_Annotation_IDs:CG2368-RB,REFSEQ:NM_078962;score_text=Strongly Supported;score=15
chr2R	6446440	2.29598	920	ID=FBtr0088282;Name=psq-RC;Parent=FBgn0004399;Alias=CG2368-RC;Dbxref=FlyBase_Annotation_IDs:CG2368-RC,REFSEQ:NM_206086;score_text=Moderately Supported;score=7
chr2R	6447245	2.5574	1725	ID=FBtr0088282;Name=psq-RC;Parent=FBgn0004399;Alias=CG2368-RC;Dbxref=FlyBase_Annotation_IDs:CG2368-RC,REFSEQ:NM_206086;score_text=Moderately Supported;score=7
chr2R	6469680	2.19359	1519	ID=FBtr0088278;Name=psq-RD;Parent=FBgn0004399;Alias=CG2368-RD;Dbxref=FlyBase_Annotation_IDs:CG2368-RD,REFSEQ:NM_165791;score_text=Moderately Supported;score=7
chr2R	6470835	2.48417	364	ID=FBtr0088278;Name=psq-RD;Parent=FBgn0004399;Alias=CG2368-RD;Dbxref=FlyBase_Annotation_IDs:CG2368-RD,REFSEQ:NM_165791;score_text=Moderately Supported;score=7
chr2R	6483925	2.68288	12726	ID=FBtr0088278;Name=psq-RD;Parent=FBgn0004399;Alias=CG2368-RD;Dbxref=FlyBase_Annotation_IDs:CG2368-RD,REFSEQ:NM_165791;score_text=Moderately Supported;score=7
chr2R	6506080	2.05196	911	ID=FBtr0088284;Name=CG11883-RA;Parent=FBgn0033538;Dbxref=FlyBase_Annotation_IDs:CG11883-RA,REFSEQ:NM_165793;score_text=Moderately Supported;score=7
chr2R	6696165	1.99094	265	ID=FBtr0088253;Name=wde-RA;Parent=FBgn0027499;Alias=CG12340-RA;Dbxref=FlyBase_Annotation_IDs:CG12340-RA,REFSEQ:NM_136764;score_text=Strongly Supported;score=11
chr2R	6698440	2.13862	45	ID=FBtr0088252;Name=CG7637-RA;Parent=FBgn0033548;Dbxref=FlyBase_Annotation_IDs:CG7637-RA,REFSEQ:NM_136766;score_text=Strongly Supported;score=11
chr2R	6731445	1.90233	83	ID=FBtr0113357;Name=CG30015-RD;Parent=FBgn0050015;Dbxref=FlyBase_Annotation_IDs:CG30015-RD,REFSEQ:NM_001103793;score_text=Strongly Supported;score=11
chr2R	6762175	1.93352	35	ID=FBtr0088243;Name=CG30015-RB;Parent=FBgn0050015;Dbxref=FlyBase_Annotation_IDs:CG30015-RB,REFSEQ:NM_136777;score_text=Strongly Supported;score=11
chr2R	6763365	2.0432	106	ID=FBtr0088228;Name=CG6751-RA;Parent=FBgn0033562;Dbxref=FlyBase_Annotation_IDs:CG6751-RA,REFSEQ:NM_136779;score_text=Strongly Supported;score=15
chr2R	6786535	2.14801	28	ID=FBtr0088237;Name=Rpb5-RA;Parent=FBgn0033571;Alias=CG11979-RA;Dbxref=FlyBase_Annotation_IDs:CG11979-RA,REFSEQ:NM_136786;score_text=Strongly Supported;score=11
chr2R	7021980	3.0675	1453	ID=FBtr0088202;Name=BBS4-RA;Parent=FBgn0033578;Alias=CG13232-RA;Dbxref=FlyBase_Annotation_IDs:CG13232-RA,REFSEQ:NM_136792;score_text=Moderately Supported;score=7
chr2R	7037485	2.0944	76	ID=FBtr0088205;Name=CG12391-RA;Parent=FBgn0033581;Dbxref=FlyBase_Annotation_IDs:CG12391-RA,REFSEQ:NM_136795;score_text=Strongly Supported;score=11
chr2R	7061075	2.49146	250	ID=FBtr0088101;Name=shn-RD;Parent=FBgn0003396;Alias=CG7734-RD;Dbxref=FlyBase_Annotation_IDs:CG7734-RD,REFSEQ:NM_206091;score_text=Strongly Supported;score=15
chr2R	7083440	2.31665	2936	ID=FBtr0088099;Name=shn-RB;Parent=FBgn0003396;Alias=FBtr0005103,CG7734-RB;Dbxref=FlyBase_Annotation_IDs:CG7734-RB,REFSEQ:NM_134279;score_text=Strongly Supported;score=15
chr2R	7084770	2.9438	1606	ID=FBtr0088099;Name=shn-RB;Parent=FBgn0003396;Alias=FBtr0005103,CG7734-RB;Dbxref=FlyBase_Annotation_IDs:CG7734-RB,REFSEQ:NM_134279;score_text=Strongly Supported;score=15
chr2R	7086485	2.97191	109	ID=FBtr0088099;Name=shn-RB;Parent=FBgn0003396;Alias=FBtr0005103,CG7734-RB;Dbxref=FlyBase_Annotation_IDs:CG7734-RB,REFSEQ:NM_134279;score_text=Strongly Supported;score=15
chr2R	7090090	2.57181	2059	ID=FBtr0088100;Name=shn-RC;Parent=FBgn0003396;Alias=FBtr0005104,CG7734-RC;Dbxref=FlyBase_Annotation_IDs:CG7734-RC,REFSEQ:NM_057376;score_text=Strongly Supported;score=15
chr2R	7090860	2.22115	1289	ID=FBtr0088100;Name=shn-RC;Parent=FBgn0003396;Alias=FBtr0005104,CG7734-RC;Dbxref=FlyBase_Annotation_IDs:CG7734-RC,REFSEQ:NM_057376;score_text=Strongly Supported;score=15
chr2R	7120400	2.33888	344	ID=FBtr0088196;Name=metro-RA;Parent=FBgn0050021;Alias=CG30021-RA,CG13219-RA,skf-RA;Dbxref=FlyBase_Annotation_IDs:CG30021-RA,REFSEQ:NM_136798;score_text=Weakly Supported;score=3
chr2R	7125300	2.43389	171	ID=FBtr0112417;Name=CG34224-RA;Parent=FBgn0085253;Dbxref=FlyBase_Annotation_IDs:CG34224-RA,REFSEQ:NM_001103796;score_text=Strongly Supported;score=11
chr2R	7153510	2.40485	879	ID=FBtr0088114;Name=Cpr47Ee-RA;Parent=FBgn0033602;Alias=CG13222-RA;Dbxref=FlyBase_Annotation_IDs:CG13222-RA,REFSEQ:NM_136815;score_text=Strongly Supported;score=15
chr2R	7176960	3.09335	293	ID=FBtr0088179;Name=fbl6-RB;Parent=FBgn0033609;Alias=CG13213-RB;Dbxref=FlyBase_Annotation_IDs:CG13213-RB,REFSEQ:NM_165815;score_text=Strongly Supported;score=11
chr2R	7285005	2.84068	70	ID=FBtr0088146;Name=sprt-RA;Parent=FBgn0082585;Alias=CG30023-RA;Dbxref=FlyBase_Annotation_IDs:CG30023-RA,REFSEQ:NM_136839;score_text=Strongly Supported;score=11
chr2R	7322840	2.26056	911	ID=FBtr0088136;Name=CG7777-RB;Parent=FBgn0033635;Dbxref=FlyBase_Annotation_IDs:CG7777-RB,REFSEQ:NM_136842;score_text=Strongly Supported;score=15
chr2R	7339902	2.55352	180	ID=FBtr0088139;Name=E(Pc)-RA;Parent=FBgn0000581;Alias=CG7776-RA;Dbxref=FlyBase_Annotation_IDs:CG7776-RA,REFSEQ:NM_078974;score_text=Strongly Supported;score=15
chr2R	7363090	3.97114	120	ID=FBtr0088069;Name=inv-RB;Parent=FBgn0001269;Alias=CG17835-RB;Dbxref=FlyBase_Annotation_IDs:CG17835-RB,REFSEQ:NM_078975;score_text=Strongly Supported;score=15
chr2R	7415835	3.40812	120	ID=FBtr0088095;Name=en-RB;Parent=FBgn0000577;Alias=CG9015-RB;Dbxref=FlyBase_Annotation_IDs:CG9015-RB,REFSEQ:NM_165841;score_text=Strongly Supported;score=11
chr2R	7417130	3.74812	1415	ID=FBtr0088095;Name=en-RB;Parent=FBgn0000577;Alias=CG9015-RB;Dbxref=FlyBase_Annotation_IDs:CG9015-RB,REFSEQ:NM_165841;score_text=Strongly Supported;score=11
chr2R	7453145	2.54156	16995	ID=FBtr0088094;Name=tou-RB;Parent=FBgn0033636;Alias=CG10897-RB;Dbxref=FlyBase_Annotation_IDs:CG10897-RB,REFSEQ:NM_165844;score_text=Strongly Supported;score=11
chr2R	7469595	3.55002	545	ID=FBtr0088094;Name=tou-RB;Parent=FBgn0033636;Alias=CG10897-RB;Dbxref=FlyBase_Annotation_IDs:CG10897-RB,REFSEQ:NM_165844;score_text=Strongly Supported;score=11
chr2R	7480655	2.88423	10515	ID=FBtr0088094;Name=tou-RB;Parent=FBgn0033636;Alias=CG10897-RB;Dbxref=FlyBase_Annotation_IDs:CG10897-RB,REFSEQ:NM_165844;score_text=Strongly Supported;score=11
chr2R	7491015	2.48104	12321	ID=FBtr0088091;Name=tou-RA;Parent=FBgn0033636;Alias=CG10897-RA;Dbxref=FlyBase_Annotation_IDs:CG10897-RA,REFSEQ:NM_078977;score_text=Strongly Supported;score=11
chr2R	7492695	2.72828	10641	ID=FBtr0088091;Name=tou-RA;Parent=FBgn0033636;Alias=CG10897-RA;Dbxref=FlyBase_Annotation_IDs:CG10897-RA,REFSEQ:NM_078977;score_text=Strongly Supported;score=11
chr2R	7502600	2.44149	736	ID=FBtr0088091;Name=tou-RA;Parent=FBgn0033636;Alias=CG10897-RA;Dbxref=FlyBase_Annotation_IDs:CG10897-RA,REFSEQ:NM_078977;score_text=Strongly Supported;score=11
chr2R	7503370	2.35244	34	ID=FBtr0088091;Name=tou-RA;Parent=FBgn0033636;Alias=CG10897-RA;Dbxref=FlyBase_Annotation_IDs:CG10897-RA,REFSEQ:NM_078977;score_text=Strongly Supported;score=11
chr2R	7514115	2.35956	5960	ID=FBtr0300945;Name=CG9005-RB;Parent=FBgn0033638;Dbxref=REFSEQ:NM_001169647,FlyBase_Annotation_IDs:CG9005-RB;score_text=Strongly Supported;score=11
chr2R	7517475	2.11059	2600	ID=FBtr0300945;Name=CG9005-RB;Parent=FBgn0033638;Dbxref=REFSEQ:NM_001169647,FlyBase_Annotation_IDs:CG9005-RB;score_text=Strongly Supported;score=11
chr2R	7518700	2.11015	1375	ID=FBtr0300945;Name=CG9005-RB;Parent=FBgn0033638;Dbxref=REFSEQ:NM_001169647,FlyBase_Annotation_IDs:CG9005-RB;score_text=Strongly Supported;score=11
chr2R	7521080	2.74637	1005	ID=FBtr0300945;Name=CG9005-RB;Parent=FBgn0033638;Dbxref=REFSEQ:NM_001169647,FlyBase_Annotation_IDs:CG9005-RB;score_text=Strongly Supported;score=11
chr2R	7522410	2.43193	2335	ID=FBtr0300945;Name=CG9005-RB;Parent=FBgn0033638;Dbxref=REFSEQ:NM_001169647,FlyBase_Annotation_IDs:CG9005-RB;score_text=Strongly Supported;score=11
chr2R	7525245	2.4109	5170	ID=FBtr0300945;Name=CG9005-RB;Parent=FBgn0033638;Dbxref=REFSEQ:NM_001169647,FlyBase_Annotation_IDs:CG9005-RB;score_text=Strongly Supported;score=11
chr2R	7528395	2.15196	4759	ID=FBtr0088088;Name=CG9003-RA;Parent=FBgn0033639;Dbxref=FlyBase_Annotation_IDs:CG9003-RA,REFSEQ:NM_136845;score_text=Weakly Supported;score=3
chr2R	7545475	2.23717	3072	ID=FBtr0088072;Name=CG13198-RA;Parent=FBgn0033640;Dbxref=FlyBase_Annotation_IDs:CG13198-RA,REFSEQ:NM_136846;score_text=Moderately Supported;score=7
chr2R	7553140	2.39542	119	ID=FBtr0088073;Name=Tret1-1-RA;Parent=FBgn0050035;Alias=CG30035-RA;Dbxref=FlyBase_Annotation_IDs:CG30035-RA,REFSEQ:NM_136849;score_text=Strongly Supported;score=15
chr2R	7682150	2.53789	4276	ID=FBtr0304623;Name=ths-RC;Parent=FBgn0033652;Dbxref=FlyBase_Annotation_IDs:CG12443-RC;score_text=Moderately Supported;score=7
chr2R	7779660	3.0512	63	ID=FBtr0088035;Name=Ef1alpha48D-RA;Parent=FBgn0000556;Alias=FBtr0003010,Ef1alpha48D[+]R2.0,CG8280-RA;Dbxref=FlyBase_Annotation_IDs:CG8280-RA,REFSEQ:NM_058027;score_text=Strongly Supported;score=15
chr2R	7872970	2.21478	22	ID=FBtr0088046;Name=RnrS-RA;Parent=FBgn0011704;Alias=CG8975-RA;Dbxref=FlyBase_Annotation_IDs:CG8975-RA,REFSEQ:NM_080372;score_text=Strongly Supported;score=11
chr2R	7907445	2.97212	116	ID=FBtr0088028;Name=otk-RA;Parent=FBgn0004839;Alias=CG8967-RA;Dbxref=FlyBase_Annotation_IDs:CG8967-RA,REFSEQ:NM_078981;score_text=Strongly Supported;score=11
chr2R	7912660	2.58421	115	ID=FBtr0088027;Name=CG8964-RA;Parent=FBgn0033674;Dbxref=FlyBase_Annotation_IDs:CG8964-RA,REFSEQ:NM_138561;score_text=Strongly Supported;score=11
chr2R	7915460	2.08709	37	ID=FBtr0087974;Name=pds5-RA;Parent=FBgn0260012;Alias=CG17509-RA;Dbxref=FlyBase_Annotation_IDs:CG17509-RA,REFSEQ:NM_136875;score_text=Strongly Supported;score=15
chr2R	8050490	2.21967	6	ID=FBtr0088016;Name=Prp8-RA;Parent=FBgn0033688;Alias=CG8877-RA,prp8-RA;Dbxref=FlyBase_Annotation_IDs:CG8877-RA,REFSEQ:NM_136891;score_text=Strongly Supported;score=11
chr2R	8056265	2.04574	34	ID=FBtr0087986;Name=SmD3-RA;Parent=FBgn0023167;Dbxref=FlyBase_Annotation_IDs:CG8427-RA,REFSEQ:NM_165866;score_text=Strongly Supported;score=15
chr2R	8060570	2.82755	1197	ID=FBtr0088013;Name=Oda-RA;Parent=FBgn0014184;Alias=CG16747-RA;Dbxref=FlyBase_Annotation_IDs:CG16747-RA,REFSEQ:NM_165863;score_text=Strongly Supported;score=11
chr2R	8061165	2.18438	602	ID=FBtr0088013;Name=Oda-RA;Parent=FBgn0014184;Alias=CG16747-RA;Dbxref=FlyBase_Annotation_IDs:CG16747-RA,REFSEQ:NM_165863;score_text=Strongly Supported;score=11
chr2R	8061690	2.15807	77	ID=FBtr0088013;Name=Oda-RA;Parent=FBgn0014184;Alias=CG16747-RA;Dbxref=FlyBase_Annotation_IDs:CG16747-RA,REFSEQ:NM_165863;score_text=Strongly Supported;score=11
chr2R	8088535	2.0149	202	ID=FBtr0088006;Name=RpS11-RB;Parent=FBgn0033699;Alias=CG8857-RB;Dbxref=FlyBase_Annotation_IDs:CG8857-RB,REFSEQ:NM_165869;score_text=Strongly Supported;score=11
chr2R	8140580	2.24801	917	ID=FBtr0087998;Name=CG13168-RC;Parent=FBgn0033705;Alias=CG13168-RA;Dbxref=FlyBase_Annotation_IDs:CG13168-RC,REFSEQ:NM_206101;score_text=Moderately Supported;score=7
chr2R	8146950	2.69805	37	ID=FBtr0304963;Name=Cam-RC;Parent=FBgn0000253;Dbxref=FlyBase_Annotation_IDs:CG8472-RC;score_text=Strongly Supported;score=15
chr2R	8148980	3.43199	2067	ID=FBtr0304963;Name=Cam-RC;Parent=FBgn0000253;Dbxref=FlyBase_Annotation_IDs:CG8472-RC;score_text=Strongly Supported;score=15
chr2R	8340745	3.09472	49	ID=FBtr0087932;Name=Lac-RB;Parent=FBgn0010238;Alias=CG12369-RB;Dbxref=FlyBase_Annotation_IDs:CG12369-RB,REFSEQ:NM_165906;score_text=Strongly Supported;score=15
chr2R	8341655	2.71851	959	ID=FBtr0087932;Name=Lac-RB;Parent=FBgn0010238;Alias=CG12369-RB;Dbxref=FlyBase_Annotation_IDs:CG12369-RB,REFSEQ:NM_165906;score_text=Strongly Supported;score=15
chr2R	8361850	2.71284	99	ID=FBtr0113075;Name=CG12370-RB;Parent=FBgn0033744;Dbxref=FlyBase_Annotation_IDs:CG12370-RB,REFSEQ:NM_136945;score_text=Strongly Supported;score=15
chr2R	8406440	1.99568	17	ID=FBtr0087941;Name=CG8818-RA;Parent=FBgn0033751;Dbxref=FlyBase_Annotation_IDs:CG8818-RA,REFSEQ:NM_136950;score_text=Strongly Supported;score=11
chr2R	8418235	2.02795	1674	ID=FBtr0087821;Name=fra-RB;Parent=FBgn0011592;Alias=CG8581-RB;Dbxref=FlyBase_Annotation_IDs:CG8581-RB,REFSEQ:NM_165913;score_text=Moderately Supported;score=7
chr2R	8474970	2.70987	1628	ID=FBtr0303565;Name=Sin3A-RE;Parent=FBgn0022764;Dbxref=FlyBase_Annotation_IDs:CG8815-RE;score_text=Strongly Supported;score=11
chr2R	8477140	3.00102	542	ID=FBtr0303565;Name=Sin3A-RE;Parent=FBgn0022764;Dbxref=FlyBase_Annotation_IDs:CG8815-RE;score_text=Strongly Supported;score=11
chr2R	8480185	2.34477	107	ID=FBtr0087890;Name=Sin3A-RB;Parent=FBgn0022764;Alias=CG8815-RB;Dbxref=FlyBase_Annotation_IDs:CG8815-RB,REFSEQ:NM_165915;score_text=Strongly Supported;score=11
chr2R	8499855	2.27468	391	ID=FBtr0304955;Name=Galpha49B-RK;Parent=FBgn0004435;Dbxref=FlyBase_Annotation_IDs:CG17759-RK;score_text=Strongly Supported;score=15
chr2R	8553405	2.71375	90	ID=FBtr0087868;Name=nemy-RE;Parent=FBgn0261673;Alias=CG8776-RE;Dbxref=FlyBase_Annotation_IDs:CG8776-RE,REFSEQ:NM_136964;score_text=Strongly Supported;score=11
chr2R	8643250	2.22294	342	ID=FBtr0087863;Name=Taz-RB;Parent=FBgn0026619;Alias=CG8766-RB,CG8766-RA,tafazzin-RB;Dbxref=FlyBase_Annotation_IDs:CG8766-RB,REFSEQ:NM_165947;score_text=Weakly Supported;score=3
chr2R	8645000	1.9513	28	ID=FBtr0087861;Name=ox-RA;Parent=FBgn0011227;Dbxref=FlyBase_Annotation_IDs:CG8764-RA,REFSEQ:NM_057637;score_text=Strongly Supported;score=11
chr2R	8668135	2.24605	86	ID=FBtr0087856;Name=sca-RB;Parent=FBgn0003326;Alias=CG17579-RB;Dbxref=FlyBase_Annotation_IDs:CG17579-RB,REFSEQ:NM_165951;score_text=Strongly Supported;score=15
chr2R	8757665	2.49221	77	ID=FBtr0087782;Name=bic-RA;Parent=FBgn0000181;Dbxref=FlyBase_Annotation_IDs:CG3644-RA,REFSEQ:NM_057505;score_text=Strongly Supported;score=15
chr2R	8767850	2.02355	26	ID=FBtr0087784;Name=Aats-asp-RA;Parent=FBgn0002069;Dbxref=FlyBase_Annotation_IDs:CG3821-RA,REFSEQ:NM_057261;score_text=Strongly Supported;score=15
chr2R	8772015	3.38271	221	ID=FBtr0087785;Name=vg-RA;Parent=FBgn0003975;Alias=CG3830-RA;Dbxref=FlyBase_Annotation_IDs:CG3830-RA,REFSEQ:NM_078999;score_text=Strongly Supported;score=15
chr2R	8792070	3.0339	11432	ID=FBtr0087786;Name=NAT1-RA;Parent=FBgn0010488;Alias=CG3845-RA,l(2)01424-RA;Dbxref=FlyBase_Annotation_IDs:CG3845-RA,REFSEQ:NM_165961;score_text=Strongly Supported;score=15
chr2R	8803480	2.16954	22	ID=FBtr0087786;Name=NAT1-RA;Parent=FBgn0010488;Alias=CG3845-RA,l(2)01424-RA;Dbxref=FlyBase_Annotation_IDs:CG3845-RA,REFSEQ:NM_165961;score_text=Strongly Supported;score=15
chr2R	8804110	2.02624	608	ID=FBtr0087786;Name=NAT1-RA;Parent=FBgn0010488;Alias=CG3845-RA,l(2)01424-RA;Dbxref=FlyBase_Annotation_IDs:CG3845-RA,REFSEQ:NM_165961;score_text=Strongly Supported;score=15
chr2R	8843555	2.3019	2494	ID=FBtr0087792;Name=CG13321-RA;Parent=FBgn0033787;Dbxref=FlyBase_Annotation_IDs:CG13321-RA,REFSEQ:NM_136987;score_text=Strongly Supported;score=15
chr2R	8846145	2.83148	5084	ID=FBtr0087792;Name=CG13321-RA;Parent=FBgn0033787;Dbxref=FlyBase_Annotation_IDs:CG13321-RA,REFSEQ:NM_136987;score_text=Strongly Supported;score=15
chr2R	8847055	2.34695	5994	ID=FBtr0087792;Name=CG13321-RA;Parent=FBgn0033787;Dbxref=FlyBase_Annotation_IDs:CG13321-RA,REFSEQ:NM_136987;score_text=Strongly Supported;score=15
chr2R	8852900	1.96939	11839	ID=FBtr0087792;Name=CG13321-RA;Parent=FBgn0033787;Dbxref=FlyBase_Annotation_IDs:CG13321-RA,REFSEQ:NM_136987;score_text=Strongly Supported;score=15
chr2R	8868265	4.00315	229	ID=FBtr0087798;Name=Psc-RA;Parent=FBgn0005624;Alias=CG3886-RA;Dbxref=FlyBase_Annotation_IDs:CG3886-RA,REFSEQ:NM_079001;score_text=Strongly Supported;score=11
chr2R	8873200	3.229	4706	ID=FBtr0087798;Name=Psc-RA;Parent=FBgn0005624;Alias=CG3886-RA;Dbxref=FlyBase_Annotation_IDs:CG3886-RA,REFSEQ:NM_079001;score_text=Strongly Supported;score=11
chr2R	8878345	2.18011	3057	ID=FBtr0091802;Name=CG33798-RA;Parent=FBgn0053798;Dbxref=FlyBase_Annotation_IDs:CG33798-RA,REFSEQ:NM_001032243;score_text=Moderately Supported;score=6
chr2R	8879325	2.11369	2077	ID=FBtr0091802;Name=CG33798-RA;Parent=FBgn0053798;Dbxref=FlyBase_Annotation_IDs:CG33798-RA,REFSEQ:NM_001032243;score_text=Moderately Supported;score=6
chr2R	8884015	3.66768	15	ID=FBtr0300387;Name=Su(z)2-RB;Parent=FBgn0008654;Dbxref=REFSEQ:NM_001169663,FlyBase_Annotation_IDs:CG3905-RB;score_text=Strongly Supported;score=15
chr2R	8903230	3.81574	18602	ID=FBtr0087793;Name=Su(z)2-RA;Parent=FBgn0008654;Alias=CG3905-RA;Dbxref=FlyBase_Annotation_IDs:CG3905-RA,REFSEQ:NM_079002;score_text=Moderately Supported;score=7
chr2R	8906800	2.80624	22172	ID=FBtr0087793;Name=Su(z)2-RA;Parent=FBgn0008654;Alias=CG3905-RA;Dbxref=FlyBase_Annotation_IDs:CG3905-RA,REFSEQ:NM_079002;score_text=Moderately Supported;score=7
chr2R	8922865	2.5095	11928	ID=FBtr0087797;Name=CG13323-RA;Parent=FBgn0033788;Dbxref=FlyBase_Annotation_IDs:CG13323-RA,REFSEQ:NM_136988;score_text=Strongly Supported;score=11
chr2R	8926382	2.37143	8411	ID=FBtr0087797;Name=CG13323-RA;Parent=FBgn0033788;Dbxref=FlyBase_Annotation_IDs:CG13323-RA,REFSEQ:NM_136988;score_text=Strongly Supported;score=11
chr2R	8929970	2.33346	4823	ID=FBtr0087797;Name=CG13323-RA;Parent=FBgn0033788;Dbxref=FlyBase_Annotation_IDs:CG13323-RA,REFSEQ:NM_136988;score_text=Strongly Supported;score=11
chr2R	9076760	2.16889	42	ID=FBtr0302052;Name=Kdm4B-RB;Parent=FBgn0053182;Dbxref=REFSEQ:NM_001169666,FlyBase_Annotation_IDs:CG33182-RB;score_text=Strongly Supported;score=11
chr2R	9077845	2.44271	266	ID=FBtr0100501;Name=seq-RA;Parent=FBgn0028991;Dbxref=FlyBase_Annotation_IDs:CG32904-RA,REFSEQ:NM_001032244;score_text=Strongly Supported;score=11
chr2R	9111200	2.73456	1236	ID=FBtr0087762;Name=Fsn-RA;Parent=FBgn0043010;Alias=CG4643-RA;Dbxref=FlyBase_Annotation_IDs:CG4643-RA,REFSEQ:NM_137005;score_text=Weakly Supported;score=3
chr2R	9224915	3.10895	17058	ID=FBtr0302450;Name=CG17048-RB;Parent=FBgn0033828;Dbxref=FlyBase_Annotation_IDs:CG17048-RB;score_text=Strongly Supported;score=11
chr2R	9336985	2.53182	83	ID=FBtr0087704;Name=cnn-RB;Parent=FBgn0013765;Alias=CG4832-RB;Dbxref=FlyBase_Annotation_IDs:CG4832-RB,REFSEQ:NM_165990;score_text=Weakly Supported;score=3
chr2R	9370795	2.79439	72	ID=FBtr0087702;Name=arr-RA;Parent=FBgn0000119;Alias=CG5912-RA;Dbxref=FlyBase_Annotation_IDs:CG5912-RA,REFSEQ:NM_079998;score_text=Strongly Supported;score=11
chr2R	9389765	2.78697	315	ID=FBtr0301387;Name=mars-RB;Parent=FBgn0033845;Dbxref=REFSEQ:NM_001169671,FlyBase_Annotation_IDs:CG17064-RB;score_text=Strongly Supported;score=15
chr2R	9393895	2.04465	52	ID=FBtr0087669;Name=mip120-RA;Parent=FBgn0033846;Alias=CG6061-RA;Dbxref=FlyBase_Annotation_IDs:CG6061-RA,REFSEQ:NM_137035;score_text=Strongly Supported;score=15
chr2R	9427285	1.98213	255	ID=FBtr0300193;Name=CG6145-RF;Parent=FBgn0033853;Dbxref=REFSEQ:NM_001169675,FlyBase_Annotation_IDs:CG6145-RF;score_text=Weakly Supported;score=3
chr2R	9443455	2.76954	57	ID=FBtr0087676;Name=CG13333-RA;Parent=FBgn0033855;Dbxref=FlyBase_Annotation_IDs:CG13333-RA,REFSEQ:NM_137043;score_text=Strongly Supported;score=15
chr2R	9445730	2.43044	320	ID=FBtr0087677;Name=CG13334-RA;Parent=FBgn0033856;Dbxref=FlyBase_Annotation_IDs:CG13334-RA,REFSEQ:NM_137044;score_text=Moderately Supported;score=7
chr2R	9451470	3.09303	5420	ID=FBtr0087677;Name=CG13334-RA;Parent=FBgn0033856;Dbxref=FlyBase_Annotation_IDs:CG13334-RA,REFSEQ:NM_137044;score_text=Moderately Supported;score=7
chr2R	9453290	2.24529	6755	ID=FBtr0303819;Name=CG42807-RA;Parent=FBgn0261989;Alias=FBtr0087679,CG13335-RA;Dbxref=FlyBase_Annotation_IDs:CG42807-RA;score_text=Strongly Supported;score=11
chr2R	9454305	2.88147	5740	ID=FBtr0303819;Name=CG42807-RA;Parent=FBgn0261989;Alias=FBtr0087679,CG13335-RA;Dbxref=FlyBase_Annotation_IDs:CG42807-RA;score_text=Strongly Supported;score=11
chr2R	9455635	2.42502	4410	ID=FBtr0303819;Name=CG42807-RA;Parent=FBgn0261989;Alias=FBtr0087679,CG13335-RA;Dbxref=FlyBase_Annotation_IDs:CG42807-RA;score_text=Strongly Supported;score=11
chr2R	9457665	3.24958	2380	ID=FBtr0303819;Name=CG42807-RA;Parent=FBgn0261989;Alias=FBtr0087679,CG13335-RA;Dbxref=FlyBase_Annotation_IDs:CG42807-RA;score_text=Strongly Supported;score=11
chr2R	9467325	2.57188	5578	ID=FBtr0303818;Name=CG42808-RA;Parent=FBgn0261990;Alias=FBtr0087679,CG13335-RA;Dbxref=FlyBase_Annotation_IDs:CG42808-RA;score_text=Strongly Supported;score=11
chr2R	9471700	3.06827	9141	ID=FBtr0087678;Name=CG6191-RA;Parent=FBgn0027581;Dbxref=FlyBase_Annotation_IDs:CG6191-RA,REFSEQ:NM_137046;score_text=Strongly Supported;score=11
chr2R	9480905	2.66215	64	ID=FBtr0087678;Name=CG6191-RA;Parent=FBgn0027581;Dbxref=FlyBase_Annotation_IDs:CG6191-RA,REFSEQ:NM_137046;score_text=Strongly Supported;score=11
chr2R	9507960	2.49833	2633	ID=FBtr0087625;Name=fas-RA;Parent=FBgn0000633;Alias=CG17716-RA;Dbxref=FlyBase_Annotation_IDs:CG17716-RA,REFSEQ:NM_079007;score_text=Strongly Supported;score=15
chr2R	9508975	2.29439	1618	ID=FBtr0087625;Name=fas-RA;Parent=FBgn0000633;Alias=CG17716-RA;Dbxref=FlyBase_Annotation_IDs:CG17716-RA,REFSEQ:NM_079007;score_text=Strongly Supported;score=15
chr2R	9510480	2.18831	113	ID=FBtr0087625;Name=fas-RA;Parent=FBgn0000633;Alias=CG17716-RA;Dbxref=FlyBase_Annotation_IDs:CG17716-RA,REFSEQ:NM_079007;score_text=Strongly Supported;score=15
chr2R	9710470	1.9029	1584	ID=FBtr0087647;Name=fl(2)d-RA;Parent=FBgn0000662;Alias=CG6315-RA;Dbxref=FlyBase_Annotation_IDs:CG6315-RA,REFSEQ:NM_079008;score_text=Strongly Supported;score=11
chr2R	9712045	2.66417	9	ID=FBtr0087647;Name=fl(2)d-RA;Parent=FBgn0000662;Alias=CG6315-RA;Dbxref=FlyBase_Annotation_IDs:CG6315-RA,REFSEQ:NM_079008;score_text=Strongly Supported;score=11
chr2R	9716770	1.93596	2191	ID=FBtr0087635;Name=CG6329-RB;Parent=FBgn0033872;Dbxref=FlyBase_Annotation_IDs:CG6329-RB,REFSEQ:NM_166012;score_text=Moderately Supported;score=7
chr2R	9785265	3.44322	59	ID=FBtr0304851;Name=shot-RAB;Parent=FBgn0013733;Alias=CG18076-RB;Dbxref=FlyBase_Annotation_IDs:CG18076-RAB;score_text=Strongly Supported;score=11
chr2R	9813090	4.4778	82	ID=FBtr0087618;Name=shot-RE;Parent=FBgn0013733;Dbxref=REFSEQ:NM_166017,FlyBase_Annotation_IDs:CG18076-RE;score_text=Strongly Supported;score=11
chr2R	9821980	2.70006	7635	ID=FBtr0087616;Name=shot-RB;Parent=FBgn0013733;Dbxref=REFSEQ:NM_166016,FlyBase_Annotation_IDs:CG18076-RB;score_text=Weakly Supported;score=3
chr2R	9828630	2.33921	985	ID=FBtr0087616;Name=shot-RB;Parent=FBgn0013733;Dbxref=REFSEQ:NM_166016,FlyBase_Annotation_IDs:CG18076-RB;score_text=Weakly Supported;score=3
chr2R	9829785	4.02595	170	ID=FBtr0087616;Name=shot-RB;Parent=FBgn0013733;Dbxref=REFSEQ:NM_166016,FlyBase_Annotation_IDs:CG18076-RB;score_text=Weakly Supported;score=3
chr2R	9841545	2.4009	44	ID=FBtr0087614;Name=AGO1-RB;Parent=FBgn0026611;Alias=CG6671-RB;Dbxref=FlyBase_Annotation_IDs:CG6671-RB,REFSEQ:NM_079010;score_text=Strongly Supported;score=11
chr2R	9845675	2.48979	81	ID=FBtr0087612;Name=AGO1-RC;Parent=FBgn0026611;Alias=CG6671-RC;Dbxref=FlyBase_Annotation_IDs:CG6671-RC,REFSEQ:NM_166021;score_text=Strongly Supported;score=11
chr2R	9848230	2.50126	66	ID=FBtr0087591;Name=Cp1-RB;Parent=FBgn0013770;Alias=CG6692-RB;Dbxref=FlyBase_Annotation_IDs:CG6692-RB,REFSEQ:NM_166027;score_text=Moderately Supported;score=7
chr2R	9855667	2.02675	185	ID=FBtr0087594;Name=Aats-phe-RA;Parent=FBgn0020766;Dbxref=FlyBase_Annotation_IDs:CG13348-RA,REFSEQ:NM_057935;score_text=Strongly Supported;score=15
chr2R	9878190	2.23616	1	ID=FBtr0087603;Name=RN-tre-RC;Parent=FBgn0020620;Alias=CG8085-RC;Dbxref=FlyBase_Annotation_IDs:CG8085-RC,REFSEQ:NM_166028;score_text=Strongly Supported;score=11
chr2R	9878890	2.42737	204	ID=FBtr0087596;Name=mam-RA;Parent=FBgn0002643;Alias=FBtr0007094,CG8118-RA;Dbxref=FlyBase_Annotation_IDs:CG8118-RA,REFSEQ:NM_080376;score_text=Moderately Supported;score=7
chr2R	9880115	2.19578	1429	ID=FBtr0087596;Name=mam-RA;Parent=FBgn0002643;Alias=FBtr0007094,CG8118-RA;Dbxref=FlyBase_Annotation_IDs:CG8118-RA,REFSEQ:NM_080376;score_text=Moderately Supported;score=7
chr2R	9888445	3.35307	8258	ID=FBtr0087597;Name=mam-RB;Parent=FBgn0002643;Alias=CG8118-RB;Dbxref=FlyBase_Annotation_IDs:CG8118-RB,REFSEQ:NM_166030;score_text=Strongly Supported;score=15
chr2R	9894255	2.47849	2448	ID=FBtr0087597;Name=mam-RB;Parent=FBgn0002643;Alias=CG8118-RB;Dbxref=FlyBase_Annotation_IDs:CG8118-RB,REFSEQ:NM_166030;score_text=Strongly Supported;score=15
chr2R	10027500	2.30534	903	ID=FBtr0304956;Name=Prosap-RB;Parent=FBgn0040752;Dbxref=FlyBase_Annotation_IDs:CG30483-RB;score_text=Strongly Supported;score=11
chr2R	10028410	2.41804	7	ID=FBtr0304956;Name=Prosap-RB;Parent=FBgn0040752;Dbxref=FlyBase_Annotation_IDs:CG30483-RB;score_text=Strongly Supported;score=11
chr2R	10040362	1.96406	174	ID=FBtr0087583;Name=Rcd1-RB;Parent=FBgn0033897;Alias=CG8233-RB;Dbxref=FlyBase_Annotation_IDs:CG8233-RB,REFSEQ:NM_137083;score_text=Strongly Supported;score=11
chr2R	10062395	2.37483	757	ID=FBtr0112795;Name=cg-RF;Parent=FBgn0000289;Dbxref=FlyBase_Annotation_IDs:CG8367-RF,REFSEQ:NM_001103835;score_text=Strongly Supported;score=15
chr2R	10095575	2.57535	4339	ID=FBtr0087576;Name=Sox15-RA;Parent=FBgn0005613;Alias=CG8404-RA;Dbxref=FlyBase_Annotation_IDs:CG8404-RA,REFSEQ:NM_079015;score_text=Strongly Supported;score=11
chr2R	10158155	2.33288	4	ID=FBtr0087565;Name=SelD-RA;Parent=FBgn0261270;Dbxref=FlyBase_Annotation_IDs:CG8553-RA,REFSEQ:NM_166045;score_text=Strongly Supported;score=11
chr2R	10194905	3.54757	762	ID=FBtr0112614;Name=Shroom-RD;Parent=FBgn0085408;Alias=CG34379-RD;Dbxref=FlyBase_Annotation_IDs:CG34379-RD,REFSEQ:NM_001103837;score_text=Strongly Supported;score=15
chr2R	10199262	2.14118	3595	ID=FBtr0112614;Name=Shroom-RD;Parent=FBgn0085408;Alias=CG34379-RD;Dbxref=FlyBase_Annotation_IDs:CG34379-RD,REFSEQ:NM_001103837;score_text=Strongly Supported;score=15
chr2R	10200190	2.10689	4523	ID=FBtr0112614;Name=Shroom-RD;Parent=FBgn0085408;Alias=CG34379-RD;Dbxref=FlyBase_Annotation_IDs:CG34379-RD,REFSEQ:NM_001103837;score_text=Strongly Supported;score=15
chr2R	10247860	2.51184	61	ID=FBtr0087560;Name=Arc1-RA;Parent=FBgn0033926;Alias=CG12505-RA;Dbxref=FlyBase_Annotation_IDs:CG12505-RA,REFSEQ:NM_137111;score_text=Strongly Supported;score=11
chr2R	10249365	2.99304	84	ID=FBtr0087547;Name=Arc2-RA;Parent=FBgn0033928;Alias=CG13941-RA;Dbxref=FlyBase_Annotation_IDs:CG13941-RA,REFSEQ:NM_137112;score_text=Strongly Supported;score=15
chr2R	10250520	2.32691	36	ID=FBtr0087548;Name=Tfb1-RB;Parent=FBgn0033929;Alias=CG8151-RB;Dbxref=FlyBase_Annotation_IDs:CG8151-RB,REFSEQ:NM_137113;score_text=Strongly Supported;score=15
chr2R	10317475	2.17113	2365	ID=FBtr0087516;Name=phyl-RA;Parent=FBgn0013725;Dbxref=FlyBase_Annotation_IDs:CG10108-RA,REFSEQ:NM_166055;score_text=Strongly Supported;score=11
chr2R	10318315	1.97913	1525	ID=FBtr0087516;Name=phyl-RA;Parent=FBgn0013725;Dbxref=FlyBase_Annotation_IDs:CG10108-RA,REFSEQ:NM_166055;score_text=Strongly Supported;score=11
chr2R	10319015	2.0416	825	ID=FBtr0087516;Name=phyl-RA;Parent=FBgn0013725;Dbxref=FlyBase_Annotation_IDs:CG10108-RA,REFSEQ:NM_166055;score_text=Strongly Supported;score=11
chr2R	10321955	2.7524	1668	ID=FBtr0302927;Name=Oaz-RC;Parent=FBgn0261613;Alias=CG42702-RC;Dbxref=FlyBase_Annotation_IDs:CG42702-RC;score_text=Strongly Supported;score=15
chr2R	10345615	3.5313	626	ID=FBtr0302926;Name=Oaz-RB;Parent=FBgn0261613;Alias=CG17390-RB,FBtr0113081,CG42702-RB;Dbxref=FlyBase_Annotation_IDs:CG42702-RB;score_text=Strongly Supported;score=15
chr2R	10369415	2.26513	707	ID=FBtr0087492;Name=L-RA;Parent=FBgn0001332;Alias=CG10109-RA;Dbxref=FlyBase_Annotation_IDs:CG10109-RA,REFSEQ:NM_080048;score_text=Strongly Supported;score=15
chr2R	10414512	2.04564	436	ID=FBtr0087495;Name=ttv-RA;Parent=FBgn0020245;Dbxref=FlyBase_Annotation_IDs:CG10117-RA,REFSEQ:NM_057883;score_text=Strongly Supported;score=15
chr2R	10463215	2.18072	92	ID=FBtr0087512;Name=LamC-RA;Parent=FBgn0010397;Alias=CG10119-RA;Dbxref=FlyBase_Annotation_IDs:CG10119-RA,REFSEQ:NM_079018;score_text=Strongly Supported;score=11
chr2R	10464615	2.25608	1308	ID=FBtr0087512;Name=LamC-RA;Parent=FBgn0010397;Alias=CG10119-RA;Dbxref=FlyBase_Annotation_IDs:CG10119-RA,REFSEQ:NM_079018;score_text=Strongly Supported;score=11
chr2R	10509100	2.29637	283	ID=FBtr0087500;Name=CG12863-RA;Parent=FBgn0033948;Dbxref=FlyBase_Annotation_IDs:CG12863-RA,REFSEQ:NM_137129;score_text=Strongly Supported;score=11
chr2R	10512110	3.45637	3293	ID=FBtr0087500;Name=CG12863-RA;Parent=FBgn0033948;Dbxref=FlyBase_Annotation_IDs:CG12863-RA,REFSEQ:NM_137129;score_text=Strongly Supported;score=11
chr2R	10601150	3.18195	24	ID=FBtr0087477;Name=mspo-RA;Parent=FBgn0020269;Dbxref=FlyBase_Annotation_IDs:CG10145-RA,REFSEQ:NM_166063;score_text=Strongly Supported;score=11
chr2R	10603372	3.64595	2246	ID=FBtr0087477;Name=mspo-RA;Parent=FBgn0020269;Dbxref=FlyBase_Annotation_IDs:CG10145-RA,REFSEQ:NM_166063;score_text=Strongly Supported;score=11
chr2R	10639650	2.18026	173	ID=FBtr0087475;Name=Rpn6-RB;Parent=FBgn0028689;Alias=CG10149-RB;Dbxref=FlyBase_Annotation_IDs:CG10149-RB,REFSEQ:NM_058126;score_text=Strongly Supported;score=11
chr2R	10656275	2.05247	652	ID=FBtr0087468;Name=Spred-RA;Parent=FBgn0020767;Alias=CG10155-RA;Dbxref=FlyBase_Annotation_IDs:CG10155-RA,REFSEQ:NM_137144;score_text=Strongly Supported;score=11
chr2R	10658900	1.96347	457	ID=FBtr0087442;Name=BEAF-32-RB;Parent=FBgn0015602;Alias=CG10159-RB;Dbxref=FlyBase_Annotation_IDs:CG10159-RB,REFSEQ:NM_166069;score_text=Strongly Supported;score=15
chr2R	10758335	2.06944	240	ID=FBtr0302294;Name=Pcf11-RD;Parent=FBgn0022063;Dbxref=REFSEQ:NM_137155,FlyBase_Annotation_IDs:CG10228-RD;score_text=Strongly Supported;score=11
chr2R	10850280	1.98166	171	ID=FBtr0303434;Name=aPKC-RA;Parent=FBgn0261854;Alias=FBtr0087426,CG10261-RA,CG42783-RA;Dbxref=FlyBase_Annotation_IDs:CG42783-RA;score_text=Strongly Supported;score=11
chr2R	10850840	2.30997	21	ID=FBtr0087409;Name=CG12424-RC;Parent=FBgn0033987;Dbxref=FlyBase_Annotation_IDs:CG12424-RC,REFSEQ:NM_166077;score_text=Strongly Supported;score=15
chr2R	10852030	2.32721	337	ID=FBtr0087410;Name=CG12424-RA;Parent=FBgn0033987;Dbxref=FlyBase_Annotation_IDs:CG12424-RA,REFSEQ:NM_137165;score_text=Moderately Supported;score=7
chr2R	10868830	2.36456	48	ID=FBtr0301507;Name=pcs-RB;Parent=FBgn0033988;Dbxref=REFSEQ:NM_137166,FlyBase_Annotation_IDs:CG7761-RB;score_text=Strongly Supported;score=15
chr2R	10898475	2.85719	428	ID=FBtr0087413;Name=hbs-RA;Parent=FBgn0029082;Alias=CG7449-RA;Dbxref=FlyBase_Annotation_IDs:CG7449-RA,REFSEQ:NM_079963;score_text=Strongly Supported;score=15
chr2R	11015725	2.91335	696	ID=FBtr0087415;Name=chn-RA;Parent=FBgn0015371;Alias=CG11798-RA;Dbxref=FlyBase_Annotation_IDs:CG11798-RA,REFSEQ:NM_137169;score_text=Strongly Supported;score=15
chr2R	11017335	2.28717	914	ID=FBtr0087415;Name=chn-RA;Parent=FBgn0015371;Alias=CG11798-RA;Dbxref=FlyBase_Annotation_IDs:CG11798-RA,REFSEQ:NM_137169;score_text=Strongly Supported;score=15
chr2R	11019715	2.0899	3294	ID=FBtr0087415;Name=chn-RA;Parent=FBgn0015371;Alias=CG11798-RA;Dbxref=FlyBase_Annotation_IDs:CG11798-RA,REFSEQ:NM_137169;score_text=Strongly Supported;score=15
chr2R	11140115	2.46634	45	ID=FBtr0087370;Name=scb-RA;Parent=FBgn0003328;Alias=CG8095-RA;Dbxref=FlyBase_Annotation_IDs:CG8095-RA,REFSEQ:NM_166083;score_text=Strongly Supported;score=15
chr2R	11196745	2.22697	1889	ID=FBtr0087392;Name=CG8152-RA;Parent=FBgn0034008;Dbxref=FlyBase_Annotation_IDs:CG8152-RA,REFSEQ:NM_137184;score_text=Strongly Supported;score=11
chr2R	11210010	2.01274	31	ID=FBtr0087375;Name=Arf51F-RD;Parent=FBgn0013750;Alias=CG8156-RD;Dbxref=FlyBase_Annotation_IDs:CG8156-RD,REFSEQ:NM_166090;score_text=Strongly Supported;score=15
chr2R	11216905	2.68868	1135	ID=FBtr0087389;Name=CG8160-RA;Parent=FBgn0034011;Dbxref=FlyBase_Annotation_IDs:CG8160-RA,REFSEQ:NM_137187;score_text=Strongly Supported;score=11
chr2R	11237205	2.56506	454	ID=FBtr0087382;Name=unc-5-RA;Parent=FBgn0034013;Alias=CG8166-RA;Dbxref=FlyBase_Annotation_IDs:CG8166-RA,REFSEQ:NM_137189;score_text=Strongly Supported;score=15
chr2R	11268110	2.0483	113	ID=FBtr0087383;Name=SRPK-RA;Parent=FBgn0026370;Alias=CG8174-RA;Dbxref=FlyBase_Annotation_IDs:CG8174-RA,REFSEQ:NM_166093;score_text=Strongly Supported;score=15
chr2R	11268530	2.28445	65	ID=FBtr0087387;Name=dup-RA;Parent=FBgn0000996;Alias=CG8171-RA;Dbxref=FlyBase_Annotation_IDs:CG8171-RA,REFSEQ:NM_080139;score_text=Strongly Supported;score=11
chr2R	11419905	2.79851	162	ID=FBtr0087356;Name=Khc-73-RB;Parent=FBgn0019968;Alias=CG8183-RB;Dbxref=FlyBase_Annotation_IDs:CG8183-RB,REFSEQ:NM_176176;score_text=Strongly Supported;score=11
chr2R	11563615	3.5846	157	ID=FBtr0302330;Name=fus-RG;Parent=FBgn0023441;Dbxref=REFSEQ:NM_001169690,FlyBase_Annotation_IDs:CG8205-RG;score_text=Strongly Supported;score=11
chr2R	11567535	2.2398	50	ID=FBtr0087341;Name=Vha14-1-RA;Parent=FBgn0262512;Alias=Vha14-RA;Dbxref=FlyBase_Annotation_IDs:CG8210-RA,REFSEQ:NM_057621;score_text=Strongly Supported;score=11
chr2R	11587310	2.06109	84	ID=FBtr0302554;Name=CG42662-RA;Parent=FBgn0261538;Dbxref=FlyBase_Annotation_IDs:CG42662-RA;score_text=Strongly Supported;score=11
chr2R	11622625	2.02684	7722	ID=FBtr0087285;Name=CG30089-RA;Parent=FBgn0050089;Dbxref=FlyBase_Annotation_IDs:CG30089-RA,REFSEQ:NM_137212;score_text=Strongly Supported;score=15
chr2R	11627245	2.09929	12342	ID=FBtr0087285;Name=CG30089-RA;Parent=FBgn0050089;Dbxref=FlyBase_Annotation_IDs:CG30089-RA,REFSEQ:NM_137212;score_text=Strongly Supported;score=15
chr2R	11704595	2.68214	281	ID=FBtr0087315;Name=Zasp52-RC;Parent=FBgn0083919;Alias=CG30084-RC,tun-RC,Zasp-RC;Dbxref=FlyBase_Annotation_IDs:CG30084-RC,REFSEQ:NM_145757;score_text=Strongly Supported;score=11
chr2R	11706240	2.31394	1926	ID=FBtr0087315;Name=Zasp52-RC;Parent=FBgn0083919;Alias=CG30084-RC,tun-RC,Zasp-RC;Dbxref=FlyBase_Annotation_IDs:CG30084-RC,REFSEQ:NM_145757;score_text=Strongly Supported;score=11
chr2R	11709075	2.4245	475	ID=FBtr0301048;Name=CG33465-RC;Parent=FBgn0053465;Dbxref=REFSEQ:NM_001038861,FlyBase_Annotation_IDs:CG33465-RC;score_text=Strongly Supported;score=11
chr2R	11778690	2.22643	5242	ID=FBtr0087301;Name=CG33463-RA;Parent=FBgn0053463;Dbxref=FlyBase_Annotation_IDs:CG33463-RA,REFSEQ:NM_206124;score_text=Weakly Supported;score=2
chr2R	11786022	2.00767	2090	ID=FBtr0087301;Name=CG33463-RA;Parent=FBgn0053463;Dbxref=FlyBase_Annotation_IDs:CG33463-RA,REFSEQ:NM_206124;score_text=Weakly Supported;score=2
chr2R	11786915	1.90914	2983	ID=FBtr0087301;Name=CG33463-RA;Parent=FBgn0053463;Dbxref=FlyBase_Annotation_IDs:CG33463-RA,REFSEQ:NM_206124;score_text=Weakly Supported;score=2
chr2R	11809595	2.18257	28	ID=FBtr0087302;Name=sli-RA;Parent=FBgn0003425;Dbxref=FlyBase_Annotation_IDs:CG8355-RA,REFSEQ:NM_057380;score_text=Strongly Supported;score=11
chr2R	11819430	2.61619	4	ID=FBtr0087298;Name=bdg-RA;Parent=FBgn0034049;Alias=CG8291-RA;Dbxref=FlyBase_Annotation_IDs:CG8291-RA,REFSEQ:NM_137220;score_text=Weakly Supported;score=3
chr2R	11888747	2.02078	18	ID=FBtr0300597;Name=ATPCL-RE;Parent=FBgn0020236;Dbxref=REFSEQ:NM_001144202,FlyBase_Annotation_IDs:CG8322-RE;score_text=Strongly Supported;score=11
chr2R	11902450	2.17352	33	ID=FBtr0087206;Name=Rrp42-RA;Parent=FBgn0034065;Alias=CG8395-RA;Dbxref=FlyBase_Annotation_IDs:CG8395-RA,REFSEQ:NM_166134;score_text=Strongly Supported;score=15
chr2R	11986100	2.67856	58	ID=FBtr0087256;Name=Dg-RA;Parent=FBgn0034072;Alias=CG18250-RA;Dbxref=FlyBase_Annotation_IDs:CG18250-RA,REFSEQ:NM_079032;score_text=Strongly Supported;score=11
chr2R	11990195	3.40985	4	ID=FBtr0087212;Name=Rho1-RB;Parent=FBgn0014020;Alias=FBtr0005669,CG8416-RB;Dbxref=FlyBase_Annotation_IDs:CG8416-RB,REFSEQ:NM_134308;score_text=Strongly Supported;score=15
chr2R	11991980	2.56818	1082	ID=FBtr0087214;Name=Rho1-RD;Parent=FBgn0014020;Alias=FBtr0005671,CG8416-RD;Dbxref=FlyBase_Annotation_IDs:CG8416-RD,REFSEQ:NM_166139;score_text=Strongly Supported;score=15
chr2R	12012490	2.97298	2	ID=FBtr0089589;Name=spin-RE;Parent=FBgn0086676;Alias=CG8428-RE;Dbxref=FlyBase_Annotation_IDs:CG8428-RE,REFSEQ:NM_166147;score_text=Moderately Supported;score=7
chr2R	12017740	2.31436	5252	ID=FBtr0089589;Name=spin-RE;Parent=FBgn0086676;Alias=CG8428-RE;Dbxref=FlyBase_Annotation_IDs:CG8428-RE,REFSEQ:NM_166147;score_text=Moderately Supported;score=7
chr2R	12023165	2.06759	2692	ID=FBtr0087231;Name=Got1-RB;Parent=FBgn0001124;Alias=CG8430-RB;Dbxref=FlyBase_Annotation_IDs:CG8430-RB,REFSEQ:NM_166148;score_text=Strongly Supported;score=15
chr2R	12042415	2.14169	3884	ID=FBtr0087250;Name=CG10734-RA;Parent=FBgn0034082;Dbxref=FlyBase_Annotation_IDs:CG10734-RA,REFSEQ:NM_137246;score_text=Strongly Supported;score=11
chr2R	12043430	2.11966	2869	ID=FBtr0087250;Name=CG10734-RA;Parent=FBgn0034082;Dbxref=FlyBase_Annotation_IDs:CG10734-RA,REFSEQ:NM_137246;score_text=Strongly Supported;score=11
chr2R	12075245	3.07568	1155	ID=FBtr0087242;Name=CG8443-RA;Parent=FBgn0034087;Dbxref=FlyBase_Annotation_IDs:CG8443-RA,REFSEQ:NM_137251;score_text=Strongly Supported;score=15
chr2R	12098065	1.92702	161	ID=FBtr0087194;Name=mrj-RB;Parent=FBgn0034091;Alias=CG8448-RB;Dbxref=FlyBase_Annotation_IDs:CG8448-RB,REFSEQ:NM_166153;score_text=Strongly Supported;score=11
chr2R	12223505	2.0844	90	ID=FBtr0087145;Name=Hmgs-RA;Parent=FBgn0010611;Alias=CG4311-RA;Dbxref=FlyBase_Annotation_IDs:CG4311-RA,REFSEQ:NM_079972;score_text=Strongly Supported;score=15
chr2R	12224135	1.98994	7	ID=FBtr0087173;Name=Vha44-RA;Parent=FBgn0262511;Dbxref=FlyBase_Annotation_IDs:CG8048-RA,REFSEQ:NM_057918;score_text=Strongly Supported;score=11
chr2R	12387497	2.1798	204	ID=FBtr0087088;Name=Sema-2a-RC;Parent=FBgn0011260;Alias=CG4700-RC;Dbxref=FlyBase_Annotation_IDs:CG4700-RC,REFSEQ:NM_166178;score_text=Strongly Supported;score=15
chr2R	12402600	3.19837	1111	ID=FBtr0087089;Name=Sema-2a-RB;Parent=FBgn0011260;Dbxref=FlyBase_Annotation_IDs:CG4700-RB,REFSEQ:NM_134303;score_text=Strongly Supported;score=15
chr2R	12467280	2.1459	256	ID=FBtr0087103;Name=Cdk4-RA;Parent=FBgn0016131;Alias=CG5072-RC,CG5072-RA;Dbxref=FlyBase_Annotation_IDs:CG5072-RA,REFSEQ:NM_166184;score_text=Moderately Supported;score=7
chr2R	12468120	2.11251	491	ID=FBtr0087104;Name=Cdk4-RB;Parent=FBgn0016131;Alias=CG5072-RA,CG5072-RB;Dbxref=FlyBase_Annotation_IDs:CG5072-RB,REFSEQ:NM_057848;score_text=Strongly Supported;score=15
chr2R	12471550	2.85106	2049	ID=FBtr0087106;Name=RpLP2-RB;Parent=FBgn0003274;Alias=CG4918-RB,RpP1-RB;Dbxref=FlyBase_Annotation_IDs:CG4918-RB,REFSEQ:NM_206135;score_text=Strongly Supported;score=15
chr2R	12473492	2.16733	107	ID=FBtr0087106;Name=RpLP2-RB;Parent=FBgn0003274;Alias=CG4918-RB,RpP1-RB;Dbxref=FlyBase_Annotation_IDs:CG4918-RB,REFSEQ:NM_206135;score_text=Strongly Supported;score=15
chr2R	12482365	2.98478	147	ID=FBtr0087120;Name=CG8306-RA;Parent=FBgn0034142;Dbxref=FlyBase_Annotation_IDs:CG8306-RA,REFSEQ:NM_137296;score_text=Strongly Supported;score=11
chr2R	12671190	2.21909	6	ID=FBtr0087026;Name=CG5522-RA;Parent=FBgn0034158;Dbxref=FlyBase_Annotation_IDs:CG5522-RA,REFSEQ:NM_166193;score_text=Moderately Supported;score=7
chr2R	12672187	1.99355	38	ID=FBtr0087028;Name=CG5522-RC;Parent=FBgn0034158;Dbxref=FlyBase_Annotation_IDs:CG5522-RC,REFSEQ:NM_137314;score_text=Strongly Supported;score=15
chr2R	12687780	2.54957	3868	ID=FBtr0300552;Name=CG15615-RB;Parent=FBgn0034159;Dbxref=REFSEQ:NM_137315,FlyBase_Annotation_IDs:CG15615-RB;score_text=Strongly Supported;score=11
chr2R	12738005	1.91646	42	ID=FBtr0087036;Name=CG5859-RA;Parent=FBgn0025830;Dbxref=FlyBase_Annotation_IDs:CG5859-RA,REFSEQ:NM_137318;score_text=Strongly Supported;score=15
chr2R	12744060	2.56846	69	ID=FBtr0100437;Name=Dek-RB;Parent=FBgn0026533;Alias=CG5935-RB;Dbxref=FlyBase_Annotation_IDs:CG5935-RB,REFSEQ:NM_143801;score_text=Strongly Supported;score=15
chr2R	12903450	1.89698	59	ID=FBtr0087019;Name=CG15609-RB;Parent=FBgn0034180;Dbxref=FlyBase_Annotation_IDs:CG15609-RB,REFSEQ:NM_206144;score_text=Strongly Supported;score=11
chr2R	12914510	2.72564	236	ID=FBtr0086969;Name=RhoGEF2-RE;Parent=FBgn0023172;Alias=CG9635-RB,CG9635-RE,CG9635-RA;Dbxref=FlyBase_Annotation_IDs:CG9635-RE,REFSEQ:NM_206147;score_text=Moderately Supported;score=7
chr2R	12915840	2.74877	1094	ID=FBtr0086969;Name=RhoGEF2-RE;Parent=FBgn0023172;Alias=CG9635-RB,CG9635-RE,CG9635-RA;Dbxref=FlyBase_Annotation_IDs:CG9635-RE,REFSEQ:NM_206147;score_text=Moderately Supported;score=7
chr2R	12984930	2.28195	5	ID=FBtr0087005;Name=GstS1-RB;Parent=FBgn0010226;Alias=CG8938-RB;Dbxref=FlyBase_Annotation_IDs:CG8938-RB,REFSEQ:NM_079043;score_text=Strongly Supported;score=11
chr2R	12986085	3.71943	1150	ID=FBtr0087005;Name=GstS1-RB;Parent=FBgn0010226;Alias=CG8938-RB;Dbxref=FlyBase_Annotation_IDs:CG8938-RB,REFSEQ:NM_079043;score_text=Strongly Supported;score=11
chr2R	13033370	2.39111	4986	ID=FBtr0304890;Name=CG43107-RA;Parent=FBgn0262567;Dbxref=FlyBase_Annotation_IDs:CG43107-RA;score_text=Moderately Supported;score=8
chr2R	13152895	3.26354	163	ID=FBtr0086994;Name=mbl-RD;Parent=FBgn0261642;Alias=CG33197-RD,mm-RD,mm-RE;Dbxref=FlyBase_Annotation_IDs:CG33197-RD,REFSEQ:NM_176210;score_text=Moderately Supported;score=7
chr2R	13280120	2.51117	1981	ID=FBtr0086909;Name=Sip1-RA;Parent=FBgn0010620;Alias=CG10939-RA;Dbxref=FlyBase_Annotation_IDs:CG10939-RA,REFSEQ:NM_079973;score_text=Strongly Supported;score=15
chr2R	13282115	2.04659	14	ID=FBtr0086909;Name=Sip1-RA;Parent=FBgn0010620;Alias=CG10939-RA;Dbxref=FlyBase_Annotation_IDs:CG10939-RA,REFSEQ:NM_079973;score_text=Strongly Supported;score=15
chr2R	13307770	2.34691	168	ID=FBtr0086912;Name=l(2)k01209-RA;Parent=FBgn0022029;Alias=CG4798-RA;Dbxref=FlyBase_Annotation_IDs:CG4798-RA,REFSEQ:NM_137362;score_text=Moderately Supported;score=7
chr2R	13346095	2.86145	909	ID=FBtr0086921;Name=CG14478-RA;Parent=FBgn0028953;Dbxref=FlyBase_Annotation_IDs:CG14478-RA,REFSEQ:NM_166229;score_text=Strongly Supported;score=15
chr2R	13349700	2.31377	1597	ID=FBtr0086922;Name=CG14478-RB;Parent=FBgn0028953;Dbxref=FlyBase_Annotation_IDs:CG14478-RB,REFSEQ:NM_137370;score_text=Moderately Supported;score=7
chr2R	13435835	2.7274	480	ID=FBtr0086946;Name=MESR4-RA;Parent=FBgn0034240;Alias=CG4903-RA;Dbxref=FlyBase_Annotation_IDs:CG4903-RA,REFSEQ:NM_079051;score_text=Strongly Supported;score=15
chr2R	13480600	2.21544	281	ID=FBtr0086833;Name=lack-RA;Parent=FBgn0029006;Alias=CG4943-RA;Dbxref=FlyBase_Annotation_IDs:CG4943-RA,REFSEQ:NM_079055;score_text=Strongly Supported;score=15
chr2R	13566805	1.89843	58	ID=FBtr0302161;Name=Sema-1b-RC;Parent=FBgn0016059;Dbxref=REFSEQ:NM_001169707,FlyBase_Annotation_IDs:CG6446-RC;score_text=Strongly Supported;score=11
chr2R	13567662	2.23175	915	ID=FBtr0302161;Name=Sema-1b-RC;Parent=FBgn0016059;Dbxref=REFSEQ:NM_001169707,FlyBase_Annotation_IDs:CG6446-RC;score_text=Strongly Supported;score=11
chr2R	13570690	2.2933	191	ID=FBtr0086891;Name=Sema-1b-RB;Parent=FBgn0016059;Alias=CG6446-RB;Dbxref=FlyBase_Annotation_IDs:CG6446-RB,REFSEQ:NM_206157;score_text=Weakly Supported;score=3
chr2R	13604990	2.98821	990	ID=FBtr0086887;Name=CG6424-RB;Parent=FBgn0028494;Dbxref=FlyBase_Annotation_IDs:CG6424-RB,REFSEQ:NM_137405;score_text=Strongly Supported;score=11
chr2R	13606705	2.65274	127	ID=FBtr0086886;Name=CG6424-RA;Parent=FBgn0028494;Dbxref=FlyBase_Annotation_IDs:CG6424-RA,REFSEQ:NM_166246;score_text=Strongly Supported;score=11
chr2R	13648250	2.42926	188	ID=FBtr0089548;Name=CG5009-RA;Parent=FBgn0027572;Dbxref=FlyBase_Annotation_IDs:CG5009-RA,REFSEQ:NM_137420;score_text=Strongly Supported;score=15
chr2R	13681815	2.88008	1428	ID=FBtr0301142;Name=CG5036-RB;Parent=FBgn0028743;Dbxref=REFSEQ:NM_137427,FlyBase_Annotation_IDs:CG5036-RB;score_text=Strongly Supported;score=15
chr2R	13689235	3.57687	1059	ID=FBtr0299705;Name=grh-RI;Parent=FBgn0259211;Alias=FBtr0090009,CG5058-RA,CG42311-RI;Dbxref=FlyBase_Annotation_IDs:CG42311-RI,REFSEQ:NM_057494;score_text=Moderately Supported;score=7
chr2R	13691755	2.06465	1461	ID=FBtr0299705;Name=grh-RI;Parent=FBgn0259211;Alias=FBtr0090009,CG5058-RA,CG42311-RI;Dbxref=FlyBase_Annotation_IDs:CG42311-RI,REFSEQ:NM_057494;score_text=Moderately Supported;score=7
chr2R	13709990	2.34691	1080	ID=FBtr0300541;Name=grh-RN;Parent=FBgn0259211;Dbxref=REFSEQ:NM_166252,FlyBase_Annotation_IDs:CG42311-RN;score_text=Moderately Supported;score=7
chr2R	13734000	1.99319	206	ID=FBtr0086799;Name=olf186-M-RA;Parent=FBgn0015522;Alias=CG14489-RA;Dbxref=FlyBase_Annotation_IDs:CG14489-RA,REFSEQ:NM_137428;score_text=Strongly Supported;score=15
chr2R	13738550	2.00018	166	ID=FBtr0086797;Name=olf186-F-RA;Parent=FBgn0041585;Alias=CG11430-RA;Dbxref=FlyBase_Annotation_IDs:CG11430-RA,REFSEQ:NM_170626;score_text=Strongly Supported;score=15
chr2R	13739040	2.44216	551	ID=FBtr0086798;Name=olf186-F-RD;Parent=FBgn0041585;Alias=CG11430-RD;Dbxref=FlyBase_Annotation_IDs:CG11430-RD,REFSEQ:NM_206159;score_text=Strongly Supported;score=15
chr2R	13757170	2.60507	2345	ID=FBtr0086822;Name=Mapmodulin-RB;Parent=FBgn0034282;Alias=CG5784-RB;Dbxref=FlyBase_Annotation_IDs:CG5784-RB,REFSEQ:NM_079056;score_text=Weakly Supported;score=3
chr2R	13758780	2.02869	735	ID=FBtr0086822;Name=Mapmodulin-RB;Parent=FBgn0034282;Alias=CG5784-RB;Dbxref=FlyBase_Annotation_IDs:CG5784-RB,REFSEQ:NM_079056;score_text=Weakly Supported;score=3
chr2R	13982640	2.40921	117	ID=FBtr0086732;Name=CG5098-RA;Parent=FBgn0034300;Dbxref=FlyBase_Annotation_IDs:CG5098-RA,REFSEQ:NM_137447;score_text=Strongly Supported;score=15
chr2R	14028245	2.72214	3	ID=FBtr0086738;Name=pAbp-RA;Parent=FBgn0261619;Dbxref=FlyBase_Annotation_IDs:CG5119-RA,REFSEQ:NM_057319;score_text=Strongly Supported;score=15
chr2R	14028910	2.17163	6	ID=FBtr0086742;Name=pAbp-RG;Parent=FBgn0261619;Alias=CG5119-RG;Dbxref=FlyBase_Annotation_IDs:CG5119-RG,REFSEQ:NM_166269;score_text=Strongly Supported;score=15
chr2R	14044590	2.51495	195	ID=FBtr0086779;Name=lolal-RD;Parent=FBgn0022238;Alias=CG5738-RD;Dbxref=FlyBase_Annotation_IDs:CG5738-RD,REFSEQ:NM_166272;score_text=Strongly Supported;score=11
chr2R	14045780	2.30821	8	ID=FBtr0086745;Name=CG10914-RA;Parent=FBgn0034307;Dbxref=FlyBase_Annotation_IDs:CG10914-RA,REFSEQ:NM_137453;score_text=Strongly Supported;score=15
chr2R	14059885	2.2566	227	ID=FBtr0086773;Name=Dgp-1-RA;Parent=FBgn0027836;Alias=CG5729-RA;Dbxref=FlyBase_Annotation_IDs:CG5729-RA,REFSEQ:NM_166274;score_text=Strongly Supported;score=11
chr2R	14098840	1.92563	3580	ID=FBtr0086753;Name=CG30114-RA;Parent=FBgn0050114;Dbxref=FlyBase_Annotation_IDs:CG30114-RA,REFSEQ:NM_166275;score_text=Strongly Supported;score=14
chr2R	14164745	2.67676	47	ID=FBtr0086768;Name=Ote-RA;Parent=FBgn0003022;Dbxref=FlyBase_Annotation_IDs:CG5581-RA,REFSEQ:NM_057316;score_text=Strongly Supported;score=9
chr2R	14176260	2.53853	5	ID=FBtr0301551;Name=sbb-RH;Parent=FBgn0010575;Dbxref=REFSEQ:NM_079939,FlyBase_Annotation_IDs:CG5580-RH;score_text=Strongly Supported;score=11
chr2R	14194810	2.28852	3328	ID=FBtr0110803;Name=CG14505-RB;Parent=FBgn0034327;Dbxref=FlyBase_Annotation_IDs:CG14505-RB,REFSEQ:NM_001043093;score_text=Strongly Supported;score=10
chr2R	14224770	2.38182	18686	ID=FBtr0301548;Name=sbb-RE;Parent=FBgn0010575;Dbxref=REFSEQ:NM_001169719,FlyBase_Annotation_IDs:CG5580-RE;score_text=Strongly Supported;score=11
chr2R	14226065	2.26759	17391	ID=FBtr0301548;Name=sbb-RE;Parent=FBgn0010575;Dbxref=REFSEQ:NM_001169719,FlyBase_Annotation_IDs:CG5580-RE;score_text=Strongly Supported;score=11
chr2R	14239330	2.47016	4126	ID=FBtr0301548;Name=sbb-RE;Parent=FBgn0010575;Dbxref=REFSEQ:NM_001169719,FlyBase_Annotation_IDs:CG5580-RE;score_text=Strongly Supported;score=11
chr2R	14243915	2.4081	459	ID=FBtr0301548;Name=sbb-RE;Parent=FBgn0010575;Dbxref=REFSEQ:NM_001169719,FlyBase_Annotation_IDs:CG5580-RE;score_text=Strongly Supported;score=11
chr2R	14245105	3.25625	339	ID=FBtr0301547;Name=sbb-RD;Parent=FBgn0010575;Dbxref=REFSEQ:NM_001169718,FlyBase_Annotation_IDs:CG5580-RD;score_text=Strongly Supported;score=11
chr2R	14288260	2.21967	38	ID=FBtr0086671;Name=GstE3-RA;Parent=FBgn0063497;Alias=CG17524-RA;Dbxref=FlyBase_Annotation_IDs:CG17524-RA,REFSEQ:NM_137481;score_text=Strongly Supported;score=15
chr2R	14299530	2.19673	19	ID=FBtr0086678;Name=Dp1-RC;Parent=FBgn0027835;Alias=CG5170-RC;Dbxref=FlyBase_Annotation_IDs:CG5170-RC,REFSEQ:NM_079057;score_text=Strongly Supported;score=15
chr2R	14301175	2.4006	673	ID=FBtr0086680;Name=Dp1-RF;Parent=FBgn0027835;Alias=CG5170-RF;Dbxref=FlyBase_Annotation_IDs:CG5170-RF,REFSEQ:NM_166282;score_text=Strongly Supported;score=15
chr2R	14327915	2.74169	71	ID=FBtr0113360;Name=CG30118-RB;Parent=FBgn0050118;Dbxref=FlyBase_Annotation_IDs:CG30118-RB,REFSEQ:NM_001103895;score_text=Weakly Supported;score=3
chr2R	14391055	2.21577	60	ID=FBtr0086697;Name=CG5224-RA;Parent=FBgn0034354;Dbxref=FlyBase_Annotation_IDs:CG5224-RA,REFSEQ:NM_137495;score_text=Strongly Supported;score=15
chr2R	14416325	2.1177	1388	ID=FBtr0086699;Name=CG10924-RA;Parent=FBgn0034356;Dbxref=FlyBase_Annotation_IDs:CG10924-RA,REFSEQ:NM_137497;score_text=Strongly Supported;score=15
chr2R	14419755	2.5255	158	ID=FBtr0113093;Name=CG10924-RB;Parent=FBgn0034356;Dbxref=FlyBase_Annotation_IDs:CG10924-RB,REFSEQ:NM_001103897;score_text=Moderately Supported;score=7
chr2R	14424270	2.61902	2	ID=FBtr0086700;Name=Pepck-RB;Parent=FBgn0003067;Alias=CG17725-RB;Dbxref=FlyBase_Annotation_IDs:CG17725-RB,REFSEQ:NM_166293;score_text=Moderately Supported;score=7
chr2R	14470820	2.11005	28440	ID=FBtr0300421;Name=CG30115-RE;Parent=FBgn0050115;Dbxref=REFSEQ:NM_176223,FlyBase_Annotation_IDs:CG30115-RE;score_text=Strongly Supported;score=11
chr2R	14499275	2.72266	15	ID=FBtr0300421;Name=CG30115-RE;Parent=FBgn0050115;Dbxref=REFSEQ:NM_176223,FlyBase_Annotation_IDs:CG30115-RE;score_text=Strongly Supported;score=11
chr2R	14561120	2.7318	83	ID=FBtr0086652;Name=edl-RA;Parent=FBgn0023214;Alias=CG15085-RA,mae-RA;Dbxref=FlyBase_Annotation_IDs:CG15085-RA,REFSEQ:NM_079062;score_text=Strongly Supported;score=11
chr2R	14565547	2.57516	4510	ID=FBtr0086652;Name=edl-RA;Parent=FBgn0023214;Alias=CG15085-RA,mae-RA;Dbxref=FlyBase_Annotation_IDs:CG15085-RA,REFSEQ:NM_079062;score_text=Strongly Supported;score=11
chr2R	14576240	2.23261	113	ID=FBtr0304024;Name=CG42856-RA;Parent=FBgn0262103;Alias=FBtr0086604,CG15072-RA;Dbxref=FlyBase_Annotation_IDs:CG42856-RA;score_text=Strongly Supported;score=15
chr2R	14686980	2.21202	2799	ID=FBtr0086636;Name=CG15094-RA;Parent=FBgn0034392;Dbxref=FlyBase_Annotation_IDs:CG15094-RA,REFSEQ:NM_137531;score_text=Strongly Supported;score=11
chr2R	14688030	2.7147	1874	ID=FBtr0086635;Name=l(2)08717-RA;Parent=FBgn0010651;Alias=CG15095-RA;Dbxref=FlyBase_Annotation_IDs:CG15095-RA,REFSEQ:NM_143781;score_text=Weakly Supported;score=3
chr2R	14689920	2.94534	16	ID=FBtr0086635;Name=l(2)08717-RA;Parent=FBgn0010651;Alias=CG15095-RA;Dbxref=FlyBase_Annotation_IDs:CG15095-RA,REFSEQ:NM_143781;score_text=Weakly Supported;score=3
chr2R	14860545	1.94306	96	ID=FBtr0086570;Name=Topors-RA;Parent=FBgn0034410;Alias=CG15104-RA;Dbxref=FlyBase_Annotation_IDs:CG15104-RA,REFSEQ:NM_137544;score_text=Strongly Supported;score=15
chr2R	15029700	2.44015	550	ID=FBtr0100174;Name=ena-RD;Parent=FBgn0000578;Dbxref=FlyBase_Annotation_IDs:CG15112-RD,REFSEQ:NM_001014537;score_text=Strongly Supported;score=15
chr2R	15031765	1.9295	119	ID=FBtr0086589;Name=CG15118-RC;Parent=FBgn0034418;Dbxref=FlyBase_Annotation_IDs:CG15118-RC,REFSEQ:NM_166326;score_text=Weakly Supported;score=3
chr2R	15116675	2.78509	105	ID=FBtr0086506;Name=cora-RC;Parent=FBgn0010434;Alias=FBtr0000862,FBtr0000863,CG11949-RC,cora[+]R2.9;Dbxref=FlyBase_Annotation_IDs:CG11949-RC,REFSEQ:NM_166336;score_text=Strongly Supported;score=15
chr2R	15117305	1.96509	735	ID=FBtr0086506;Name=cora-RC;Parent=FBgn0010434;Alias=FBtr0000862,FBtr0000863,CG11949-RC,cora[+]R2.9;Dbxref=FlyBase_Annotation_IDs:CG11949-RC,REFSEQ:NM_166336;score_text=Strongly Supported;score=15
chr2R	15141630	2.80271	940	ID=FBtr0086564;Name=CG33453-RA;Parent=FBgn0053453;Dbxref=FlyBase_Annotation_IDs:CG33453-RA,REFSEQ:NM_206166;score_text=Weakly Supported;score=2
chr2R	15142435	2.1203	1745	ID=FBtr0086564;Name=CG33453-RA;Parent=FBgn0053453;Dbxref=FlyBase_Annotation_IDs:CG33453-RA,REFSEQ:NM_206166;score_text=Weakly Supported;score=2
chr2R	15153740	2.46976	6321	ID=FBtr0086511;Name=CG7229-RA;Parent=FBgn0034423;Dbxref=FlyBase_Annotation_IDs:CG7229-RA,REFSEQ:NM_137557;score_text=Strongly Supported;score=15
chr2R	15159795	2.27032	3436	ID=FBtr0086512;Name=rib-RA;Parent=FBgn0003254;Alias=CG7230-RA;Dbxref=FlyBase_Annotation_IDs:CG7230-RA,REFSEQ:NM_080534;score_text=Strongly Supported;score=15
chr2R	15163225	3.97442	6	ID=FBtr0086512;Name=rib-RA;Parent=FBgn0003254;Alias=CG7230-RA;Dbxref=FlyBase_Annotation_IDs:CG7230-RA,REFSEQ:NM_080534;score_text=Strongly Supported;score=15
chr2R	15171415	1.96723	61	ID=FBtr0086563;Name=CG11906-RA;Parent=FBgn0034425;Dbxref=FlyBase_Annotation_IDs:CG11906-RA,REFSEQ:NM_137558;score_text=Strongly Supported;score=11
chr2R	15180690	2.26198	617	ID=FBtr0086516;Name=Tab2-RA;Parent=FBgn0086358;Alias=CG7417-RA;Dbxref=FlyBase_Annotation_IDs:CG7417-RA,REFSEQ:NM_137564;score_text=Strongly Supported;score=15
chr2R	15283660	2.44487	183	ID=FBtr0086552;Name=SdhA-RB;Parent=FBgn0261439;Alias=CG17246-RB,Scs-fp-RB;Dbxref=FlyBase_Annotation_IDs:CG17246-RB,REFSEQ:NM_166343;score_text=Strongly Supported;score=11
chr2R	15298990	2.05828	127	ID=FBtr0301356;Name=hts-RH;Parent=FBgn0004873;Dbxref=REFSEQ:NM_001169732,FlyBase_Annotation_IDs:CG9325-RH;score_text=Weakly Supported;score=3
chr2R	15311625	2.7064	26	ID=FBtr0301360;Name=hts-RL;Parent=FBgn0004873;Dbxref=REFSEQ:NM_166348,FlyBase_Annotation_IDs:CG9325-RL;score_text=Strongly Supported;score=11
chr2R	15312325	2.08499	57	ID=FBtr0301358;Name=hts-RJ;Parent=FBgn0004873;Dbxref=REFSEQ:NM_001169733,FlyBase_Annotation_IDs:CG9325-RJ;score_text=Weakly Supported;score=3
chr2R	15339100	2.80095	22	ID=FBtr0086536;Name=betaTub56D-RB;Parent=FBgn0003887;Alias=CG9277-RB;Dbxref=FlyBase_Annotation_IDs:CG9277-RB,REFSEQ:NM_079071;score_text=Strongly Supported;score=11
chr2R	15343650	1.99664	29	ID=FBtr0304962;Name=par-1-RU;Parent=FBgn0260934;Dbxref=FlyBase_Annotation_IDs:CG8201-RU;score_text=Strongly Supported;score=15
chr2R	15344630	2.55733	930	ID=FBtr0086461;Name=mei-W68-RA;Parent=FBgn0002716;Alias=CG7753-RA;Dbxref=FlyBase_Annotation_IDs:CG7753-RA,REFSEQ:NM_206179;score_text=Strongly Supported;score=15
chr2R	15354867	1.99429	152	ID=FBtr0086456;Name=par-1-RG;Parent=FBgn0260934;Alias=CG8201-RG;Dbxref=FlyBase_Annotation_IDs:CG8201-RG,REFSEQ:NM_206172;score_text=Strongly Supported;score=15
chr2R	15355690	2.98193	671	ID=FBtr0086456;Name=par-1-RG;Parent=FBgn0260934;Alias=CG8201-RG;Dbxref=FlyBase_Annotation_IDs:CG8201-RG,REFSEQ:NM_206172;score_text=Strongly Supported;score=15
chr2R	15518230	3.60307	776	ID=FBtr0301609;Name=sm-RH;Parent=FBgn0003435;Dbxref=REFSEQ:NM_001032268,FlyBase_Annotation_IDs:CG9218-RH;score_text=Strongly Supported;score=11
chr2R	15520540	2.05111	1533	ID=FBtr0086492;Name=sm-RA;Parent=FBgn0003435;Alias=CG9218-RA;Dbxref=FlyBase_Annotation_IDs:CG9218-RA,REFSEQ:NM_057383;score_text=Strongly Supported;score=11
chr2R	15549275	3.5892	666	ID=FBtr0086472;Name=CG11018-RA;Parent=FBgn0034464;Dbxref=FlyBase_Annotation_IDs:CG11018-RA,REFSEQ:NM_137594;score_text=Strongly Supported;score=15
chr2R	15556590	2.12559	25	ID=FBtr0086484;Name=hrg-RB;Parent=FBgn0015949;Alias=CG9854-RB;Dbxref=FlyBase_Annotation_IDs:CG9854-RB,REFSEQ:NM_166372;score_text=Strongly Supported;score=11
chr2R	15579585	2.212	1235	ID=FBtr0086475;Name=CG15126-RA;Parent=FBgn0040729;Dbxref=FlyBase_Annotation_IDs:CG15126-RA,REFSEQ:NM_144106;score_text=Moderately Supported;score=6
chr2R	15614760	3.60888	13179	ID=FBtr0086329;Name=CG8517-RA;Parent=FBgn0034472;Dbxref=FlyBase_Annotation_IDs:CG8517-RA,REFSEQ:NM_137602;score_text=Strongly Supported;score=15
chr2R	15713285	2.17811	1125	ID=FBtr0086336;Name=Toll-7-RA;Parent=FBgn0034476;Alias=CG8595-RA;Dbxref=FlyBase_Annotation_IDs:CG8595-RA,REFSEQ:NM_079073;score_text=Strongly Supported;score=15
chr2R	15713915	4.08423	495	ID=FBtr0086336;Name=Toll-7-RA;Parent=FBgn0034476;Alias=CG8595-RA;Dbxref=FlyBase_Annotation_IDs:CG8595-RA,REFSEQ:NM_079073;score_text=Strongly Supported;score=15
chr2R	15916915	2.12216	24423	ID=FBtr0086325;Name=CG16898-RA;Parent=FBgn0034480;Dbxref=FlyBase_Annotation_IDs:CG16898-RA,REFSEQ:NM_137608;score_text=Strongly Supported;score=10
chr2R	15919820	2.09856	27328	ID=FBtr0086325;Name=CG16898-RA;Parent=FBgn0034480;Dbxref=FlyBase_Annotation_IDs:CG16898-RA,REFSEQ:NM_137608;score_text=Strongly Supported;score=10
chr2R	15953070	2.05266	45946	ID=FBtr0086309;Name=18w-RA;Parent=FBgn0004364;Dbxref=FlyBase_Annotation_IDs:CG8896-RA,REFSEQ:NM_057466;score_text=Strongly Supported;score=15
chr2R	15994090	4.92979	4926	ID=FBtr0086309;Name=18w-RA;Parent=FBgn0004364;Dbxref=FlyBase_Annotation_IDs:CG8896-RA,REFSEQ:NM_057466;score_text=Strongly Supported;score=15
chr2R	15998710	3.59649	306	ID=FBtr0086309;Name=18w-RA;Parent=FBgn0004364;Dbxref=FlyBase_Annotation_IDs:CG8896-RA,REFSEQ:NM_057466;score_text=Strongly Supported;score=15
chr2R	16150260	2.20153	55	ID=FBtr0086308;Name=mus209-RB;Parent=FBgn0005655;Alias=CG9193-RB;Dbxref=FlyBase_Annotation_IDs:CG9193-RB,REFSEQ:NM_206182;score_text=Strongly Supported;score=11
chr2R	16201080	1.99166	44	ID=FBtr0301209;Name=CG13868-RB;Parent=FBgn0034501;Dbxref=REFSEQ:NM_001169744,FlyBase_Annotation_IDs:CG13868-RB;score_text=Weakly Supported;score=3
chr2R	16207800	1.93188	202	ID=FBtr0086281;Name=CG8920-RA;Parent=FBgn0027529;Dbxref=FlyBase_Annotation_IDs:CG8920-RA,REFSEQ:NM_137630;score_text=Strongly Supported;score=15
chr2R	16215010	2.49911	238	ID=FBtr0086283;Name=CG8929-RC;Parent=FBgn0034504;Dbxref=FlyBase_Annotation_IDs:CG8929-RC,REFSEQ:NM_166390;score_text=Moderately Supported;score=7
chr2R	16426847	2.2933	28	ID=FBtr0086268;Name=CG13427-RA;Parent=FBgn0034514;Dbxref=FlyBase_Annotation_IDs:CG13427-RA,REFSEQ:NM_137642;score_text=Strongly Supported;score=11
chr2R	16439710	2.76298	119	ID=FBtr0100495;Name=CG13430-RA;Parent=FBgn0034518;Alias=CG33008-RA;Dbxref=FlyBase_Annotation_IDs:CG13430-RA,REFSEQ:NM_001032271;score_text=Strongly Supported;score=11
chr2R	16475270	2.21889	260	ID=FBtr0086219;Name=bl-RB;Parent=FBgn0015907;Alias=FBtr0006923,CG13425-RB;Dbxref=FlyBase_Annotation_IDs:CG13425-RB,REFSEQ:NM_145883;score_text=Strongly Supported;score=15
chr2R	16490565	2.07388	73	ID=FBtr0086222;Name=bl-RD;Parent=FBgn0015907;Alias=CG13425-RD;Dbxref=FlyBase_Annotation_IDs:CG13425-RD,REFSEQ:NM_206183;score_text=Strongly Supported;score=15
chr2R	16491755	2.08462	1263	ID=FBtr0086222;Name=bl-RD;Parent=FBgn0015907;Alias=CG13425-RD;Dbxref=FlyBase_Annotation_IDs:CG13425-RD,REFSEQ:NM_206183;score_text=Strongly Supported;score=15
chr2R	16528505	2.04941	29	ID=FBtr0086230;Name=maf-S-RA;Parent=FBgn0034534;Alias=CG9954-RA;Dbxref=FlyBase_Annotation_IDs:CG9954-RA,REFSEQ:NM_137656;score_text=Strongly Supported;score=15
chr2R	16533965	2.5406	148	ID=FBtr0302284;Name=Lrt-RB;Parent=FBgn0034540;Alias=CG11136-RB;Dbxref=REFSEQ:NM_137662,FlyBase_Annotation_IDs:CG11136-RB;score_text=Strongly Supported;score=15
chr2R	16720007	2.33571	88	ID=FBtr0071563;Name=sktl-RA;Parent=FBgn0016984;Dbxref=FlyBase_Annotation_IDs:CG9985-RA,REFSEQ:NM_057858;score_text=Strongly Supported;score=11
chr2R	16723840	3.17493	271	ID=FBtr0071562;Name=insc-RA;Parent=FBgn0011674;Dbxref=FlyBase_Annotation_IDs:CG11312-RA,REFSEQ:NM_057676;score_text=Strongly Supported;score=11
chr2R	16791145	2.40146	245	ID=FBtr0290289;Name=otp-RE;Parent=FBgn0015524;Dbxref=FlyBase_Annotation_IDs:CG10036-RE,REFSEQ:NM_001103918;score_text=Strongly Supported;score=11
chr2R	16795030	2.48392	2179	ID=FBtr0071517;Name=CG9235-RA;Parent=FBgn0034560;Dbxref=FlyBase_Annotation_IDs:CG9235-RA,REFSEQ:NM_137681;score_text=Strongly Supported;score=15
chr2R	16801680	3.27086	2605	ID=FBtr0071518;Name=Rx-RA;Parent=FBgn0020617;Alias=CG10052-RA;Dbxref=FlyBase_Annotation_IDs:CG10052-RA,REFSEQ:NM_166413;score_text=Strongly Supported;score=15
chr2R	16825655	2.82225	5878	ID=FBtr0071519;Name=Act57B-RA;Parent=FBgn0000044;Alias=CG10067-RA,CG30294-RA;Dbxref=FlyBase_Annotation_IDs:CG10067-RA,REFSEQ:NM_079076;score_text=Strongly Supported;score=15
chr2R	16830975	2.24064	558	ID=FBtr0071519;Name=Act57B-RA;Parent=FBgn0000044;Alias=CG10067-RA,CG30294-RA;Dbxref=FlyBase_Annotation_IDs:CG10067-RA,REFSEQ:NM_079076;score_text=Strongly Supported;score=15
chr2R	16848685	3.71217	271	ID=FBtr0071556;Name=hbn-RA;Parent=FBgn0008636;Alias=CG33152-RA,CG15648-RA,CG15647-RA,CG10614-RA;Dbxref=FlyBase_Annotation_IDs:CG33152-RA,REFSEQ:NM_176240;score_text=Strongly Supported;score=10
chr2R	16882460	2.13098	88	ID=FBtr0071522;Name=Pros29-RA;Parent=FBgn0261394;Dbxref=FlyBase_Annotation_IDs:CG9327-RA,REFSEQ:NM_057343;score_text=Strongly Supported;score=15
chr2R	16884490	3.32458	700	ID=FBtr0071524;Name=CG10543-RA;Parent=FBgn0034570;Dbxref=FlyBase_Annotation_IDs:CG10543-RA,REFSEQ:NM_137690;score_text=Moderately Supported;score=7
chr2R	16887710	2.23403	596	ID=FBtr0303195;Name=CG10543-RD;Parent=FBgn0034570;Dbxref=FlyBase_Annotation_IDs:CG10543-RD;score_text=Moderately Supported;score=7
chr2R	16935485	3.26339	9179	ID=FBtr0071546;Name=shg-RA;Parent=FBgn0003391;Dbxref=FlyBase_Annotation_IDs:CG3722-RA,REFSEQ:NM_057374;score_text=Strongly Supported;score=11
chr2R	16936640	2.18294	8024	ID=FBtr0071546;Name=shg-RA;Parent=FBgn0003391;Dbxref=FlyBase_Annotation_IDs:CG3722-RA,REFSEQ:NM_057374;score_text=Strongly Supported;score=11
chr2R	16944200	2.84864	464	ID=FBtr0071546;Name=shg-RA;Parent=FBgn0003391;Dbxref=FlyBase_Annotation_IDs:CG3722-RA,REFSEQ:NM_057374;score_text=Strongly Supported;score=11
chr2R	16963555	2.74415	403	ID=FBtr0071536;Name=Treh-RD;Parent=FBgn0003748;Alias=CG9364-RD;Dbxref=FlyBase_Annotation_IDs:CG9364-RD,REFSEQ:NM_080082;score_text=Strongly Supported;score=11
chr2R	16984835	1.94758	27	ID=FBtr0071639;Name=CG4038-RA;Parent=FBgn0011824;Alias=FBtr0005787;Dbxref=FlyBase_Annotation_IDs:CG4038-RA,REFSEQ:NM_057695;score_text=Strongly Supported;score=11
chr2R	17029635	2.10722	238	ID=FBtr0071570;Name=CG9406-RA;Parent=FBgn0034592;Dbxref=FlyBase_Annotation_IDs:CG9406-RA,REFSEQ:NM_137708;score_text=Strongly Supported;score=15
chr2R	17056130	2.11789	33	ID=FBtr0071629;Name=CG4266-RA;Parent=FBgn0034598;Dbxref=FlyBase_Annotation_IDs:CG4266-RA,REFSEQ:NM_137713;score_text=Strongly Supported;score=11
chr2R	17080805	1.97734	273	ID=FBtr0071583;Name=CG15658-RA;Parent=FBgn0034602;Dbxref=FlyBase_Annotation_IDs:CG15658-RA,REFSEQ:NM_137717;score_text=Strongly Supported;score=15
chr2R	17087105	2.48476	874	ID=FBtr0089602;Name=Glycogenin-RA;Parent=FBgn0034603;Alias=CG9480-RA;Dbxref=FlyBase_Annotation_IDs:CG9480-RA,REFSEQ:NM_137718;score_text=Strongly Supported;score=15
chr2R	17088750	1.97181	771	ID=FBtr0089602;Name=Glycogenin-RA;Parent=FBgn0034603;Alias=CG9480-RA;Dbxref=FlyBase_Annotation_IDs:CG9480-RA,REFSEQ:NM_137718;score_text=Strongly Supported;score=15
chr2R	17090290	2.46827	2311	ID=FBtr0089602;Name=Glycogenin-RA;Parent=FBgn0034603;Alias=CG9480-RA;Dbxref=FlyBase_Annotation_IDs:CG9480-RA,REFSEQ:NM_137718;score_text=Strongly Supported;score=15
chr2R	17138625	3.18856	167	ID=FBtr0071622;Name=ASPP-RA;Parent=FBgn0034606;Alias=CG18375-RA;Dbxref=FlyBase_Annotation_IDs:CG18375-RA,REFSEQ:NM_137721;score_text=Strongly Supported;score=11
chr2R	17183250	2.06636	72	ID=FBtr0302701;Name=CG42672-RD;Parent=FBgn0261554;Alias=FBtr0301315,CG30387-RI;Dbxref=FlyBase_Annotation_IDs:CG42672-RD;score_text=Moderately Supported;score=7
chr2R	17199980	2.00375	127	ID=FBtr0071615;Name=CG9754-RA;Parent=FBgn0034617;Dbxref=FlyBase_Annotation_IDs:CG9754-RA,REFSEQ:NM_137732;score_text=Strongly Supported;score=9
chr2R	17211005	2.32463	41	ID=FBtr0301350;Name=dom-RF;Parent=FBgn0020306;Dbxref=REFSEQ:NM_001169766,FlyBase_Annotation_IDs:CG9696-RF;score_text=Strongly Supported;score=15
chr2R	17252235	2.83185	13886	ID=FBtr0071611;Name=CG17974-RA;Parent=FBgn0034624;Dbxref=FlyBase_Annotation_IDs:CG17974-RA,REFSEQ:NM_137738;score_text=Strongly Supported;score=11
chr2R	17254860	2.05194	12107	ID=FBtr0071610;Name=cv-2-RA;Parent=FBgn0000395;Alias=CG15671-RA;Dbxref=FlyBase_Annotation_IDs:CG15671-RA,REFSEQ:NM_080070;score_text=Weakly Supported;score=3
chr2R	17362695	2.68038	5985	ID=FBtr0071705;Name=Sdc-RC;Parent=FBgn0010415;Dbxref=REFSEQ:NM_166450,FlyBase_Annotation_IDs:CG10497-RC;score_text=Strongly Supported;score=11
chr2R	17363570	2.9461	5110	ID=FBtr0071705;Name=Sdc-RC;Parent=FBgn0010415;Dbxref=REFSEQ:NM_166450,FlyBase_Annotation_IDs:CG10497-RC;score_text=Strongly Supported;score=11
chr2R	17368295	2.37603	385	ID=FBtr0071705;Name=Sdc-RC;Parent=FBgn0010415;Dbxref=REFSEQ:NM_166450,FlyBase_Annotation_IDs:CG10497-RC;score_text=Strongly Supported;score=11
chr2R	17385025	3.14257	312	ID=FBtr0071703;Name=Fkbp13-RA;Parent=FBgn0010470;Dbxref=FlyBase_Annotation_IDs:CG9847-RA,REFSEQ:NM_057625;score_text=Strongly Supported;score=11
chr2R	17390170	2.40568	366	ID=FBtr0089705;Name=MESK2-RI;Parent=FBgn0043070;Alias=CG15669-RI;Dbxref=FlyBase_Annotation_IDs:CG15669-RI,REFSEQ:NM_206192;score_text=Strongly Supported;score=15
chr2R	17409945	1.94173	565	ID=FBtr0071653;Name=Egfr-RA;Parent=FBgn0003731;Alias=CG10079-RB;Dbxref=FlyBase_Annotation_IDs:CG10079-RA,REFSEQ:NM_057410;score_text=Strongly Supported;score=15
chr2R	17411380	2.34831	870	ID=FBtr0071653;Name=Egfr-RA;Parent=FBgn0003731;Alias=CG10079-RB;Dbxref=FlyBase_Annotation_IDs:CG10079-RA,REFSEQ:NM_057410;score_text=Strongly Supported;score=15
chr2R	17423105	2.78869	1195	ID=FBtr0300951;Name=CG30286-RB;Parent=FBgn0050286;Dbxref=REFSEQ:NM_166460,FlyBase_Annotation_IDs:CG30286-RB;score_text=Strongly Supported;score=11
chr2R	17433115	2.5337	1959	ID=FBtr0071654;Name=Egfr-RB;Parent=FBgn0003731;Alias=CG10079-RA;Dbxref=FlyBase_Annotation_IDs:CG10079-RB,REFSEQ:NM_057411;score_text=Strongly Supported;score=15
chr2R	17434165	3.23271	909	ID=FBtr0071654;Name=Egfr-RB;Parent=FBgn0003731;Alias=CG10079-RA;Dbxref=FlyBase_Annotation_IDs:CG10079-RB,REFSEQ:NM_057411;score_text=Strongly Supported;score=15
chr2R	17522155	2.2627	18	ID=FBtr0071660;Name=CG10321-RA;Parent=FBgn0034643;Dbxref=FlyBase_Annotation_IDs:CG10321-RA,REFSEQ:NM_137750;score_text=Strongly Supported;score=15
chr2R	17533635	3.29248	48	ID=FBtr0071661;Name=CG10082-RA;Parent=FBgn0034644;Dbxref=FlyBase_Annotation_IDs:CG10082-RA,REFSEQ:NM_166466;score_text=Strongly Supported;score=15
chr2R	17588375	2.10824	2038	ID=FBtr0071674;Name=HmgZ-RA;Parent=FBgn0010228;Dbxref=FlyBase_Annotation_IDs:CG17921-RA,REFSEQ:NM_166476;score_text=Strongly Supported;score=11
chr2R	17590440	2.70953	27	ID=FBtr0071674;Name=HmgZ-RA;Parent=FBgn0010228;Dbxref=FlyBase_Annotation_IDs:CG17921-RA,REFSEQ:NM_166476;score_text=Strongly Supported;score=11
chr2R	17591980	2.06227	13	ID=FBtr0071673;Name=HmgZ-RB;Parent=FBgn0010228;Alias=CG17921-RB;Dbxref=FlyBase_Annotation_IDs:CG17921-RB,REFSEQ:NM_166477;score_text=Strongly Supported;score=11
chr2R	17593660	2.46052	1667	ID=FBtr0071673;Name=HmgZ-RB;Parent=FBgn0010228;Alias=CG17921-RB;Dbxref=FlyBase_Annotation_IDs:CG17921-RB,REFSEQ:NM_166477;score_text=Strongly Supported;score=11
chr2R	17597020	2.17104	2094	ID=FBtr0114523;Name=CG30403-RB;Parent=FBgn0050403;Dbxref=REFSEQ:NM_166478,FlyBase_Annotation_IDs:CG30403-RB;score_text=Strongly Supported;score=9
chr2R	17600835	3.40878	1	ID=FBtr0071708;Name=HmgD-RA;Parent=FBgn0004362;Dbxref=FlyBase_Annotation_IDs:CG17950-RA,REFSEQ:NM_166479;score_text=Strongly Supported;score=15
chr2R	17608115	2.15255	98	ID=FBtr0071712;Name=LBR-RA;Parent=FBgn0034657;Alias=CG17952-RA;Dbxref=FlyBase_Annotation_IDs:CG17952-RA,REFSEQ:NM_137764;score_text=Strongly Supported;score=15
chr2R	17759630	2.1361	93	ID=FBtr0112593;Name=Fili-RC;Parent=FBgn0085397;Dbxref=FlyBase_Annotation_IDs:CG34368-RC,REFSEQ:NM_001103932;score_text=Strongly Supported;score=15
chr2R	17771985	2.41991	1947	ID=FBtr0071734;Name=PpN58A-RA;Parent=FBgn0025573;Dbxref=FlyBase_Annotation_IDs:CG3245-RA,REFSEQ:NM_058036;score_text=Strongly Supported;score=11
chr2R	17948420	2.34216	38	ID=FBtr0299553;Name=Snp-RD;Parent=FBgn0259142;Alias=FBtr0071751,CG6393-RA,CG42257-RD;Dbxref=FlyBase_Annotation_IDs:CG42257-RD,REFSEQ:NM_137788;score_text=Strongly Supported;score=15
chr2R	18010160	1.94948	107	ID=FBtr0071791;Name=Vrp1-RB;Parent=FBgn0243516;Alias=CG13503-RB;Dbxref=FlyBase_Annotation_IDs:CG13503-RB,REFSEQ:NM_166509;score_text=Weakly Supported;score=3
chr2R	18024335	2.39719	159	ID=FBtr0100521;Name=a-RC;Parent=FBgn0000008;Dbxref=FlyBase_Annotation_IDs:CG6741-RC,REFSEQ:NM_001014543;score_text=Moderately Supported;score=7
chr2R	18100460	2.42982	114	ID=FBtr0071774;Name=ari-2-RA;Parent=FBgn0025186;Dbxref=FlyBase_Annotation_IDs:CG5709-RA,REFSEQ:NM_058026;score_text=Strongly Supported;score=15
chr2R	18129720	3.7531	1748	ID=FBtr0071775;Name=dve-RA;Parent=FBgn0020307;Dbxref=FlyBase_Annotation_IDs:CG5799-RA,REFSEQ:NM_057894;score_text=Strongly Supported;score=15
chr2R	18130735	2.3252	733	ID=FBtr0071775;Name=dve-RA;Parent=FBgn0020307;Dbxref=FlyBase_Annotation_IDs:CG5799-RA,REFSEQ:NM_057894;score_text=Strongly Supported;score=15
chr2R	18131295	2.82914	173	ID=FBtr0071775;Name=dve-RA;Parent=FBgn0020307;Dbxref=FlyBase_Annotation_IDs:CG5799-RA,REFSEQ:NM_057894;score_text=Strongly Supported;score=15
chr2R	18158280	3.38698	145	ID=FBtr0071776;Name=dve-RB;Parent=FBgn0020307;Dbxref=FlyBase_Annotation_IDs:CG5799-RB,REFSEQ:NM_057893;score_text=Strongly Supported;score=15
chr2R	18199475	2.07069	50	ID=FBtr0071849;Name=wdp-RB;Parent=FBgn0034718;Alias=CG3413-RB,CG:2R.3:tmp:33-RB;Dbxref=FlyBase_Annotation_IDs:CG3413-RB,REFSEQ:NM_137817;score_text=Strongly Supported;score=11
chr2R	18205670	3.29039	486	ID=FBtr0071815;Name=Gp150-RC;Parent=FBgn0013272;Alias=CG5820-RC;Dbxref=FlyBase_Annotation_IDs:CG5820-RC,REFSEQ:NM_166529;score_text=Moderately Supported;score=7
chr2R	18260690	1.95734	80	ID=FBtr0071846;Name=CG11206-RA;Parent=FBgn0034720;Dbxref=FlyBase_Annotation_IDs:CG11206-RA,REFSEQ:NM_137819;score_text=Strongly Supported;score=11
chr2R	18270525	3.45416	116	ID=FBtr0071822;Name=CG13506-RA;Parent=FBgn0034723;Alias=CG13506-RB;Dbxref=FlyBase_Annotation_IDs:CG13506-RA,REFSEQ:NM_137822;score_text=Strongly Supported;score=15
chr2R	18285120	2.81356	4441	ID=FBtr0071845;Name=CG3624-RA;Parent=FBgn0034724;Dbxref=FlyBase_Annotation_IDs:CG3624-RA,REFSEQ:NM_137823;score_text=Strongly Supported;score=11
chr2R	18289600	2.5882	39	ID=FBtr0071845;Name=CG3624-RA;Parent=FBgn0034724;Dbxref=FlyBase_Annotation_IDs:CG3624-RA,REFSEQ:NM_137823;score_text=Strongly Supported;score=11
chr2R	18299085	2.0922	36	ID=FBtr0290254;Name=qkr58E-3-RB;Parent=FBgn0022984;Dbxref=REFSEQ:NM_057958,FlyBase_Annotation_IDs:CG3584-RB;score_text=Strongly Supported;score=11
chr2R	18401880	3.83914	22161	ID=FBtr0071834;Name=CG4610-RA;Parent=FBgn0034735;Dbxref=FlyBase_Annotation_IDs:CG4610-RA,REFSEQ:NM_137833;score_text=Strongly Supported;score=15
chr2R	18403560	2.30042	23841	ID=FBtr0071834;Name=CG4610-RA;Parent=FBgn0034735;Dbxref=FlyBase_Annotation_IDs:CG4610-RA,REFSEQ:NM_137833;score_text=Strongly Supported;score=15
chr2R	18480490	3.30586	17	ID=FBtr0071837;Name=dnr1-RA;Parent=FBgn0260866;Alias=CG12489-RA,CG12489-RB,Dnr1-RA;Dbxref=FlyBase_Annotation_IDs:CG12489-RA,REFSEQ:NM_137836;score_text=Strongly Supported;score=11
chr2R	18493650	2.40969	24	ID=FBtr0071855;Name=RpS16-RA;Parent=FBgn0034743;Alias=CG4046-RA;Dbxref=FlyBase_Annotation_IDs:CG4046-RA,REFSEQ:NM_137841;score_text=Strongly Supported;score=15
chr2R	18533812	1.92622	39	ID=FBtr0071933;Name=CG2852-RA;Parent=FBgn0034753;Alias=CG2852-RB;Dbxref=FlyBase_Annotation_IDs:CG2852-RA,REFSEQ:NM_137851;score_text=Strongly Supported;score=11
chr2R	18565960	4.29216	7703	ID=FBtr0071868;Name=RYBP-RA;Parent=FBgn0034763;Alias=CG12190-RA;Dbxref=FlyBase_Annotation_IDs:CG12190-RA,REFSEQ:NM_137861;score_text=Strongly Supported;score=15
chr2R	18573940	2.51119	2538	ID=FBtr0071924;Name=ppa-RA;Parent=FBgn0020257;Alias=CG9952-RA;Dbxref=FlyBase_Annotation_IDs:CG9952-RA,REFSEQ:NM_079088;score_text=Strongly Supported;score=11
chr2R	18576530	3.62939	52	ID=FBtr0071924;Name=ppa-RA;Parent=FBgn0020257;Alias=CG9952-RA;Dbxref=FlyBase_Annotation_IDs:CG9952-RA,REFSEQ:NM_079088;score_text=Strongly Supported;score=11
chr2R	18579645	2.11119	3167	ID=FBtr0071924;Name=ppa-RA;Parent=FBgn0020257;Alias=CG9952-RA;Dbxref=FlyBase_Annotation_IDs:CG9952-RA,REFSEQ:NM_079088;score_text=Strongly Supported;score=11
chr2R	18588115	2.19785	262	ID=FBtr0071923;Name=robo-RB;Parent=FBgn0005631;Alias=CG13521-RB;Dbxref=FlyBase_Annotation_IDs:CG13521-RB,REFSEQ:NM_166543;score_text=Weakly Supported;score=3
chr2R	18616850	2.70791	64	ID=FBtr0301377;Name=jbug-RI;Parent=FBgn0028371;Dbxref=REFSEQ:NM_001169787,FlyBase_Annotation_IDs:CG30092-RI;score_text=Strongly Supported;score=11
chr2R	18690350	2.91605	3458	ID=FBtr0071914;Name=CycB-RC;Parent=FBgn0000405;Alias=FBtr0006933,CG3510-RC,CG3510-RD;Dbxref=FlyBase_Annotation_IDs:CG3510-RC,REFSEQ:NM_166558;score_text=Weakly Supported;score=3
chr2R	18694550	2.06878	60	ID=FBtr0071911;Name=CycB-RA;Parent=FBgn0000405;Alias=FBtr0001934,FBtr0001935,CG3510-RA,CycB[+]R2.7;Dbxref=FlyBase_Annotation_IDs:CG3510-RA,REFSEQ:NM_166555;score_text=Strongly Supported;score=11
chr2R	18741765	2.3347	133	ID=FBtr0071897;Name=RpL23-RA;Parent=FBgn0010078;Alias=CG3661-RA,RpL17A-RA;Dbxref=FlyBase_Annotation_IDs:CG3661-RA,REFSEQ:NM_079089;score_text=Strongly Supported;score=15
chr2R	18755345	2.13184	1301	ID=FBtr0071898;Name=fd59A-RA;Parent=FBgn0004896;Alias=CG3668-RA;Dbxref=FlyBase_Annotation_IDs:CG3668-RA,REFSEQ:NM_079090;score_text=Strongly Supported;score=15
chr2R	18824120	2.36127	126	ID=FBtr0303464;Name=CG3800-RB;Parent=FBgn0034802;Dbxref=FlyBase_Annotation_IDs:CG3800-RB;score_text=Strongly Supported;score=11
chr2R	18933985	2.48382	136	ID=FBtr0100130;Name=twi-RB;Parent=FBgn0003900;Dbxref=FlyBase_Annotation_IDs:CG2956-RB,REFSEQ:NM_001038878;score_text=Strongly Supported;score=15
chr2R	18937345	2.23595	3496	ID=FBtr0100130;Name=twi-RB;Parent=FBgn0003900;Dbxref=FlyBase_Annotation_IDs:CG2956-RB,REFSEQ:NM_001038878;score_text=Strongly Supported;score=15
chr2R	18962300	2.1779	57	ID=FBtr0071982;Name=Fib-RA;Parent=FBgn0003062;Alias=CG9888-RA;Dbxref=FlyBase_Annotation_IDs:CG9888-RA,REFSEQ:NM_079093;score_text=Strongly Supported;score=11
chr2R	19091520	2.31152	26	ID=FBtr0112596;Name=CG34371-RA;Parent=FBgn0085400;Alias=FBtr0071971,FBtr0071970,CG13548-RA,CG30188-RA;Dbxref=REFSEQ:NM_137923,FlyBase_Annotation_IDs:CG34371-RA;score_text=Strongly Supported;score=11
chr2R	19442027	1.92532	214	ID=FBtr0072112;Name=pita-RA;Parent=FBgn0034878;Alias=CG3941-RA;Dbxref=FlyBase_Annotation_IDs:CG3941-RA,REFSEQ:NM_137962;score_text=Strongly Supported;score=11
chr2R	19460770	2.33221	5189	ID=FBtr0072069;Name=apt-RC;Parent=FBgn0015903;Alias=CG5393-RC;Dbxref=FlyBase_Annotation_IDs:CG5393-RC,REFSEQ:NM_166609;score_text=Strongly Supported;score=15
chr2R	19465040	2.45629	3575	ID=FBtr0072070;Name=apt-RA;Parent=FBgn0015903;Dbxref=FlyBase_Annotation_IDs:CG5393-RA,REFSEQ:NM_057832;score_text=Strongly Supported;score=15
chr2R	19468225	3.46666	390	ID=FBtr0072070;Name=apt-RA;Parent=FBgn0015903;Dbxref=FlyBase_Annotation_IDs:CG5393-RA,REFSEQ:NM_057832;score_text=Strongly Supported;score=15
chr2R	19519885	2.49542	250	ID=FBtr0072072;Name=retn-RA;Parent=FBgn0004795;Dbxref=FlyBase_Annotation_IDs:CG5403-RA,REFSEQ:NM_057516;score_text=Moderately Supported;score=7
chr2R	19527025	2.62821	6890	ID=FBtr0072072;Name=retn-RA;Parent=FBgn0004795;Dbxref=FlyBase_Annotation_IDs:CG5403-RA,REFSEQ:NM_057516;score_text=Moderately Supported;score=7
chr2R	19533115	2.51895	11984	ID=FBtr0302131;Name=Pde8-RL;Parent=FBgn0034886;Dbxref=REFSEQ:NM_001169806,FlyBase_Annotation_IDs:CG5411-RL;score_text=Moderately Supported;score=7
chr2R	19534760	2.45279	10339	ID=FBtr0302131;Name=Pde8-RL;Parent=FBgn0034886;Dbxref=REFSEQ:NM_001169806,FlyBase_Annotation_IDs:CG5411-RL;score_text=Moderately Supported;score=7
chr2R	19546625	3.47051	185	ID=FBtr0072075;Name=Pde8-RE;Parent=FBgn0034886;Alias=CG5411-RE;Dbxref=FlyBase_Annotation_IDs:CG5411-RE,REFSEQ:NM_137970;score_text=Strongly Supported;score=15
chr2R	19554500	2.78294	67	ID=FBtr0072076;Name=Pde8-RB;Parent=FBgn0034886;Alias=CG5411-RB;Dbxref=FlyBase_Annotation_IDs:CG5411-RB,REFSEQ:NM_166618;score_text=Strongly Supported;score=15
chr2R	19585440	2.74141	191	ID=FBtr0072084;Name=mRpL43-RA;Parent=FBgn0034893;Alias=CG5479-RA,mRpL-CI-B8-RA;Dbxref=FlyBase_Annotation_IDs:CG5479-RA,REFSEQ:NM_079104;score_text=Strongly Supported;score=15
chr2R	19590060	1.99721	58	ID=FBtr0072085;Name=l(2)dtl-RA;Parent=FBgn0013548;Alias=CG11295-RA;Dbxref=FlyBase_Annotation_IDs:CG11295-RA,REFSEQ:NM_080132;score_text=Strongly Supported;score=15
chr2R	19601120	2.75534	305	ID=FBtr0072087;Name=Sesn-RA;Parent=FBgn0034897;Alias=CG11299-RA;Dbxref=FlyBase_Annotation_IDs:CG11299-RA,REFSEQ:NM_137977;score_text=Strongly Supported;score=15
chr2R	19738617	1.91694	2	ID=FBtr0072234;Name=ytr-RA;Parent=FBgn0021895;Alias=CG18426-RA;Dbxref=FlyBase_Annotation_IDs:CG18426-RA,REFSEQ:NM_137995;score_text=Strongly Supported;score=11
chr2R	19866035	3.88502	709	ID=FBtr0072157;Name=Sox14-RA;Parent=FBgn0005612;Alias=FBtr0005825,CG3090-RA;Dbxref=FlyBase_Annotation_IDs:CG3090-RA,REFSEQ:NM_057546;score_text=Strongly Supported;score=15
chr2R	19948005	1.9593	28	ID=FBtr0072176;Name=RpL12-RB;Parent=FBgn0034968;Alias=CG3195-RB;Dbxref=FlyBase_Annotation_IDs:CG3195-RB,REFSEQ:NM_166655;score_text=Strongly Supported;score=15
chr2R	20046775	2.01761	44	ID=FBtr0301272;Name=DnaJ-60-RC;Parent=FBgn0260775;Alias=CG42567-RC;Dbxref=REFSEQ:NM_138048,FlyBase_Annotation_IDs:CG42567-RC;score_text=Weakly Supported;score=3
chr2R	20181560	2.32949	61	ID=FBtr0072268;Name=CG3394-RA;Parent=FBgn0034999;Dbxref=FlyBase_Annotation_IDs:CG3394-RA,REFSEQ:NM_166666;score_text=Strongly Supported;score=15
chr2R	20230297	1.96253	939	ID=FBtr0072271;Name=bs-RA;Parent=FBgn0004101;Dbxref=FlyBase_Annotation_IDs:CG3411-RA,REFSEQ:NM_166667;score_text=Strongly Supported;score=15
chr2R	20277145	2.09487	90	ID=FBtr0072367;Name=mAcR-60C-RA;Parent=FBgn0000037;Alias=CG4356-RA;Dbxref=FlyBase_Annotation_IDs:CG4356-RA,REFSEQ:NM_166668;score_text=Weakly Supported;score=3
chr2R	20290235	2.29499	10	ID=FBtr0072364;Name=slik-RB;Parent=FBgn0035001;Alias=CG4527-RB,Plkk1-RB;Dbxref=FlyBase_Annotation_IDs:CG4527-RB,REFSEQ:NM_166669;score_text=Strongly Supported;score=11
chr2R	20402760	2.08866	22	ID=FBtr0072349;Name=Letm1-RC;Parent=FBgn0019886;Alias=CG4589-RC;Dbxref=FlyBase_Annotation_IDs:CG4589-RC,REFSEQ:NM_166675;score_text=Strongly Supported;score=11
chr2R	20431145	2.76166	72	ID=FBtr0300187;Name=itp-RF;Parent=FBgn0035023;Dbxref=REFSEQ:NM_001169823,FlyBase_Annotation_IDs:CG13586-RF;score_text=Moderately Supported;score=7
chr2R	20553575	2.14318	32	ID=FBtr0112407;Name=CG34214-RA;Parent=FBgn0085243;Dbxref=REFSEQ:NM_001103974,FlyBase_Annotation_IDs:CG34214-RA;score_text=Strongly Supported;score=9
chr2R	20600387	2.02594	19316	ID=FBtr0072441;Name=ST6Gal-RB;Parent=FBgn0035050;Alias=CG4871-RB;Dbxref=FlyBase_Annotation_IDs:CG4871-RB,REFSEQ:NM_079129;score_text=Weakly Supported;score=3
chr2R	20631380	2.27956	45	ID=FBtr0072369;Name=CG30421-RA;Parent=FBgn0050421;Dbxref=FlyBase_Annotation_IDs:CG30421-RA,REFSEQ:NM_138115;score_text=Strongly Supported;score=15
chr2R	20655705	3.08023	8	ID=FBtr0072436;Name=CG16936-RA;Parent=FBgn0027590;Dbxref=FlyBase_Annotation_IDs:CG16936-RA,REFSEQ:NM_138120;score_text=Strongly Supported;score=11
chr2R	20685000	2.12868	73	ID=FBtr0072425;Name=Orc4-RA;Parent=FBgn0023181;Dbxref=FlyBase_Annotation_IDs:CG2917-RA,REFSEQ:NM_057972;score_text=Strongly Supported;score=11
chr2R	20701415	2.20803	938	ID=FBtr0072379;Name=Dll-RA;Parent=FBgn0000157;Alias=CG3629-RA;Dbxref=FlyBase_Annotation_IDs:CG3629-RA,REFSEQ:NM_079133;score_text=Moderately Supported;score=7
chr2R	20757450	2.04591	140	ID=FBtr0072381;Name=Atf-2-RA;Parent=FBgn0050420;Alias=CG30420-RA;Dbxref=FlyBase_Annotation_IDs:CG30420-RA,REFSEQ:NM_166690;score_text=Strongly Supported;score=15
chr2R	20791400	2.45743	52	ID=FBtr0100231;Name=RpL41-RA;Parent=FBgn0066084;Alias=CR30425-RA;Dbxref=FlyBase_Annotation_IDs:CG30425-RA,REFSEQ:NM_001014551;score_text=Strongly Supported;score=11
chr2R	20830670	2.21623	738	ID=FBtr0072411;Name=Tina-1-RA;Parent=FBgn0035083;Alias=CG2803-RA;Dbxref=FlyBase_Annotation_IDs:CG2803-RA,REFSEQ:NM_138139;score_text=Strongly Supported;score=11
chr2R	20852615	2.04545	9	ID=FBtr0072408;Name=CG2765-RA;Parent=FBgn0035087;Dbxref=FlyBase_Annotation_IDs:CG2765-RA,REFSEQ:NM_138144;score_text=Strongly Supported;score=11
chr2R	20857060	2.20432	10	ID=FBtr0072405;Name=RpL19-RA;Parent=FBgn0002607;Dbxref=FlyBase_Annotation_IDs:CG2746-RA,REFSEQ:NM_057283;score_text=Strongly Supported;score=11
chr2R	20898500	2.1038	231	ID=FBtr0302574;Name=zip-RG;Parent=FBgn0005634;Dbxref=FlyBase_Annotation_IDs:CG15792-RG;score_text=Weakly Supported;score=3
chr2R	20898937	1.97622	59	ID=FBtr0072398;Name=zip-RB;Parent=FBgn0005634;Alias=CG15792-RB;Dbxref=FlyBase_Annotation_IDs:CG15792-RB,REFSEQ:NM_166704;score_text=Weakly Supported;score=3
chr2R	20949425	2.67588	77	ID=FBtr0072444;Name=gsb-RA;Parent=FBgn0001148;Alias=CG3388-RA;Dbxref=FlyBase_Annotation_IDs:CG3388-RA,REFSEQ:NM_079139;score_text=Strongly Supported;score=15
chr2R	20972035	2.60766	192	ID=FBtr0072459;Name=gol-RB;Parent=FBgn0004919;Alias=CG2679-RB;Dbxref=FlyBase_Annotation_IDs:CG2679-RB,REFSEQ:NM_166705;score_text=Strongly Supported;score=11
chr2R	20972980	2.00911	1137	ID=FBtr0072459;Name=gol-RB;Parent=FBgn0004919;Alias=CG2679-RB;Dbxref=FlyBase_Annotation_IDs:CG2679-RB,REFSEQ:NM_166705;score_text=Strongly Supported;score=11
chr2R	20988135	1.967	1447	ID=FBtr0072457;Name=CG16778-RB;Parent=FBgn0003715;Alias=Tkr-RB;Dbxref=FlyBase_Annotation_IDs:CG16778-RB,REFSEQ:NM_079141;score_text=Strongly Supported;score=11
chr2R	21070735	2.5297	5625	ID=FBtr0110899;Name=CG9380-RC;Parent=FBgn0035094;Alias=CG9380-RA;Dbxref=FlyBase_Annotation_IDs:CG9380-RC,REFSEQ:NM_001043106;score_text=Strongly Supported;score=11
chr2R	21102935	2.78507	11203	ID=FBtr0072449;Name=Kr-RA;Parent=FBgn0001325;Alias=CG3340-RA;Dbxref=FlyBase_Annotation_IDs:CG3340-RA,REFSEQ:NM_079143;score_text=Strongly Supported;score=15
chr2R	21114170	2.22115	32	ID=FBtr0072449;Name=Kr-RA;Parent=FBgn0001325;Alias=CG3340-RA;Dbxref=FlyBase_Annotation_IDs:CG3340-RA,REFSEQ:NM_079143;score_text=Strongly Supported;score=15
chr3L	128625	2.32987	827	ID=FBtr0072464;Name=Pk61C-RD;Parent=FBgn0020386;Alias=CG1210-RD;Dbxref=FlyBase_Annotation_IDs:CG1210-RD,REFSEQ:NM_167790;score_text=Strongly Supported;score=15
chr3L	129360	3.03938	92	ID=FBtr0072464;Name=Pk61C-RD;Parent=FBgn0020386;Alias=CG1210-RD;Dbxref=FlyBase_Annotation_IDs:CG1210-RD,REFSEQ:NM_167790;score_text=Strongly Supported;score=15
chr3L	131460	4.14246	374	ID=FBtr0072465;Name=Pk61C-RA;Parent=FBgn0020386;Alias=CG1210-RA;Dbxref=FlyBase_Annotation_IDs:CG1210-RA,REFSEQ:NM_080382;score_text=Strongly Supported;score=15
chr3L	224210	2.76839	104	ID=FBtr0072499;Name=CG33229-RA;Parent=FBgn0053229;Dbxref=FlyBase_Annotation_IDs:CG33229-RA,REFSEQ:NM_206223;score_text=Strongly Supported;score=15
chr3L	224840	2.25936	734	ID=FBtr0072499;Name=CG33229-RA;Parent=FBgn0053229;Dbxref=FlyBase_Annotation_IDs:CG33229-RA,REFSEQ:NM_206223;score_text=Strongly Supported;score=15
chr3L	246890	2.82829	11	ID=FBtr0072521;Name=E(bx)-RA;Parent=FBgn0000541;Alias=CG32346-RA;Dbxref=FlyBase_Annotation_IDs:CG32346-RA,REFSEQ:NM_167819;score_text=Strongly Supported;score=11
chr3L	258020	2.04058	70	ID=FBtr0072520;Name=DIP2-RA;Parent=FBgn0024806;Alias=CG7020-RA;Dbxref=FlyBase_Annotation_IDs:CG7020-RA,REFSEQ:NM_138175;score_text=Weakly Supported;score=3
chr3L	264337	1.97734	41	ID=FBtr0072519;Name=Tudor-SN-RA;Parent=FBgn0035121;Alias=CG7008-RA;Dbxref=FlyBase_Annotation_IDs:CG7008-RA,REFSEQ:NM_138177;score_text=Strongly Supported;score=11
chr3L	271600	2.75532	40	ID=FBtr0072506;Name=miple2-RA;Parent=FBgn0029002;Alias=CG18321-RA;Dbxref=FlyBase_Annotation_IDs:CG18321-RA,REFSEQ:NM_143739;score_text=Strongly Supported;score=15
chr3L	297780	2.19275	22	ID=FBtr0299981;Name=RhoGEF3-RA;Parent=FBgn0259743;Alias=FBtr0089654,CG1225-RA,CG42378-RA;Dbxref=FlyBase_Annotation_IDs:CG42378-RA,REFSEQ:NM_138183;score_text=Strongly Supported;score=15
chr3L	319970	2.68122	90	ID=FBtr0072515;Name=fwd-RB;Parent=FBgn0004373;Alias=CG7004-RB;Dbxref=FlyBase_Annotation_IDs:CG7004-RB,REFSEQ:NM_167826;score_text=Weakly Supported;score=3
chr3L	332605	2.28516	299	ID=FBtr0072574;Name=mthl9-RA;Parent=FBgn0035131;Alias=CG17084-RA;Dbxref=FlyBase_Annotation_IDs:CG17084-RA,REFSEQ:NM_138185;score_text=Strongly Supported;score=11
chr3L	347270	1.96922	102	ID=FBtr0301820;Name=mth-RD;Parent=FBgn0023000;Dbxref=REFSEQ:NM_001169841,FlyBase_Annotation_IDs:CG6936-RD;score_text=Strongly Supported;score=11
chr3L	378210	3.95558	894	ID=FBtr0304120;Name=trh-RA;Parent=FBgn0262139;Alias=FBtr0072567,CG6883-RA,CG42865-RA;Dbxref=FlyBase_Annotation_IDs:CG42865-RA;score_text=Weakly Supported;score=3
chr3L	432740	3.82414	1166	ID=FBtr0072566;Name=CG13891-RA;Parent=FBgn0035139;Dbxref=FlyBase_Annotation_IDs:CG13891-RA,REFSEQ:NM_138192;score_text=Strongly Supported;score=11
chr3L	441105	2.31252	26	ID=FBtr0112807;Name=klar-RC;Parent=FBgn0001316;Dbxref=FlyBase_Annotation_IDs:CG17046-RC,REFSEQ:NM_001103992;score_text=Strongly Supported;score=11
chr3L	490245	2.03048	10201	ID=FBtr0112462;Name=CG34267-RA;Parent=FBgn0085296;Dbxref=FlyBase_Annotation_IDs:CG34267-RA,REFSEQ:NM_001103994;score_text=Weakly Supported;score=3
chr3L	505995	2.68727	5031	ID=FBtr0112463;Name=CG34268-RA;Parent=FBgn0085297;Dbxref=FlyBase_Annotation_IDs:CG34268-RA,REFSEQ:NM_001103995;score_text=Strongly Supported;score=15
chr3L	539595	2.03113	609	ID=FBtr0110818;Name=klar-RB;Parent=FBgn0001316;Dbxref=FlyBase_Annotation_IDs:CG17046-RB,REFSEQ:NM_001043111;score_text=Strongly Supported;score=11
chr3L	540680	2.13306	91	ID=FBtr0072565;Name=klar-RA;Parent=FBgn0001316;Alias=CG17046-RA;Dbxref=FlyBase_Annotation_IDs:CG17046-RA,REFSEQ:NM_079149;score_text=Weakly Supported;score=3
chr3L	543375	3.42611	305	ID=FBtr0072551;Name=hipk-RB;Parent=FBgn0035142;Alias=CG17090-RB;Dbxref=FlyBase_Annotation_IDs:CG17090-RB,REFSEQ:NM_167834;score_text=Strongly Supported;score=15
chr3L	544355	3.42069	1285	ID=FBtr0072551;Name=hipk-RB;Parent=FBgn0035142;Alias=CG17090-RB;Dbxref=FlyBase_Annotation_IDs:CG17090-RB,REFSEQ:NM_167834;score_text=Strongly Supported;score=15
chr3L	607040	2.42357	471	ID=FBtr0072561;Name=Reg-2-RA;Parent=FBgn0016715;Alias=CG3200-RA;Dbxref=FlyBase_Annotation_IDs:CG3200-RA,REFSEQ:NM_138199;score_text=Strongly Supported;score=11
chr3L	614005	2.22084	2641	ID=FBtr0303002;Name=CG42719-RA;Parent=FBgn0261636;Dbxref=FlyBase_Annotation_IDs:CG42719-RA;score_text=Weakly Supported;score=0
chr3L	616910	3.15882	264	ID=FBtr0303002;Name=CG42719-RA;Parent=FBgn0261636;Dbxref=FlyBase_Annotation_IDs:CG42719-RA;score_text=Weakly Supported;score=0
chr3L	621460	2.26674	4814	ID=FBtr0303002;Name=CG42719-RA;Parent=FBgn0261636;Dbxref=FlyBase_Annotation_IDs:CG42719-RA;score_text=Weakly Supported;score=0
chr3L	626850	2.13686	10204	ID=FBtr0303002;Name=CG42719-RA;Parent=FBgn0261636;Dbxref=FlyBase_Annotation_IDs:CG42719-RA;score_text=Weakly Supported;score=0
chr3L	628425	2.20402	11779	ID=FBtr0303002;Name=CG42719-RA;Parent=FBgn0261636;Dbxref=FlyBase_Annotation_IDs:CG42719-RA;score_text=Weakly Supported;score=0
chr3L	629930	1.97597	13284	ID=FBtr0303002;Name=CG42719-RA;Parent=FBgn0261636;Dbxref=FlyBase_Annotation_IDs:CG42719-RA;score_text=Weakly Supported;score=0
chr3L	639205	2.14232	9312	ID=FBtr0072556;Name=CG12030-RA;Parent=FBgn0035147;Dbxref=FlyBase_Annotation_IDs:CG12030-RA,REFSEQ:NM_138200;score_text=Strongly Supported;score=15
chr3L	640675	2.87326	7842	ID=FBtr0072556;Name=CG12030-RA;Parent=FBgn0035147;Dbxref=FlyBase_Annotation_IDs:CG12030-RA,REFSEQ:NM_138200;score_text=Strongly Supported;score=15
chr3L	648655	2.13237	138	ID=FBtr0072556;Name=CG12030-RA;Parent=FBgn0035147;Dbxref=FlyBase_Annotation_IDs:CG12030-RA,REFSEQ:NM_138200;score_text=Strongly Supported;score=15
chr3L	673540	3.62504	6782	ID=FBtr0072612;Name=CG17129-RC;Parent=FBgn0035151;Dbxref=FlyBase_Annotation_IDs:CG17129-RC,REFSEQ:NM_167838;score_text=Weakly Supported;score=3
chr3L	682395	2.31412	202	ID=FBtr0072611;Name=CG3386-RA;Parent=FBgn0035152;Dbxref=FlyBase_Annotation_IDs:CG3386-RA,REFSEQ:NM_138205;score_text=Strongly Supported;score=11
chr3L	685580	2.24783	35	ID=FBtr0072610;Name=CG3371-RA;Parent=FBgn0035153;Dbxref=FlyBase_Annotation_IDs:CG3371-RA,REFSEQ:NM_138206;score_text=Strongly Supported;score=11
chr3L	708155	3.03123	46	ID=FBtr0072605;Name=CG13895-RA;Parent=FBgn0035158;Dbxref=FlyBase_Annotation_IDs:CG13895-RA,REFSEQ:NM_138211;score_text=Strongly Supported;score=11
chr3L	712180	2.10914	330	ID=FBtr0290220;Name=CG13896-RB;Parent=FBgn0035159;Dbxref=FlyBase_Annotation_IDs:CG13896-RB,REFSEQ:NM_001144395;score_text=Weakly Supported;score=1
chr3L	726740	2.56864	12380	ID=FBtr0072601;Name=CG13897-RA;Parent=FBgn0035160;Dbxref=FlyBase_Annotation_IDs:CG13897-RA,REFSEQ:NM_138213;score_text=Strongly Supported;score=9
chr3L	739200	2.43325	80	ID=FBtr0072601;Name=CG13897-RA;Parent=FBgn0035160;Dbxref=FlyBase_Annotation_IDs:CG13897-RA,REFSEQ:NM_138213;score_text=Strongly Supported;score=9
chr3L	743400	2.2638	4280	ID=FBtr0072601;Name=CG13897-RA;Parent=FBgn0035160;Dbxref=FlyBase_Annotation_IDs:CG13897-RA,REFSEQ:NM_138213;score_text=Strongly Supported;score=9
chr3L	744380	2.15007	5026	ID=FBtr0072578;Name=emc-RA;Parent=FBgn0000575;Alias=CG1007-RA;Dbxref=FlyBase_Annotation_IDs:CG1007-RA,REFSEQ:NM_079152;score_text=Strongly Supported;score=15
chr3L	745325	2.33638	4081	ID=FBtr0072578;Name=emc-RA;Parent=FBgn0000575;Alias=CG1007-RA;Dbxref=FlyBase_Annotation_IDs:CG1007-RA,REFSEQ:NM_079152;score_text=Strongly Supported;score=15
chr3L	748720	4.69242	686	ID=FBtr0072578;Name=emc-RA;Parent=FBgn0000575;Alias=CG1007-RA;Dbxref=FlyBase_Annotation_IDs:CG1007-RA,REFSEQ:NM_079152;score_text=Strongly Supported;score=15
chr3L	857570	2.96102	331	ID=FBtr0072594;Name=dpr20-RA;Parent=FBgn0035170;Alias=CG12191-RA;Dbxref=FlyBase_Annotation_IDs:CG12191-RA,REFSEQ:NM_138222;score_text=Strongly Supported;score=11
chr3L	881965	2.03523	92	ID=FBtr0072593;Name=CG13907-RA;Parent=FBgn0035173;Dbxref=FlyBase_Annotation_IDs:CG13907-RA,REFSEQ:NM_138225;score_text=Strongly Supported;score=11
chr3L	968380	2.42385	8718	ID=FBtr0112909;Name=Glut1-RD;Parent=FBgn0261914;Dbxref=FlyBase_Annotation_IDs:CG1086-RD,REFSEQ:NM_001103997;score_text=Strongly Supported;score=15
chr3L	1034635	2.26218	62	ID=FBtr0072621;Name=CG9205-RA;Parent=FBgn0035181;Dbxref=FlyBase_Annotation_IDs:CG9205-RA,REFSEQ:NM_138231;score_text=Strongly Supported;score=15
chr3L	1102535	2.5913	1446	ID=FBtr0072642;Name=bab1-RB;Parent=FBgn0004870;Alias=CG9097-RB;Dbxref=FlyBase_Annotation_IDs:CG9097-RB,REFSEQ:NM_167852;score_text=Weakly Supported;score=2
chr3L	1177260	2.73884	14	ID=FBtr0072639;Name=bab2-RA;Parent=FBgn0025525;Alias=CG9102-RA,BtbII-RB;Dbxref=FlyBase_Annotation_IDs:CG9102-RA,REFSEQ:NM_079155;score_text=Strongly Supported;score=11
chr3L	1178205	3.31097	931	ID=FBtr0072639;Name=bab2-RA;Parent=FBgn0025525;Alias=CG9102-RA,BtbII-RB;Dbxref=FlyBase_Annotation_IDs:CG9102-RA,REFSEQ:NM_079155;score_text=Strongly Supported;score=11
chr3L	1208375	2.17623	50	ID=FBtr0072632;Name=mwh-RA;Parent=FBgn0260963;Alias=CG13913-RA;Dbxref=FlyBase_Annotation_IDs:CG13913-RA,REFSEQ:NM_138238;score_text=Strongly Supported;score=15
chr3L	1247855	1.92769	38	ID=FBtr0303217;Name=Sac1-RB;Parent=FBgn0035195;Dbxref=FlyBase_Annotation_IDs:CG9128-RB;score_text=Moderately Supported;score=7
chr3L	1334900	2.29449	23	ID=FBtr0072679;Name=l(3)02640-RA;Parent=FBgn0010786;Alias=CG9165-RA;Dbxref=FlyBase_Annotation_IDs:CG9165-RA,REFSEQ:NM_138259;score_text=Strongly Supported;score=15
chr3L	1335530	2.37504	227	ID=FBtr0072723;Name=CG2211-RA;Parent=FBgn0035211;Alias=CG2211-RB;Dbxref=FlyBase_Annotation_IDs:CG2211-RA,REFSEQ:NM_138258;score_text=Strongly Supported;score=11
chr3L	1463840	1.90068	48	ID=FBtr0072694;Name=rho-RA;Parent=FBgn0004635;Alias=CG1004-RA;Dbxref=FlyBase_Annotation_IDs:CG1004-RA,REFSEQ:NM_079159;score_text=Strongly Supported;score=15
chr3L	1502445	2.06477	153	ID=FBtr0072707;Name=pUf68-RC;Parent=FBgn0028577;Alias=CG12085-RC;Dbxref=FlyBase_Annotation_IDs:CG12085-RC,REFSEQ:NM_167881;score_text=Weakly Supported;score=3
chr3L	1517600	2.19182	14	ID=FBtr0072699;Name=Psa-RC;Parent=FBgn0261243;Alias=CG1009-RC;Dbxref=FlyBase_Annotation_IDs:CG1009-RC,REFSEQ:NM_167883;score_text=Moderately Supported;score=7
chr3L	1537305	2.09188	121	ID=FBtr0072736;Name=CG7852-RB;Parent=FBgn0035229;Dbxref=FlyBase_Annotation_IDs:CG7852-RB,REFSEQ:NM_167890;score_text=Moderately Supported;score=7
chr3L	1568560	2.22659	48	ID=FBtr0072826;Name=CG7879-RA;Parent=FBgn0035235;Dbxref=FlyBase_Annotation_IDs:CG7879-RA,REFSEQ:NM_139369;score_text=Weakly Supported;score=3
chr3L	1569085	1.95631	115	ID=FBtr0113122;Name=CG12004-RC;Parent=FBgn0035236;Dbxref=FlyBase_Annotation_IDs:CG12004-RC,REFSEQ:NM_001104004;score_text=Strongly Supported;score=15
chr3L	1569820	2.38808	620	ID=FBtr0113122;Name=CG12004-RC;Parent=FBgn0035236;Dbxref=FlyBase_Annotation_IDs:CG12004-RC,REFSEQ:NM_001104004;score_text=Strongly Supported;score=15
chr3L	1586620	2.45441	9921	ID=FBtr0072747;Name=CG13917-RA;Parent=FBgn0035237;Dbxref=FlyBase_Annotation_IDs:CG13917-RA,REFSEQ:NM_139371;score_text=Strongly Supported;score=15
chr3L	1593060	2.73348	9658	ID=FBtr0072825;Name=CG12104-RA;Parent=FBgn0035238;Dbxref=FlyBase_Annotation_IDs:CG12104-RA,REFSEQ:NM_139372;score_text=Strongly Supported;score=11
chr3L	1618295	2.01708	97	ID=FBtr0072756;Name=ABCB7-RC;Parent=FBgn0035244;Alias=CG7955-RC;Dbxref=FlyBase_Annotation_IDs:CG7955-RC,REFSEQ:NM_139377;score_text=Strongly Supported;score=15
chr3L	1668660	2.2084	17	ID=FBtr0072805;Name=RpL23A-RA;Parent=FBgn0026372;Alias=CG7977-RA,RpL23a-RA;Dbxref=FlyBase_Annotation_IDs:CG7977-RA,REFSEQ:NM_079162;score_text=Strongly Supported;score=11
chr3L	1746710	2.50418	200	ID=FBtr0072773;Name=CG13921-RB;Parent=FBgn0035267;Dbxref=FlyBase_Annotation_IDs:CG13921-RB,REFSEQ:NM_206235;score_text=Strongly Supported;score=15
chr3L	1794590	2.65562	728	ID=FBtr0072790;Name=dlt-RA;Parent=FBgn0024510;Alias=FBtr0072780,CG32315-RA,Van-RA;Dbxref=FlyBase_Annotation_IDs:CG32315-RA,REFSEQ:NM_167916;score_text=Strongly Supported;score=11
chr3L	1795325	2.45343	6	ID=FBtr0072789;Name=alpha-Spec-RA;Parent=FBgn0250789;Alias=FBtr0004426,alpha-Spec[+]R9.0,CG1977-RA;Dbxref=FlyBase_Annotation_IDs:CG1977-RA,REFSEQ:NM_057391;score_text=Strongly Supported;score=11
chr3L	1883315	2.41881	278	ID=FBtr0300714;Name=CG13937-RD;Parent=FBgn0035287;Dbxref=REFSEQ:NM_139416,FlyBase_Annotation_IDs:CG13937-RD;score_text=Weakly Supported;score=3
chr3L	1885555	2.83735	104	ID=FBtr0072836;Name=CG12026-RB;Parent=FBgn0035289;Dbxref=FlyBase_Annotation_IDs:CG12026-RB,REFSEQ:NM_167926;score_text=Moderately Supported;score=7
chr3L	1891050	2.23951	1560	ID=FBtr0072837;Name=CG12026-RA;Parent=FBgn0035289;Dbxref=FlyBase_Annotation_IDs:CG12026-RA,REFSEQ:NM_139417;score_text=Moderately Supported;score=7
chr3L	1967665	1.92191	2410	ID=FBtr0072853;Name=CG1927-RA;Parent=FBgn0027547;Dbxref=FlyBase_Annotation_IDs:CG1927-RA,REFSEQ:NM_139427;score_text=Strongly Supported;score=11
chr3L	2151835	2.91444	1746	ID=FBtr0110857;Name=zormin-RC;Parent=FBgn0052311;Alias=zormin-RA;Dbxref=FlyBase_Annotation_IDs:CG33484-RC,REFSEQ:NM_001043113;score_text=Weakly Supported;score=3
chr3L	2197370	2.23027	64	ID=FBtr0072872;Name=CG8960-RB;Parent=FBgn0035315;Dbxref=FlyBase_Annotation_IDs:CG8960-RB,REFSEQ:NM_167937;score_text=Strongly Supported;score=15
chr3L	2228800	2.70731	846	ID=FBtr0072873;Name=osm-1-RA;Parent=FBgn0035317;Alias=CG13809-RA;Dbxref=FlyBase_Annotation_IDs:CG13809-RA,REFSEQ:NM_139443;score_text=Moderately Supported;score=7
chr3L	2244270	2.50694	260	ID=FBtr0301320;Name=CG32301-RB;Parent=FBgn0052301;Dbxref=REFSEQ:NM_001169856,FlyBase_Annotation_IDs:CG32301-RB;score_text=Moderately Supported;score=7
chr3L	2265917	2.4298	106	ID=FBtr0072903;Name=ecd-RA;Parent=FBgn0000543;Alias=CG5714-RA;Dbxref=FlyBase_Annotation_IDs:CG5714-RA,REFSEQ:NM_139450;score_text=Strongly Supported;score=11
chr3L	2438660	2.41799	9357	ID=FBtr0302678;Name=CG42669-RG;Parent=FBgn0261551;Dbxref=FlyBase_Annotation_IDs:CG42669-RG;score_text=Strongly Supported;score=15
chr3L	2466765	3.0764	138	ID=FBtr0100539;Name=CG33232-RD;Parent=FBgn0035347;Dbxref=FlyBase_Annotation_IDs:CG33232-RD,REFSEQ:NM_001031933;score_text=Strongly Supported;score=15
chr3L	2586045	2.55987	495	ID=FBtr0072956;Name=msn-RA;Parent=FBgn0010909;Alias=CG16973-RA;Dbxref=FlyBase_Annotation_IDs:CG16973-RA,REFSEQ:NM_079940;score_text=Weakly Supported;score=3
chr3L	2587532	2.05315	53	ID=FBtr0072925;Name=RpL8-RB;Parent=FBgn0261602;Alias=CG1263-RB;Dbxref=FlyBase_Annotation_IDs:CG1263-RB,REFSEQ:NM_167955;score_text=Strongly Supported;score=15
chr3L	2635605	2.45724	157	ID=FBtr0072934;Name=MEP-1-RD;Parent=FBgn0035357;Alias=CG1244-RD;Dbxref=FlyBase_Annotation_IDs:CG1244-RD,REFSEQ:NM_167960;score_text=Strongly Supported;score=15
chr3L	2852045	2.80117	19665	ID=FBtr0113128;Name=CG9973-RB;Parent=FBgn0035378;Dbxref=FlyBase_Annotation_IDs:CG9973-RB,REFSEQ:NM_001104014;score_text=Weakly Supported;score=3
chr3L	2881812	2.97544	10102	ID=FBtr0113128;Name=CG9973-RB;Parent=FBgn0035378;Dbxref=FlyBase_Annotation_IDs:CG9973-RB,REFSEQ:NM_001104014;score_text=Weakly Supported;score=3
chr3L	3035445	2.14032	247	ID=FBtr0072981;Name=CG2162-RA;Parent=FBgn0035388;Dbxref=FlyBase_Annotation_IDs:CG2162-RA,REFSEQ:NM_139503;score_text=Strongly Supported;score=15
chr3L	3060260	3.01076	5158	ID=FBtr0072990;Name=CG16753-RA;Parent=FBgn0035393;Dbxref=FlyBase_Annotation_IDs:CG16753-RA,REFSEQ:NM_139507;score_text=Strongly Supported;score=13
chr3L	3061170	2.01579	6068	ID=FBtr0072990;Name=CG16753-RA;Parent=FBgn0035393;Dbxref=FlyBase_Annotation_IDs:CG16753-RA,REFSEQ:NM_139507;score_text=Strongly Supported;score=13
chr3L	3069955	2.99612	884	ID=FBtr0073004;Name=CG32486-RD;Parent=FBgn0052486;Alias=CG14954-RB;Dbxref=FlyBase_Annotation_IDs:CG32486-RD,REFSEQ:NM_139508;score_text=Strongly Supported;score=11
chr3L	3070690	2.61373	149	ID=FBtr0073004;Name=CG32486-RD;Parent=FBgn0052486;Alias=CG14954-RB;Dbxref=FlyBase_Annotation_IDs:CG32486-RD,REFSEQ:NM_139508;score_text=Strongly Supported;score=11
chr3L	3072335	2.11865	214	ID=FBtr0072992;Name=CG11486-RJ;Parent=FBgn0035397;Dbxref=FlyBase_Annotation_IDs:CG11486-RJ,REFSEQ:NM_167975;score_text=Moderately Supported;score=7
chr3L	3073560	2.11347	1011	ID=FBtr0072992;Name=CG11486-RJ;Parent=FBgn0035397;Dbxref=FlyBase_Annotation_IDs:CG11486-RJ,REFSEQ:NM_167975;score_text=Moderately Supported;score=7
chr3L	3077830	2.24114	99	ID=FBtr0072993;Name=CG11486-RB;Parent=FBgn0035397;Dbxref=FlyBase_Annotation_IDs:CG11486-RB,REFSEQ:NM_167983;score_text=Strongly Supported;score=15
chr3L	3081365	2.4871	265	ID=FBtr0072995;Name=CG11486-RD;Parent=FBgn0035397;Dbxref=FlyBase_Annotation_IDs:CG11486-RD,REFSEQ:NM_167984;score_text=Moderately Supported;score=7
chr3L	3090850	3.48962	8872	ID=FBtr0072996;Name=CG11486-RA;Parent=FBgn0035397;Dbxref=FlyBase_Annotation_IDs:CG11486-RA,REFSEQ:NM_167982;score_text=Moderately Supported;score=7
chr3L	3134250	2.19059	70	ID=FBtr0113133;Name=CG11537-RE;Parent=FBgn0035400;Dbxref=FlyBase_Annotation_IDs:CG11537-RE,REFSEQ:NM_001104020;score_text=Strongly Supported;score=11
chr3L	3149300	2.49865	600	ID=FBtr0073025;Name=BtbVII-RB;Parent=FBgn0012049;Dbxref=FlyBase_Annotation_IDs:CG11494-RB,REFSEQ:NM_079172;score_text=Moderately Supported;score=7
chr3L	3193120	2.60854	93	ID=FBtr0073040;Name=Hsp83-RA;Parent=FBgn0001233;Alias=CG1242-RA;Dbxref=FlyBase_Annotation_IDs:CG1242-RA,REFSEQ:NM_079175;score_text=Strongly Supported;score=15
chr3L	3194030	2.18642	1003	ID=FBtr0073040;Name=Hsp83-RA;Parent=FBgn0001233;Alias=CG1242-RA;Dbxref=FlyBase_Annotation_IDs:CG1242-RA,REFSEQ:NM_079175;score_text=Strongly Supported;score=15
chr3L	3197635	1.91554	115	ID=FBtr0073108;Name=CG14966-RA;Parent=FBgn0035415;Dbxref=FlyBase_Annotation_IDs:CG14966-RA,REFSEQ:NM_139527;score_text=Strongly Supported;score=11
chr3L	3199035	2.33934	8	ID=FBtr0073106;Name=CG32276-RA;Parent=FBgn0047135;Dbxref=FlyBase_Annotation_IDs:CG32276-RA,REFSEQ:NM_167998;score_text=Strongly Supported;score=11
chr3L	3223010	2.25037	50	ID=FBtr0073097;Name=RpL28-RA;Parent=FBgn0035422;Alias=CG12740-RA,CG12740-RC;Dbxref=FlyBase_Annotation_IDs:CG12740-RA,REFSEQ:NM_139534;score_text=Strongly Supported;score=11
chr3L	3224935	2.07939	97	ID=FBtr0073045;Name=CG11505-RA;Parent=FBgn0035424;Dbxref=FlyBase_Annotation_IDs:CG11505-RA,REFSEQ:NM_168007;score_text=Moderately Supported;score=7
chr3L	3226300	3.04025	247	ID=FBtr0073046;Name=CG11505-RB;Parent=FBgn0035424;Dbxref=FlyBase_Annotation_IDs:CG11505-RB,REFSEQ:NM_139536;score_text=Moderately Supported;score=7
chr3L	3239530	2.19761	10	ID=FBtr0073093;Name=CG17746-RA;Parent=FBgn0035425;Alias=CG17746-RB;Dbxref=FlyBase_Annotation_IDs:CG17746-RA,REFSEQ:NM_139537;score_text=Strongly Supported;score=11
chr3L	3250450	2.69251	6187	ID=FBtr0073092;Name=CG12078-RA;Parent=FBgn0035426;Dbxref=FlyBase_Annotation_IDs:CG12078-RA,REFSEQ:NM_139538;score_text=Strongly Supported;score=11
chr3L	3303912	2.00487	190	ID=FBtr0073054;Name=ZnT63C-RA;Parent=FBgn0035432;Alias=CG17723-RA;Dbxref=FlyBase_Annotation_IDs:CG17723-RA,REFSEQ:NM_139544;score_text=Strongly Supported;score=15
chr3L	3395175	2.03156	16907	ID=FBtr0073077;Name=CG12014-RA;Parent=FBgn0035445;Dbxref=FlyBase_Annotation_IDs:CG12014-RA,REFSEQ:NM_139557;score_text=Strongly Supported;score=15
chr3L	3409000	1.99163	8927	ID=FBtr0073146;Name=sty-RB;Parent=FBgn0014388;Alias=CG1921-RB;Dbxref=FlyBase_Annotation_IDs:CG1921-RB,REFSEQ:NM_079178;score_text=Weakly Supported;score=3
chr3L	3409980	2.17554	7947	ID=FBtr0073146;Name=sty-RB;Parent=FBgn0014388;Alias=CG1921-RB;Dbxref=FlyBase_Annotation_IDs:CG1921-RB,REFSEQ:NM_079178;score_text=Weakly Supported;score=3
chr3L	3418310	3.01345	383	ID=FBtr0073146;Name=sty-RB;Parent=FBgn0014388;Alias=CG1921-RB;Dbxref=FlyBase_Annotation_IDs:CG1921-RB,REFSEQ:NM_079178;score_text=Weakly Supported;score=3
chr3L	3420340	2.10892	2413	ID=FBtr0073146;Name=sty-RB;Parent=FBgn0014388;Alias=CG1921-RB;Dbxref=FlyBase_Annotation_IDs:CG1921-RB,REFSEQ:NM_079178;score_text=Weakly Supported;score=3
chr3L	3542735	2.77039	847	ID=FBtr0073133;Name=Eip63E-RA;Parent=FBgn0005640;Alias=CG10579-RA;Dbxref=FlyBase_Annotation_IDs:CG10579-RA,REFSEQ:NM_168034;score_text=Strongly Supported;score=15
chr3L	3593870	2.7842	18324	ID=FBtr0273204;Name=CG10359-RE;Parent=FBgn0035452;Dbxref=FlyBase_Annotation_IDs:CG10359-RE,REFSEQ:NM_001144410;score_text=Moderately Supported;score=7
chr3L	3616567	2.61391	1185	ID=FBtr0300062;Name=CG10357-RC;Parent=FBgn0035453;Dbxref=FlyBase_Annotation_IDs:CG10357-RC,REFSEQ:NM_139564;score_text=Strongly Supported;score=15
chr3L	3625020	3.12939	1854	ID=FBtr0113134;Name=CG12029-RB;Parent=FBgn0035454;Dbxref=FlyBase_Annotation_IDs:CG12029-RB,REFSEQ:NM_001104023;score_text=Strongly Supported;score=15
chr3L	3626210	2.06686	664	ID=FBtr0113134;Name=CG12029-RB;Parent=FBgn0035454;Dbxref=FlyBase_Annotation_IDs:CG12029-RB,REFSEQ:NM_001104023;score_text=Strongly Supported;score=15
chr3L	3765825	2.28099	6669	ID=FBtr0303097;Name=CG32264-RG;Parent=FBgn0052264;Dbxref=FlyBase_Annotation_IDs:CG32264-RG;score_text=Weakly Supported;score=3
chr3L	3786475	2.01266	1485	ID=FBtr0073187;Name=CG32264-RD;Parent=FBgn0052264;Dbxref=FlyBase_Annotation_IDs:CG32264-RD,REFSEQ:NM_168038;score_text=Weakly Supported;score=3
chr3L	3787875	2.28396	85	ID=FBtr0073187;Name=CG32264-RD;Parent=FBgn0052264;Dbxref=FlyBase_Annotation_IDs:CG32264-RD,REFSEQ:NM_168038;score_text=Weakly Supported;score=3
chr3L	3825465	2.216	59	ID=FBtr0073154;Name=Rdh-RA;Parent=FBgn0064227;Alias=CG14975-RA;Dbxref=FlyBase_Annotation_IDs:CG14975-RA,REFSEQ:NM_206271;score_text=Weakly Supported;score=4
chr3L	3902605	2.37903	315	ID=FBtr0073178;Name=Ubi-p63E-RB;Parent=FBgn0003943;Alias=CG11624-RB;Dbxref=FlyBase_Annotation_IDs:CG11624-RB,REFSEQ:NM_079185;score_text=Strongly Supported;score=11
chr3L	4062135	2.34866	169	ID=FBtr0073205;Name=dib-RA;Parent=FBgn0000449;Alias=CG12028-RA;Dbxref=FlyBase_Annotation_IDs:CG12028-RA,REFSEQ:NM_080071;score_text=Strongly Supported;score=15
chr3L	4071830	2.63225	117	ID=FBtr0073279;Name=wit-RA;Parent=FBgn0024179;Alias=CG10776-RA;Dbxref=FlyBase_Annotation_IDs:CG10776-RA,REFSEQ:NM_079953;score_text=Strongly Supported;score=11
chr3L	4092900	3.54511	306	ID=FBtr0073208;Name=CG14990-RA;Parent=FBgn0035496;Dbxref=FlyBase_Annotation_IDs:CG14990-RA,REFSEQ:NM_139599;score_text=Strongly Supported;score=15
chr3L	4102735	2.98201	38	ID=FBtr0073271;Name=CG14995-RA;Parent=FBgn0035497;Dbxref=REFSEQ:NM_168059,FlyBase_Annotation_IDs:CG14995-RA;score_text=Weakly Supported;score=3
chr3L	4134322	2.38672	186	ID=FBtr0113135;Name=ens-RF;Parent=FBgn0035500;Alias=CG14998-RF;Dbxref=FlyBase_Annotation_IDs:CG14998-RF,REFSEQ:NM_001104028;score_text=Weakly Supported;score=3
chr3L	4138960	2.35479	118	ID=FBtr0073212;Name=Ras64B-RA;Parent=FBgn0003206;Alias=CG1167-RA;Dbxref=FlyBase_Annotation_IDs:CG1167-RA,REFSEQ:NM_079193;score_text=Strongly Supported;score=15
chr3L	4170390	2.09667	124	ID=FBtr0073217;Name=Ero1L-RB;Parent=FBgn0261274;Alias=CG1333-RB;Dbxref=FlyBase_Annotation_IDs:CG1333-RB,REFSEQ:NM_139608;score_text=Strongly Supported;score=15
chr3L	4194015	2.09615	22	ID=FBtr0302564;Name=CG1308-RB;Parent=FBgn0035507;Dbxref=FlyBase_Annotation_IDs:CG1308-RB;score_text=Moderately Supported;score=7
chr3L	4230625	2.94033	3355	ID=FBtr0073249;Name=ImpL2-RB;Parent=FBgn0001257;Alias=CG15009-RB;Dbxref=FlyBase_Annotation_IDs:CG15009-RB,REFSEQ:NM_168069;score_text=Strongly Supported;score=11
chr3L	4232252	2.15445	3895	ID=FBtr0073248;Name=ImpL2-RA;Parent=FBgn0001257;Alias=CG15009-RA;Dbxref=FlyBase_Annotation_IDs:CG15009-RA,REFSEQ:NM_079197;score_text=Strongly Supported;score=11
chr3L	4233775	1.91096	2372	ID=FBtr0073248;Name=ImpL2-RA;Parent=FBgn0001257;Alias=CG15009-RA;Dbxref=FlyBase_Annotation_IDs:CG15009-RA,REFSEQ:NM_079197;score_text=Strongly Supported;score=11
chr3L	4252430	2.36807	311	ID=FBtr0073247;Name=ago-RA;Parent=FBgn0041171;Alias=CG15010-RA;Dbxref=FlyBase_Annotation_IDs:CG15010-RA,REFSEQ:NM_168072;score_text=Strongly Supported;score=11
chr3L	4253200	2.2958	852	ID=FBtr0073246;Name=ago-RB;Parent=FBgn0041171;Alias=CG15010-RB;Dbxref=FlyBase_Annotation_IDs:CG15010-RB,REFSEQ:NM_168073;score_text=Weakly Supported;score=3
chr3L	4380425	2.75981	49	ID=FBtr0100185;Name=DopEcR-RB;Parent=FBgn0035538;Alias=CG18314-RB;Dbxref=FlyBase_Annotation_IDs:CG18314-RB,REFSEQ:NM_001014560;score_text=Strongly Supported;score=11
chr3L	4403525	1.971	25	ID=FBtr0073293;Name=Syx17-RA;Parent=FBgn0035540;Alias=CG7452-RA;Dbxref=FlyBase_Annotation_IDs:CG7452-RA,REFSEQ:NM_079202;score_text=Strongly Supported;score=15
chr3L	4407165	2.58792	20	ID=FBtr0073294;Name=CG11347-RD;Parent=FBgn0035542;Dbxref=FlyBase_Annotation_IDs:CG11347-RD,REFSEQ:NM_168084;score_text=Strongly Supported;score=15
chr3L	4409160	2.24457	2015	ID=FBtr0073294;Name=CG11347-RD;Parent=FBgn0035542;Dbxref=FlyBase_Annotation_IDs:CG11347-RD,REFSEQ:NM_168084;score_text=Strongly Supported;score=15
chr3L	4542125	2.32124	4	ID=FBtr0073310;Name=CG11357-RA;Parent=FBgn0035558;Dbxref=FlyBase_Annotation_IDs:CG11357-RA,REFSEQ:NM_139659;score_text=Strongly Supported;score=15
chr3L	4543175	2.3396	1046	ID=FBtr0073310;Name=CG11357-RA;Parent=FBgn0035558;Dbxref=FlyBase_Annotation_IDs:CG11357-RA,REFSEQ:NM_139659;score_text=Strongly Supported;score=15
chr3L	4626090	2.98545	106	ID=FBtr0073321;Name=Src64B-RB;Parent=FBgn0003501;Alias=CG7524-RB;Dbxref=FlyBase_Annotation_IDs:CG7524-RB,REFSEQ:NM_080195;score_text=Strongly Supported;score=11
chr3L	4840675	2.46127	1933	ID=FBtr0073357;Name=CG13707-RA;Parent=FBgn0035578;Dbxref=FlyBase_Annotation_IDs:CG13707-RA,REFSEQ:NM_139677;score_text=Weakly Supported;score=1
chr3L	4898775	2.30416	125	ID=FBtr0073353;Name=CG13704-RA;Parent=FBgn0035583;Dbxref=FlyBase_Annotation_IDs:CG13704-RA,REFSEQ:NM_139682;score_text=Strongly Supported;score=13
chr3L	4976440	2.31341	268	ID=FBtr0073375;Name=Con-RA;Parent=FBgn0005775;Alias=CG7503-RA;Dbxref=FlyBase_Annotation_IDs:CG7503-RA,REFSEQ:NM_079206;score_text=Strongly Supported;score=11
chr3L	5132715	2.02694	58	ID=FBtr0077166;Name=CHMP2B-RA;Parent=FBgn0035589;Alias=CG4618-RA;Dbxref=FlyBase_Annotation_IDs:CG4618-RA,REFSEQ:NM_139690;score_text=Strongly Supported;score=15
chr3L	5178005	2.54957	112	ID=FBtr0077175;Name=shep-RC;Parent=FBgn0052423;Alias=CG32423-RC,alan-shepard-RC;Dbxref=FlyBase_Annotation_IDs:CG32423-RC,REFSEQ:NM_168114;score_text=Strongly Supported;score=11
chr3L	5270300	2.24766	744	ID=FBtr0077172;Name=shep-RA;Parent=FBgn0052423;Alias=CG32423-RA,alan-shepard-RA;Dbxref=FlyBase_Annotation_IDs:CG32423-RA,REFSEQ:NM_168111;score_text=Strongly Supported;score=11
chr3L	5271210	2.52889	166	ID=FBtr0077172;Name=shep-RA;Parent=FBgn0052423;Alias=CG32423-RA,alan-shepard-RA;Dbxref=FlyBase_Annotation_IDs:CG32423-RA,REFSEQ:NM_168111;score_text=Strongly Supported;score=11
chr3L	5352410	1.92174	56	ID=FBtr0077157;Name=Klp64D-RA;Parent=FBgn0004380;Alias=CG10642-RA;Dbxref=FlyBase_Annotation_IDs:CG10642-RA,REFSEQ:NM_079210;score_text=Weakly Supported;score=3
chr3L	5585300	2.33791	377	ID=FBtr0077130;Name=spo-RA;Parent=FBgn0003486;Alias=CG10594-RA,Cyp307a1-RA;Dbxref=FlyBase_Annotation_IDs:CG10594-RA,REFSEQ:NM_139718;score_text=Strongly Supported;score=11
chr3L	5601470	3.00668	52	ID=FBtr0077126;Name=Eaf6-RA;Parent=FBgn0035624;Alias=CG12756-RA;Dbxref=FlyBase_Annotation_IDs:CG12756-RA,REFSEQ:NM_139724;score_text=Strongly Supported;score=11
chr3L	5614455	2.06925	9628	ID=FBtr0077089;Name=Blimp-1-RA;Parent=FBgn0035625;Alias=CG5249-RA;Dbxref=FlyBase_Annotation_IDs:CG5249-RA,REFSEQ:NM_139725;score_text=Strongly Supported;score=15
chr3L	5623695	2.41939	388	ID=FBtr0077089;Name=Blimp-1-RA;Parent=FBgn0035625;Alias=CG5249-RA;Dbxref=FlyBase_Annotation_IDs:CG5249-RA,REFSEQ:NM_139725;score_text=Strongly Supported;score=15
chr3L	5647915	2.62765	132	ID=FBtr0077090;Name=lin-28-RA;Parent=FBgn0035626;Alias=CG17334-RA;Dbxref=FlyBase_Annotation_IDs:CG17334-RA,REFSEQ:NM_139726;score_text=Strongly Supported;score=15
chr3L	5745180	3.20152	150	ID=FBtr0077123;Name=DnaJ-1-RA;Parent=FBgn0015657;Alias=CG10578-RA;Dbxref=FlyBase_Annotation_IDs:CG10578-RA,REFSEQ:NM_079212;score_text=Strongly Supported;score=11
chr3L	5762225	2.64354	123	ID=FBtr0077099;Name=scny-RA;Parent=FBgn0260936;Alias=CG5505-RA,mule-RA,Usp36-RA;Dbxref=FlyBase_Annotation_IDs:CG5505-RA,REFSEQ:NM_168131;score_text=Moderately Supported;score=7
chr3L	5764150	2.7885	115	ID=FBtr0077101;Name=scny-RB;Parent=FBgn0260936;Alias=CG5505-RB,mule-RB,Usp36-RB;Dbxref=FlyBase_Annotation_IDs:CG5505-RB,REFSEQ:NM_168135;score_text=Strongly Supported;score=15
chr3L	5838805	2.5618	41	ID=FBtr0300010;Name=vn-RC;Parent=FBgn0003984;Dbxref=FlyBase_Annotation_IDs:CG10491-RC,REFSEQ:NM_001014565;score_text=Strongly Supported;score=11
chr3L	5862815	2.71965	1787	ID=FBtr0077025;Name=CG5568-RA;Parent=FBgn0035641;Dbxref=FlyBase_Annotation_IDs:CG5568-RA,REFSEQ:NM_139735;score_text=Strongly Supported;score=15
chr3L	5875152	2.68859	355	ID=FBtr0077027;Name=CG13287-RA;Parent=FBgn0035643;Dbxref=FlyBase_Annotation_IDs:CG13287-RA,REFSEQ:NM_139737;score_text=Moderately Supported;score=7
chr3L	5892530	2.20529	112	ID=FBtr0077030;Name=CG32409-RA;Parent=FBgn0052409;Dbxref=FlyBase_Annotation_IDs:CG32409-RA,REFSEQ:NM_168144;score_text=Strongly Supported;score=15
chr3L	5969145	3.10819	40	ID=FBtr0077070;Name=CG10479-RA;Parent=FBgn0035656;Dbxref=FlyBase_Annotation_IDs:CG10479-RA,REFSEQ:NM_139749;score_text=Strongly Supported;score=11
chr3L	5987100	2.21187	3214	ID=FBtr0077037;Name=CG32406-RA;Parent=FBgn0052406;Alias=CG6062-RA;Dbxref=FlyBase_Annotation_IDs:CG32406-RA,REFSEQ:NM_168153;score_text=Strongly Supported;score=15
chr3L	6118035	2.59865	3684	ID=FBtr0077062;Name=l(3)mbn-RB;Parent=FBgn0002440;Alias=FBtr0005087,CG12755-RB;Dbxref=FlyBase_Annotation_IDs:CG12755-RB,REFSEQ:NM_168157;score_text=Weakly Supported;score=3
chr3L	6211030	2.43185	54	ID=FBtr0077014;Name=LanA-RA;Parent=FBgn0002526;Dbxref=FlyBase_Annotation_IDs:CG10236-RA,REFSEQ:NM_057269;score_text=Strongly Supported;score=11
chr3L	6250212	2.01233	446	ID=FBtr0077010;Name=Best2-RA;Parent=FBgn0035696;Alias=CG10173-RA;Dbxref=FlyBase_Annotation_IDs:CG10173-RA,REFSEQ:NM_168162;score_text=Strongly Supported;score=11
chr3L	6488895	2.21432	115	ID=FBtr0076968;Name=sfl-RA;Parent=FBgn0020251;Alias=CG8339-RA;Dbxref=FlyBase_Annotation_IDs:CG8339-RA,REFSEQ:NM_079222;score_text=Moderately Supported;score=7
chr3L	6543425	3.01856	414	ID=FBtr0076970;Name=CG18769-RA;Parent=FBgn0042185;Dbxref=FlyBase_Annotation_IDs:CG18769-RA,REFSEQ:NM_144449;score_text=Strongly Supported;score=15
chr3L	6599425	2.0079	126	ID=FBtr0076977;Name=CG8368-RA;Parent=FBgn0035707;Dbxref=FlyBase_Annotation_IDs:CG8368-RA,REFSEQ:NM_139793;score_text=Strongly Supported;score=15
chr3L	6736905	2.33841	656	ID=FBtr0303749;Name=dikar-RC;Parent=FBgn0261934;Alias=CG42799-RC;Dbxref=FlyBase_Annotation_IDs:CG42799-RC;score_text=Strongly Supported;score=11
chr3L	6745550	2.6012	164	ID=FBtr0076950;Name=CG10107-RA;Parent=FBgn0035713;Dbxref=FlyBase_Annotation_IDs:CG10107-RA,REFSEQ:NM_139799;score_text=Weakly Supported;score=3
chr3L	6760215	1.97866	3869	ID=FBtr0076947;Name=CG32392-RA;Parent=FBgn0052392;Alias=CG:Temp1-RA,CG10099-RA;Dbxref=FlyBase_Annotation_IDs:CG32392-RA,REFSEQ:NM_168180;score_text=Strongly Supported;score=11
chr3L	6782982	2.82394	270	ID=FBtr0300260;Name=vvl-RB;Parent=FBgn0086680;Dbxref=REFSEQ:NM_001169884,FlyBase_Annotation_IDs:CG10037-RB;score_text=Moderately Supported;score=7
chr3L	6897380	2.75643	9684	ID=FBtr0076946;Name=Prat2-RA;Parent=FBgn0041194;Alias=CG10078-RA;Dbxref=FlyBase_Annotation_IDs:CG10078-RA,REFSEQ:NM_168181;score_text=Weakly Supported;score=3
chr3L	6957755	2.39986	147	ID=FBtr0076938;Name=sgl-RA;Parent=FBgn0261445;Alias=CG10072-RB;Dbxref=FlyBase_Annotation_IDs:CG10072-RA,REFSEQ:NM_057632;score_text=Strongly Supported;score=11
chr3L	6973120	2.80229	33	ID=FBtr0076934;Name=G-ialpha65A-RA;Parent=FBgn0001104;Alias=FBtr0005624,G-oalpha65A-RA,CG10060-RA;Dbxref=FlyBase_Annotation_IDs:CG10060-RA,REFSEQ:NM_058154;score_text=Strongly Supported;score=11
chr3L	6987942	2.94791	4220	ID=FBtr0076900;Name=bin-RA;Parent=FBgn0045759;Alias=CG18647-RA;Dbxref=FlyBase_Annotation_IDs:CG18647-RA,REFSEQ:NM_079226;score_text=Strongly Supported;score=15
chr3L	7127540	2.89318	78	ID=FBtr0100141;Name=melt-RB;Parent=FBgn0023001;Dbxref=FlyBase_Annotation_IDs:CG8624-RB,REFSEQ:NM_001014572;score_text=Strongly Supported;score=15
chr3L	7150255	2.45862	82	ID=FBtr0299641;Name=corn-RC;Parent=FBgn0259173;Alias=CG42278-RC;Dbxref=FlyBase_Annotation_IDs:CG42278-RC,REFSEQ:NM_168193;score_text=Strongly Supported;score=11
chr3L	7234325	1.93911	124	ID=FBtr0076892;Name=RpL18-RA;Parent=FBgn0035753;Alias=CG8615-RA;Dbxref=FlyBase_Annotation_IDs:CG8615-RA,REFSEQ:NM_139834;score_text=Strongly Supported;score=11
chr3L	7243530	2.27899	93	ID=FBtr0076889;Name=MED4-RA;Parent=FBgn0035754;Alias=CG8609-RA,Trap36-RA;Dbxref=FlyBase_Annotation_IDs:CG8609-RA,REFSEQ:NM_139837;score_text=Strongly Supported;score=11
chr3L	7338135	2.11098	146	ID=FBtr0076881;Name=CG8596-RA;Parent=FBgn0035767;Dbxref=FlyBase_Annotation_IDs:CG8596-RA,REFSEQ:NM_139850;score_text=Strongly Supported;score=11
chr3L	7349755	2.10101	41	ID=FBtr0076878;Name=CTCF-RA;Parent=FBgn0035769;Alias=CG8591-RA;Dbxref=FlyBase_Annotation_IDs:CG8591-RA,REFSEQ:NM_139852;score_text=Strongly Supported;score=11
chr3L	7363440	1.92759	0	ID=FBtr0302543;Name=akirin-RC;Parent=FBgn0082598;Dbxref=FlyBase_Annotation_IDs:CG8580-RC;score_text=Strongly Supported;score=15
chr3L	7374640	2.7432	23	ID=FBtr0076870;Name=SMSr-RA;Parent=FBgn0052380;Alias=CG32380-RA,CG8572-RA;Dbxref=FlyBase_Annotation_IDs:CG32380-RA,REFSEQ:NM_139857;score_text=Strongly Supported;score=11
chr3L	7428470	3.20054	191	ID=FBtr0076867;Name=Rac2-RA;Parent=FBgn0014011;Alias=CG8556-RA;Dbxref=FlyBase_Annotation_IDs:CG8556-RA,REFSEQ:NM_139864;score_text=Strongly Supported;score=11
chr3L	7774970	2.13478	508	ID=FBtr0076784;Name=CG32369-RB;Parent=FBgn0052369;Alias=CG7388-RB;Dbxref=FlyBase_Annotation_IDs:CG32369-RB,REFSEQ:NM_139899;score_text=Strongly Supported;score=11
chr3L	7798525	2.72588	750	ID=FBtr0076783;Name=CG32369-RA;Parent=FBgn0052369;Alias=CG13684-RA;Dbxref=FlyBase_Annotation_IDs:CG32369-RA,REFSEQ:NM_168232;score_text=Strongly Supported;score=11
chr3L	7803092	2.77585	167	ID=FBtr0304992;Name=CG32369-RC;Parent=FBgn0052369;Dbxref=FlyBase_Annotation_IDs:CG32369-RC;score_text=Strongly Supported;score=11
chr3L	7848067	2.61238	583	ID=FBtr0076776;Name=Pdp1-RB;Parent=FBgn0016694;Alias=CG17888-RB;Dbxref=FlyBase_Annotation_IDs:CG17888-RB,REFSEQ:NM_168235;score_text=Strongly Supported;score=11
chr3L	7860720	2.82993	248	ID=FBtr0076775;Name=Pdp1-RF;Parent=FBgn0016694;Alias=CG17888-RF;Dbxref=FlyBase_Annotation_IDs:CG17888-RF,REFSEQ:NM_168233;score_text=Weakly Supported;score=3
chr3L	7903350	1.9492	912	ID=FBtr0112817;Name=pbl-RE;Parent=FBgn0003041;Dbxref=FlyBase_Annotation_IDs:CG8114-RE,REFSEQ:NM_001104070;score_text=Weakly Supported;score=3
chr3L	7904085	2.01808	966	ID=FBtr0076771;Name=pbl-RA;Parent=FBgn0003041;Alias=CG8114-RA;Dbxref=FlyBase_Annotation_IDs:CG8114-RA,REFSEQ:NM_168241;score_text=Strongly Supported;score=11
chr3L	7941150	3.70268	141	ID=FBtr0076751;Name=exex-RA;Parent=FBgn0041156;Alias=CG8254-RA;Dbxref=FlyBase_Annotation_IDs:CG8254-RA,REFSEQ:NM_139907;score_text=Strongly Supported;score=15
chr3L	7982100	2.03687	9951	ID=FBtr0076754;Name=nmo-RA;Parent=FBgn0011817;Alias=CG7892-RA;Dbxref=FlyBase_Annotation_IDs:CG7892-RA,REFSEQ:NM_168251;score_text=Moderately Supported;score=7
chr3L	8075060	2.11861	4568	ID=FBtr0304996;Name=Ect4-RG;Parent=FBgn0262579;Alias=FBtr0112601,CG34373-RG,CG43119-RG;Dbxref=FlyBase_Annotation_IDs:CG43119-RG;score_text=Moderately Supported;score=7
chr3L	8180095	2.08516	6	ID=FBtr0076691;Name=Atg18-RA;Parent=FBgn0035850;Alias=CG7986-RA;Dbxref=FlyBase_Annotation_IDs:CG7986-RA,REFSEQ:NM_139927;score_text=Strongly Supported;score=15
chr3L	8322265	1.96805	485	ID=FBtr0112768;Name=CG34462-RA;Parent=FBgn0085491;Dbxref=FlyBase_Annotation_IDs:CG34462-RA,REFSEQ:NM_001104078;score_text=Moderately Supported;score=6
chr3L	8452010	1.99479	8262	ID=FBtr0076616;Name=Gug-RA;Parent=FBgn0010825;Alias=CG6964-RA,Gug-RB;Dbxref=FlyBase_Annotation_IDs:CG6964-RA,REFSEQ:NM_145106;score_text=Strongly Supported;score=15
chr3L	8500100	2.40557	2747	ID=FBtr0076656;Name=ZC3H3-RA;Parent=FBgn0035900;Alias=CG6694-RA;Dbxref=FlyBase_Annotation_IDs:CG6694-RA,REFSEQ:NM_139973;score_text=Strongly Supported;score=11
chr3L	8594110	2.38199	8	ID=FBtr0076633;Name=RpL14-RA;Parent=FBgn0017579;Alias=CG6253-RA,CG6253-RB,RpL14-RC;Dbxref=FlyBase_Annotation_IDs:CG6253-RA,REFSEQ:NM_079251;score_text=Strongly Supported;score=15
chr3L	8597225	2.14048	20	ID=FBtr0076649;Name=CG5989-RA;Parent=FBgn0017429;Dbxref=FlyBase_Annotation_IDs:CG5989-RA,REFSEQ:NM_139985;score_text=Strongly Supported;score=11
chr3L	8645140	2.80623	2569	ID=FBtr0273328;Name=CG6486-RB;Parent=FBgn0035922;Dbxref=FlyBase_Annotation_IDs:CG6486-RB,REFSEQ:NM_001144442;score_text=Strongly Supported;score=15
chr3L	8664180	2.15041	4679	ID=FBtr0100153;Name=h-RB;Parent=FBgn0001168;Dbxref=FlyBase_Annotation_IDs:CG6494-RB,REFSEQ:NM_001014577;score_text=Strongly Supported;score=15
chr3L	8669010	2.34175	45	ID=FBtr0076569;Name=h-RA;Parent=FBgn0001168;Alias=CG6494-RA;Dbxref=FlyBase_Annotation_IDs:CG6494-RA,REFSEQ:NM_079253;score_text=Strongly Supported;score=15
chr3L	8714755	2.16	153	ID=FBtr0076570;Name=CG6511-RA;Parent=FBgn0035923;Dbxref=FlyBase_Annotation_IDs:CG6511-RA,REFSEQ:NM_139995;score_text=Strongly Supported;score=15
chr3L	8759415	2.2493	129	ID=FBtr0302085;Name=Fhos-RA;Parent=FBgn0261259;Alias=CG32030-RA,FBtr0076577,CG42610-RA;Dbxref=REFSEQ:NM_168293,FlyBase_Annotation_IDs:CG42610-RA;score_text=Moderately Supported;score=7
chr3L	8820525	2.58123	81	ID=FBtr0076583;Name=dally-RA;Parent=FBgn0011577;Alias=CG4974-RA;Dbxref=FlyBase_Annotation_IDs:CG4974-RA,REFSEQ:NM_079259;score_text=Strongly Supported;score=15
chr3L	8998080	3.08559	218	ID=FBtr0076521;Name=Doc3-RA;Parent=FBgn0035954;Alias=CG5093-RA;Dbxref=FlyBase_Annotation_IDs:CG5093-RA,REFSEQ:NM_140023;score_text=Strongly Supported;score=15
chr3L	9012535	3.97699	195	ID=FBtr0076547;Name=Doc2-RA;Parent=FBgn0035956;Alias=CG5187-RA,Doc2-RC;Dbxref=FlyBase_Annotation_IDs:CG5187-RA,REFSEQ:NM_140025;score_text=Strongly Supported;score=11
chr3L	9034445	3.08157	32	ID=FBtr0076522;Name=Doc1-RA;Parent=FBgn0028789;Alias=CG5133-RA;Dbxref=FlyBase_Annotation_IDs:CG5133-RA,REFSEQ:NM_140026;score_text=Strongly Supported;score=15
chr3L	9120930	3.05712	2522	ID=FBtr0076538;Name=bol-RB;Parent=FBgn0011206;Alias=CG4760-RB;Dbxref=FlyBase_Annotation_IDs:CG4760-RB,REFSEQ:NM_079265;score_text=Strongly Supported;score=11
chr3L	9127510	2.00358	151	ID=FBtr0076531;Name=Dhpr-RA;Parent=FBgn0035964;Alias=CG4665-RA;Dbxref=FlyBase_Annotation_IDs:CG4665-RA,REFSEQ:NM_079266;score_text=Strongly Supported;score=15
chr3L	9342690	2.15401	21	ID=FBtr0076439;Name=PGRP-LF-RA;Parent=FBgn0035977;Alias=CG4437-RA;Dbxref=FlyBase_Annotation_IDs:CG4437-RA,REFSEQ:NM_140042;score_text=Strongly Supported;score=15
chr3L	9353540	2.07208	128	ID=FBtr0112761;Name=CG34455-RC;Parent=FBgn0085484;Alias=FBtr0076443,CG4446-RB;Dbxref=REFSEQ:NM_206309,FlyBase_Annotation_IDs:CG34455-RC;score_text=Strongly Supported;score=15
chr3L	9367015	3.18925	103	ID=FBtr0100559;Name=Hsp22-RB;Parent=FBgn0001223;Alias=Hsp22-RC,CG32041-RC;Dbxref=FlyBase_Annotation_IDs:CG4460-RB,REFSEQ:NM_001031943;score_text=Strongly Supported;score=15
chr3L	9370515	3.43289	12	ID=FBtr0076496;Name=Hsp26-RA;Parent=FBgn0001225;Alias=CG4183-RA;Dbxref=FlyBase_Annotation_IDs:CG4183-RA,REFSEQ:NM_079273;score_text=Strongly Supported;score=11
chr3L	9374995	3.03897	11	ID=FBtr0076453;Name=Hsp23-RA;Parent=FBgn0001224;Alias=CG4463-RA;Dbxref=FlyBase_Annotation_IDs:CG4463-RA,REFSEQ:NM_079275;score_text=Strongly Supported;score=15
chr3L	9377060	2.38929	105	ID=FBtr0076454;Name=Hsp27-RA;Parent=FBgn0001226;Alias=CG4466-RA;Dbxref=FlyBase_Annotation_IDs:CG4466-RA,REFSEQ:NM_079276;score_text=Strongly Supported;score=15
chr3L	9395015	2.97809	222	ID=FBtr0076492;Name=eIF-4E-RE;Parent=FBgn0015218;Alias=CG4035-RE;Dbxref=FlyBase_Annotation_IDs:CG4035-RE,REFSEQ:NM_168336;score_text=Weakly Supported;score=3
chr3L	9416190	3.10714	163	ID=FBtr0076457;Name=aay-RA;Parent=FBgn0023129;Alias=CG3705-RA;Dbxref=FlyBase_Annotation_IDs:CG3705-RA,REFSEQ:NM_079277;score_text=Strongly Supported;score=15
chr3L	9423120	2.4888	203	ID=FBtr0076479;Name=RpS17-RB;Parent=FBgn0005533;Alias=CG3922-RB;Dbxref=FlyBase_Annotation_IDs:CG3922-RB,REFSEQ:NM_079278;score_text=Strongly Supported;score=11
chr3L	9454095	2.13811	82	ID=FBtr0076465;Name=CG32043-RB;Parent=FBgn0052043;Alias=CG18632-RB;Dbxref=FlyBase_Annotation_IDs:CG32043-RB,REFSEQ:NM_168346;score_text=Strongly Supported;score=15
chr3L	9455670	3.26749	37	ID=FBtr0114367;Name=CG32043-RC;Parent=FBgn0052043;Dbxref=FlyBase_Annotation_IDs:CG32043-RC,REFSEQ:NM_001144455;score_text=Strongly Supported;score=15
chr3L	9470230	2.06684	80	ID=FBtr0076468;Name=Jarid2-RD;Parent=FBgn0036004;Alias=CG3654-RD;Dbxref=FlyBase_Annotation_IDs:CG3654-RD,REFSEQ:NM_140067;score_text=Strongly Supported;score=15
chr3L	9498405	2.3997	24	ID=FBtr0076427;Name=path-RA;Parent=FBgn0036007;Alias=CG3424-RA;Dbxref=FlyBase_Annotation_IDs:CG3424-RA,REFSEQ:NM_140070;score_text=Strongly Supported;score=11
chr3L	9504600	2.47026	42	ID=FBtr0076423;Name=RpS9-RA;Parent=FBgn0010408;Alias=CG3395-RA;Dbxref=FlyBase_Annotation_IDs:CG3395-RA,REFSEQ:NM_079280;score_text=Strongly Supported;score=11
chr3L	9608025	2.70234	6	ID=FBtr0076382;Name=LanB2-RA;Parent=FBgn0002528;Alias=CG3322-RA;Dbxref=FlyBase_Annotation_IDs:CG3322-RA,REFSEQ:NM_079282;score_text=Strongly Supported;score=15
chr3L	9668890	2.20919	3313	ID=FBtr0076417;Name=fry-RB;Parent=FBgn0016081;Alias=CG32045-RB;Dbxref=FlyBase_Annotation_IDs:CG32045-RB,REFSEQ:NM_168357;score_text=Strongly Supported;score=11
chr3L	9671480	2.02725	723	ID=FBtr0076417;Name=fry-RB;Parent=FBgn0016081;Alias=CG32045-RB;Dbxref=FlyBase_Annotation_IDs:CG32045-RB,REFSEQ:NM_168357;score_text=Strongly Supported;score=11
chr3L	9685865	2.67746	2665	ID=FBtr0076416;Name=CG6767-RB;Parent=FBgn0036030;Dbxref=FlyBase_Annotation_IDs:CG6767-RB,REFSEQ:NM_168360;score_text=Strongly Supported;score=11
chr3L	9690030	2.33256	237	ID=FBtr0076415;Name=CG6767-RA;Parent=FBgn0036030;Dbxref=FlyBase_Annotation_IDs:CG6767-RA,REFSEQ:NM_140088;score_text=Strongly Supported;score=11
chr3L	9756950	1.9223	298	ID=FBtr0076319;Name=CG8177-RG;Parent=FBgn0036043;Dbxref=FlyBase_Annotation_IDs:CG8177-RG,REFSEQ:NM_168369;score_text=Strongly Supported;score=15
chr3L	9847985	2.67106	394	ID=FBtr0076368;Name=Gap1-RB;Parent=FBgn0004390;Alias=CG6721-RB;Dbxref=FlyBase_Annotation_IDs:CG6721-RB,REFSEQ:NM_168382;score_text=Strongly Supported;score=11
chr3L	9849070	2.34749	691	ID=FBtr0076368;Name=Gap1-RB;Parent=FBgn0004390;Alias=CG6721-RB;Dbxref=FlyBase_Annotation_IDs:CG6721-RB,REFSEQ:NM_168382;score_text=Strongly Supported;score=11
chr3L	10219265	3.05777	925	ID=FBtr0076301;Name=scramb1-RA;Parent=FBgn0052056;Alias=CG6590-RA,CG32056-RA;Dbxref=FlyBase_Annotation_IDs:CG32056-RA,REFSEQ:NM_140132;score_text=Strongly Supported;score=11
chr3L	10239740	3.88524	1934	ID=FBtr0076300;Name=Or67c-RA;Parent=FBgn0036078;Alias=CG14156-RA;Dbxref=FlyBase_Annotation_IDs:CG14156-RA,REFSEQ:NM_079294;score_text=Weakly Supported;score=3
chr3L	10314185	2.92743	47881	ID=FBtr0076297;Name=Or67d-RA;Parent=FBgn0036080;Alias=CG14157-RA;Dbxref=FlyBase_Annotation_IDs:CG14157-RA,REFSEQ:NM_140133;score_text=Moderately Supported;score=7
chr3L	10315130	3.47968	48826	ID=FBtr0076297;Name=Or67d-RA;Parent=FBgn0036080;Alias=CG14157-RA;Dbxref=FlyBase_Annotation_IDs:CG14157-RA,REFSEQ:NM_140133;score_text=Moderately Supported;score=7
chr3L	10318420	2.06046	52116	ID=FBtr0076297;Name=Or67d-RA;Parent=FBgn0036080;Alias=CG14157-RA;Dbxref=FlyBase_Annotation_IDs:CG14157-RA,REFSEQ:NM_140133;score_text=Moderately Supported;score=7
chr3L	10357165	2.26766	48751	ID=FBtr0076281;Name=CG12362-RB;Parent=FBgn0036082;Dbxref=FlyBase_Annotation_IDs:CG12362-RB,REFSEQ:NM_168405;score_text=Strongly Supported;score=15
chr3L	10509030	2.79259	73	ID=FBtr0305096;Name=A2bp1-RK;Parent=FBgn0052062;Dbxref=FlyBase_Annotation_IDs:CG32062-RK;score_text=Strongly Supported;score=15
chr3L	10654105	2.16526	8	ID=FBtr0076277;Name=CG32066-RC;Parent=FBgn0052066;Alias=CG6487-RA;Dbxref=FlyBase_Annotation_IDs:CG32066-RC,REFSEQ:NM_168417;score_text=Weakly Supported;score=3
chr3L	10657745	2.78905	98	ID=FBtr0076262;Name=simj-RB;Parent=FBgn0010762;Alias=CG32067-RB,CG7983-RB;Dbxref=FlyBase_Annotation_IDs:CG32067-RB,REFSEQ:NM_168421;score_text=Moderately Supported;score=7
chr3L	10667475	2.59931	9632	ID=FBtr0076262;Name=simj-RB;Parent=FBgn0010762;Alias=CG32067-RB,CG7983-RB;Dbxref=FlyBase_Annotation_IDs:CG32067-RB,REFSEQ:NM_168421;score_text=Moderately Supported;score=7
chr3L	10668192	2.10782	10349	ID=FBtr0076262;Name=simj-RB;Parent=FBgn0010762;Alias=CG32067-RB,CG7983-RB;Dbxref=FlyBase_Annotation_IDs:CG32067-RB,REFSEQ:NM_168421;score_text=Moderately Supported;score=7
chr3L	10671395	1.99165	12722	ID=FBtr0076265;Name=CG11811-RA;Parent=FBgn0036099;Dbxref=FlyBase_Annotation_IDs:CG11811-RA,REFSEQ:NM_140151;score_text=Strongly Supported;score=15
chr3L	10675105	2.61476	9012	ID=FBtr0076265;Name=CG11811-RA;Parent=FBgn0036099;Dbxref=FlyBase_Annotation_IDs:CG11811-RA,REFSEQ:NM_140151;score_text=Strongly Supported;score=15
chr3L	10730370	3.10754	40396	ID=FBtr0089569;Name=NijA-RA;Parent=FBgn0036101;Alias=CG6449-RA,ninA-RA,CG6449-RB,ninA gamma;Dbxref=FlyBase_Annotation_IDs:CG6449-RA,REFSEQ:NM_140153;score_text=Strongly Supported;score=11
chr3L	10732680	3.19529	42706	ID=FBtr0089569;Name=NijA-RA;Parent=FBgn0036101;Alias=CG6449-RA,ninA-RA,CG6449-RB,ninA gamma;Dbxref=FlyBase_Annotation_IDs:CG6449-RA,REFSEQ:NM_140153;score_text=Strongly Supported;score=11
chr3L	10733415	2.06726	43441	ID=FBtr0089569;Name=NijA-RA;Parent=FBgn0036101;Alias=CG6449-RA,ninA-RA,CG6449-RB,ninA gamma;Dbxref=FlyBase_Annotation_IDs:CG6449-RA,REFSEQ:NM_140153;score_text=Strongly Supported;score=11
chr3L	10804185	2.46991	3734	ID=FBtr0303850;Name=CG42831-RA;Parent=FBgn0262020;Dbxref=FlyBase_Annotation_IDs:CG42831-RA;score_text=Strongly Supported;score=11
chr3L	10841880	2.11582	9112	ID=FBtr0076267;Name=tna-RA;Parent=FBgn0026160;Alias=CG7958-RA,CG7958-RB;Dbxref=FlyBase_Annotation_IDs:CG7958-RA,REFSEQ:NM_140155;score_text=Moderately Supported;score=7
chr3L	10843035	3.0158	7957	ID=FBtr0076267;Name=tna-RA;Parent=FBgn0026160;Alias=CG7958-RA,CG7958-RB;Dbxref=FlyBase_Annotation_IDs:CG7958-RA,REFSEQ:NM_140155;score_text=Moderately Supported;score=7
chr3L	10849895	4.25633	1097	ID=FBtr0076267;Name=tna-RA;Parent=FBgn0026160;Alias=CG7958-RA,CG7958-RB;Dbxref=FlyBase_Annotation_IDs:CG7958-RA,REFSEQ:NM_140155;score_text=Moderately Supported;score=7
chr3L	10853955	2.6166	2451	ID=FBtr0301658;Name=tna-RD;Parent=FBgn0026160;Dbxref=REFSEQ:NM_001169942,FlyBase_Annotation_IDs:CG7958-RD;score_text=Strongly Supported;score=15
chr3L	10854690	2.3989	3186	ID=FBtr0301658;Name=tna-RD;Parent=FBgn0026160;Dbxref=REFSEQ:NM_001169942,FlyBase_Annotation_IDs:CG7958-RD;score_text=Strongly Supported;score=15
chr3L	10892490	2.55297	266	ID=FBtr0076252;Name=Aps-RC;Parent=FBgn0036111;Alias=CG6391-RC;Dbxref=FlyBase_Annotation_IDs:CG6391-RC,REFSEQ:NM_168426;score_text=Strongly Supported;score=11
chr3L	11002390	2.85212	466	ID=FBtr0076247;Name=klu-RA;Parent=FBgn0013469;Dbxref=FlyBase_Annotation_IDs:CG12296-RA,REFSEQ:NM_057714;score_text=Strongly Supported;score=11
chr3L	11003545	3.50576	1621	ID=FBtr0076247;Name=klu-RA;Parent=FBgn0013469;Dbxref=FlyBase_Annotation_IDs:CG12296-RA,REFSEQ:NM_057714;score_text=Strongly Supported;score=11
chr3L	11039770	2.58597	32	ID=FBtr0076243;Name=CG6327-RA;Parent=FBgn0036115;Dbxref=FlyBase_Annotation_IDs:CG6327-RA,REFSEQ:NM_140167;score_text=Strongly Supported;score=11
chr3L	11041257	2.46171	1519	ID=FBtr0076243;Name=CG6327-RA;Parent=FBgn0036115;Dbxref=FlyBase_Annotation_IDs:CG6327-RA,REFSEQ:NM_140167;score_text=Strongly Supported;score=11
chr3L	11077815	2.05025	7141	ID=FBtr0076237;Name=JIL-1-RA;Parent=FBgn0020412;Alias=CG6297-RA;Dbxref=FlyBase_Annotation_IDs:CG6297-RA,REFSEQ:NM_168439;score_text=Strongly Supported;score=11
chr3L	11083485	2.37107	1471	ID=FBtr0076237;Name=JIL-1-RA;Parent=FBgn0020412;Alias=CG6297-RA;Dbxref=FlyBase_Annotation_IDs:CG6297-RA,REFSEQ:NM_168439;score_text=Strongly Supported;score=11
chr3L	11112045	2.22596	474	ID=FBtr0300784;Name=fd68A-RH;Parent=FBgn0036134;Alias=Mnf-RH;Dbxref=REFSEQ:NM_168444,FlyBase_Annotation_IDs:CG11799-RH;score_text=Weakly Supported;score=3
chr3L	11113165	2.31993	346	ID=FBtr0300786;Name=fd68A-RJ;Parent=FBgn0036134;Alias=Mnf-RJ;Dbxref=REFSEQ:NM_168446,FlyBase_Annotation_IDs:CG11799-RJ;score_text=Weakly Supported;score=3
chr3L	11116350	2.11973	49	ID=FBtr0076223;Name=Ufd1-like-RA;Parent=FBgn0036136;Alias=CG6233-RA;Dbxref=FlyBase_Annotation_IDs:CG6233-RA,REFSEQ:NM_079299;score_text=Strongly Supported;score=11
chr3L	11199125	2.58494	21	ID=FBtr0076187;Name=CG6199-RA;Parent=FBgn0036147;Dbxref=FlyBase_Annotation_IDs:CG6199-RA,REFSEQ:NM_140194;score_text=Strongly Supported;score=11
chr3L	11208715	2.95347	164	ID=FBtr0302700;Name=CG42671-RF;Parent=FBgn0261553;Dbxref=FlyBase_Annotation_IDs:CG42671-RF;score_text=Moderately Supported;score=7
chr3L	11235980	2.26574	6942	ID=FBtr0076185;Name=Ir68a-RA;Parent=FBgn0036150;Alias=CG6185-RA;Dbxref=FlyBase_Annotation_IDs:CG6185-RA,REFSEQ:NM_140198;score_text=Weakly Supported;score=3
chr3L	11237310	2.05839	8100	ID=FBtr0076168;Name=scyl-RA;Parent=FBgn0041094;Alias=CG7590-RA,scylla-RA;Dbxref=FlyBase_Annotation_IDs:CG7590-RA,REFSEQ:NM_140199;score_text=Strongly Supported;score=15
chr3L	11239375	2.91114	6035	ID=FBtr0076168;Name=scyl-RA;Parent=FBgn0041094;Alias=CG7590-RA,scylla-RA;Dbxref=FlyBase_Annotation_IDs:CG7590-RA,REFSEQ:NM_140199;score_text=Strongly Supported;score=15
chr3L	11240950	2.18957	4460	ID=FBtr0076168;Name=scyl-RA;Parent=FBgn0041094;Alias=CG7590-RA,scylla-RA;Dbxref=FlyBase_Annotation_IDs:CG7590-RA,REFSEQ:NM_140199;score_text=Strongly Supported;score=15
chr3L	11245360	3.66011	50	ID=FBtr0076168;Name=scyl-RA;Parent=FBgn0041094;Alias=CG7590-RA,scylla-RA;Dbxref=FlyBase_Annotation_IDs:CG7590-RA,REFSEQ:NM_140199;score_text=Strongly Supported;score=15
chr3L	11253270	2.03653	7860	ID=FBtr0076168;Name=scyl-RA;Parent=FBgn0041094;Alias=CG7590-RA,scylla-RA;Dbxref=FlyBase_Annotation_IDs:CG7590-RA,REFSEQ:NM_140199;score_text=Strongly Supported;score=15
chr3L	11254320	2.34389	8910	ID=FBtr0076168;Name=scyl-RA;Parent=FBgn0041094;Alias=CG7590-RA,scylla-RA;Dbxref=FlyBase_Annotation_IDs:CG7590-RA,REFSEQ:NM_140199;score_text=Strongly Supported;score=15
chr3L	11255125	2.00833	9715	ID=FBtr0076168;Name=scyl-RA;Parent=FBgn0041094;Alias=CG7590-RA,scylla-RA;Dbxref=FlyBase_Annotation_IDs:CG7590-RA,REFSEQ:NM_140199;score_text=Strongly Supported;score=15
chr3L	11336640	2.13099	21345	ID=FBtr0076181;Name=CG6163-RA;Parent=FBgn0036155;Dbxref=FlyBase_Annotation_IDs:CG6163-RA,REFSEQ:NM_140203;score_text=Strongly Supported;score=11
chr3L	11337200	2.10314	20785	ID=FBtr0076181;Name=CG6163-RA;Parent=FBgn0036155;Dbxref=FlyBase_Annotation_IDs:CG6163-RA,REFSEQ:NM_140203;score_text=Strongly Supported;score=11
chr3L	11338040	2.20643	19945	ID=FBtr0076181;Name=CG6163-RA;Parent=FBgn0036155;Dbxref=FlyBase_Annotation_IDs:CG6163-RA,REFSEQ:NM_140203;score_text=Strongly Supported;score=11
chr3L	11421620	2.84348	3370	ID=FBtr0076173;Name=CG7560-RA;Parent=FBgn0036157;Dbxref=FlyBase_Annotation_IDs:CG7560-RA,REFSEQ:NM_140205;score_text=Strongly Supported;score=15
chr3L	11480595	2.99023	65	ID=FBtr0076093;Name=chrb-RC;Parent=FBgn0036165;Alias=CG7533-RC,charybde-RC,CG7533-RA;Dbxref=FlyBase_Annotation_IDs:CG7533-RC,REFSEQ:NM_140213;score_text=Strongly Supported;score=15
chr3L	11516610	2.33829	797	ID=FBtr0076156;Name=CG11714-RA;Parent=FBgn0036170;Alias=CG33047-RA;Dbxref=FlyBase_Annotation_IDs:CG11714-RA,REFSEQ:NM_001031952;score_text=Strongly Supported;score=11
chr3L	11546482	3.24264	270	ID=FBtr0089332;Name=Mob2-RA;Parent=FBgn0259481;Alias=Mob1-RA,CG11711-RA;Dbxref=FlyBase_Annotation_IDs:CG11711-RA,REFSEQ:NM_168461;score_text=Strongly Supported;score=11
chr3L	11641525	2.10949	47	ID=FBtr0076135;Name=CG11660-RB;Parent=FBgn0036187;Dbxref=FlyBase_Annotation_IDs:CG11660-RB,REFSEQ:NM_168469;score_text=Weakly Supported;score=3
chr3L	11684715	2.19724	32	ID=FBtr0290309;Name=CG14135-RB;Parent=FBgn0036193;Dbxref=FlyBase_Annotation_IDs:CG14135-RB,REFSEQ:NM_140238;score_text=Strongly Supported;score=14
chr3L	11686150	2.93606	1403	ID=FBtr0290309;Name=CG14135-RB;Parent=FBgn0036193;Dbxref=FlyBase_Annotation_IDs:CG14135-RB,REFSEQ:NM_140238;score_text=Strongly Supported;score=14
chr3L	11689685	2.38231	142	ID=FBtr0076131;Name=CG11652-RB;Parent=FBgn0036194;Dbxref=FlyBase_Annotation_IDs:CG11652-RB,REFSEQ:NM_168471;score_text=Weakly Supported;score=3
chr3L	11783240	1.96963	132	ID=FBtr0076087;Name=Pi3K68D-RC;Parent=FBgn0015278;Alias=CG11621-RC;Dbxref=FlyBase_Annotation_IDs:CG11621-RC,REFSEQ:NM_168475;score_text=Weakly Supported;score=3
chr3L	11813165	2.49671	116	ID=FBtr0076079;Name=CG5946-RA;Parent=FBgn0036211;Dbxref=FlyBase_Annotation_IDs:CG5946-RA,REFSEQ:NM_168479;score_text=Strongly Supported;score=11
chr3L	11815300	2.56763	13	ID=FBtr0076080;Name=CG11597-RA;Parent=FBgn0036212;Dbxref=FlyBase_Annotation_IDs:CG11597-RA,REFSEQ:NM_140256;score_text=Strongly Supported;score=11
chr3L	11815965	2.12682	13	ID=FBtr0076032;Name=RpL10Ab-RA;Parent=FBgn0036213;Alias=CG7283-RA;Dbxref=FlyBase_Annotation_IDs:CG7283-RA,REFSEQ:NM_140257;score_text=Strongly Supported;score=15
chr3L	11826570	2.07819	125	ID=FBtr0304650;Name=CycA-RC;Parent=FBgn0000404;Dbxref=FlyBase_Annotation_IDs:CG5940-RC;score_text=Weakly Supported;score=3
chr3L	11920580	2.70216	2723	ID=FBtr0076069;Name=CG5718-RA;Parent=FBgn0036222;Dbxref=FlyBase_Annotation_IDs:CG5718-RA,REFSEQ:NM_140266;score_text=Strongly Supported;score=11
chr3L	12049835	2.34039	291	ID=FBtr0076054;Name=rols-RD;Parent=FBgn0041096;Alias=CG32096-RD;Dbxref=FlyBase_Annotation_IDs:CG32096-RD,REFSEQ:NM_140285;score_text=Strongly Supported;score=11
chr3L	12059985	2.3821	2026	ID=FBtr0076053;Name=rols-RB;Parent=FBgn0041096;Alias=CG32096-RB;Dbxref=FlyBase_Annotation_IDs:CG32096-RB,REFSEQ:NM_168487;score_text=Weakly Supported;score=3
chr3L	12075035	3.24332	108	ID=FBtr0300339;Name=Sema-5c-RB;Parent=FBgn0250876;Dbxref=REFSEQ:NM_001169959,FlyBase_Annotation_IDs:CG5661-RB;score_text=Strongly Supported;score=11
chr3L	12118225	1.99356	20	ID=FBtr0076027;Name=yps-RA;Parent=FBgn0022959;Alias=CG5654-RA;Dbxref=FlyBase_Annotation_IDs:CG5654-RA,REFSEQ:NM_079309;score_text=Strongly Supported;score=11
chr3L	12259170	2.06415	719	ID=FBtr0301056;Name=app-RL;Parent=FBgn0260941;Alias=CG42318-RL;Dbxref=REFSEQ:NM_001144464,FlyBase_Annotation_IDs:CG42318-RL;score_text=Strongly Supported;score=11
chr3L	12407885	2.80422	57	ID=FBtr0075982;Name=CG32103-RB;Parent=FBgn0052103;Alias=CG4392-RB;Dbxref=FlyBase_Annotation_IDs:CG32103-RB,REFSEQ:NM_168498;score_text=Strongly Supported;score=11
chr3L	12426995	2.27233	1227	ID=FBtr0075980;Name=toe-RA;Parent=FBgn0036285;Alias=CG10704-RA;Dbxref=FlyBase_Annotation_IDs:CG10704-RA,REFSEQ:NM_079317;score_text=Strongly Supported;score=11
chr3L	12427660	3.79916	1892	ID=FBtr0075980;Name=toe-RA;Parent=FBgn0036285;Alias=CG10704-RA;Dbxref=FlyBase_Annotation_IDs:CG10704-RA,REFSEQ:NM_079317;score_text=Strongly Supported;score=11
chr3L	12461260	4.37319	139	ID=FBtr0075979;Name=eyg-RA;Parent=FBgn0000625;Alias=CG10488-RA;Dbxref=FlyBase_Annotation_IDs:CG10488-RA,REFSEQ:NM_079318;score_text=Strongly Supported;score=11
chr3L	12483240	2.21439	52	ID=FBtr0075976;Name=CG10660-RA;Parent=FBgn0036288;Dbxref=FlyBase_Annotation_IDs:CG10660-RA,REFSEQ:NM_140321;score_text=Strongly Supported;score=11
chr3L	12497380	2.02133	7	ID=FBtr0075958;Name=vih-RA;Parent=FBgn0027936;Alias=CG10682-RA,vihar-RA;Dbxref=FlyBase_Annotation_IDs:CG10682-RA,REFSEQ:NM_140325;score_text=Strongly Supported;score=15
chr3L	12508020	1.9579	107	ID=FBtr0075959;Name=tral-RA;Parent=FBgn0041775;Alias=CG10686-RA,BEST:GH08269-RA;Dbxref=FlyBase_Annotation_IDs:CG10686-RA,REFSEQ:NM_140328;score_text=Strongly Supported;score=15
chr3L	12565595	2.33055	27	ID=FBtr0300887;Name=sowah-RH;Parent=FBgn0036302;Alias=CG10632-RH;Dbxref=REFSEQ:NM_001144469,FlyBase_Annotation_IDs:CG10632-RH;score_text=Weakly Supported;score=3
chr3L	12573400	2.13124	374	ID=FBtr0075908;Name=ara-RA;Parent=FBgn0015904;Alias=CG10571-RA;Dbxref=FlyBase_Annotation_IDs:CG10571-RA,REFSEQ:NM_079321;score_text=Strongly Supported;score=15
chr3L	12602590	2.25457	636	ID=FBtr0075909;Name=caup-RA;Parent=FBgn0015919;Alias=CG10605-RA;Dbxref=FlyBase_Annotation_IDs:CG10605-RA,REFSEQ:NM_079322;score_text=Strongly Supported;score=15
chr3L	12642595	2.46592	21559	ID=FBtr0075910;Name=CG32111-RA;Parent=FBgn0052111;Dbxref=FlyBase_Annotation_IDs:CG32111-RA,REFSEQ:NM_168504;score_text=Strongly Supported;score=15
chr3L	12646410	3.66602	25374	ID=FBtr0075910;Name=CG32111-RA;Parent=FBgn0052111;Dbxref=FlyBase_Annotation_IDs:CG32111-RA,REFSEQ:NM_168504;score_text=Strongly Supported;score=15
chr3L	12686555	2.79149	293	ID=FBtr0075911;Name=mirr-RA;Parent=FBgn0014343;Alias=CG10601-RA;Dbxref=FlyBase_Annotation_IDs:CG10601-RA,REFSEQ:NM_079323;score_text=Strongly Supported;score=15
chr3L	12747840	2.2229	12	ID=FBtr0100354;Name=CG10973-RB;Parent=FBgn0036306;Dbxref=FlyBase_Annotation_IDs:CG10973-RB,REFSEQ:NM_001038913;score_text=Strongly Supported;score=11
chr3L	12783190	2.12769	103	ID=FBtr0302982;Name=CG42709-RC;Parent=FBgn0261674;Alias=FBtr0300560,CG17667-RC;Dbxref=FlyBase_Annotation_IDs:CG42709-RC;score_text=Moderately Supported;score=7
chr3L	12797610	1.99129	575	ID=FBtr0300561;Name=Atg1-RB;Parent=FBgn0260945;Dbxref=REFSEQ:NM_001169962,FlyBase_Annotation_IDs:CG10967-RB;score_text=Strongly Supported;score=11
chr3L	12798135	2.16537	50	ID=FBtr0300561;Name=Atg1-RB;Parent=FBgn0260945;Dbxref=REFSEQ:NM_001169962,FlyBase_Annotation_IDs:CG10967-RB;score_text=Strongly Supported;score=11
chr3L	12807025	2.00405	78	ID=FBtr0075944;Name=CG10754-RA;Parent=FBgn0036314;Dbxref=FlyBase_Annotation_IDs:CG10754-RA,REFSEQ:NM_140346;score_text=Strongly Supported;score=11
chr3L	12851020	1.92395	2819	ID=FBtr0075937;Name=CG32107-RA;Parent=FBgn0052107;Dbxref=FlyBase_Annotation_IDs:CG32107-RA,REFSEQ:NM_168526;score_text=Weakly Supported;score=1
chr3L	12854765	2.83507	926	ID=FBtr0075937;Name=CG32107-RA;Parent=FBgn0052107;Dbxref=FlyBase_Annotation_IDs:CG32107-RA,REFSEQ:NM_168526;score_text=Weakly Supported;score=1
chr3L	13009150	2.16002	7	ID=FBtr0075875;Name=CG11267-RA;Parent=FBgn0036334;Dbxref=FlyBase_Annotation_IDs:CG11267-RA,REFSEQ:NM_140365;score_text=Strongly Supported;score=15
chr3L	13042995	2.11152	2871	ID=FBtr0075887;Name=CG11279-RA;Parent=FBgn0036342;Dbxref=FlyBase_Annotation_IDs:CG11279-RA,REFSEQ:NM_140371;score_text=Strongly Supported;score=13
chr3L	13074600	1.93013	5789	ID=FBtr0075892;Name=CG17300-RA;Parent=FBgn0036345;Dbxref=FlyBase_Annotation_IDs:CG17300-RA,REFSEQ:NM_140374;score_text=Strongly Supported;score=11
chr3L	13075195	2.25675	5194	ID=FBtr0075892;Name=CG17300-RA;Parent=FBgn0036345;Dbxref=FlyBase_Annotation_IDs:CG17300-RA,REFSEQ:NM_140374;score_text=Strongly Supported;score=11
chr3L	13107360	3.48679	13	ID=FBtr0075890;Name=trn-RA;Parent=FBgn0010452;Alias=CG11280-RA;Dbxref=FlyBase_Annotation_IDs:CG11280-RA,REFSEQ:NM_079331;score_text=Strongly Supported;score=15
chr3L	13113485	2.2182	6112	ID=FBtr0075890;Name=trn-RA;Parent=FBgn0010452;Alias=CG11280-RA;Dbxref=FlyBase_Annotation_IDs:CG11280-RA,REFSEQ:NM_079331;score_text=Strongly Supported;score=15
chr3L	13221635	3.06309	154	ID=FBtr0075832;Name=caps-RA;Parent=FBgn0023095;Alias=CG11282-RA;Dbxref=FlyBase_Annotation_IDs:CG11282-RA,REFSEQ:NM_079332;score_text=Moderately Supported;score=7
chr3L	13295135	2.15376	400	ID=FBtr0075836;Name=Acp70A-RA;Parent=FBgn0003034;Alias=CG17673-RA;Dbxref=FlyBase_Annotation_IDs:CG17673-RA,REFSEQ:NM_079333;score_text=Weakly Supported;score=3
chr3L	13371715	2.77029	30	ID=FBtr0075840;Name=SNCF-RA;Parent=FBgn0036349;Alias=CG14112-RA;Dbxref=FlyBase_Annotation_IDs:CG14112-RA,REFSEQ:NM_140378;score_text=Strongly Supported;score=15
chr3L	13470450	2.93196	203	ID=FBtr0075806;Name=stv-RA;Parent=FBgn0086708;Alias=CG32130-RA;Dbxref=FlyBase_Annotation_IDs:CG32130-RA,REFSEQ:NM_168551;score_text=Strongly Supported;score=15
chr3L	13913095	2.78471	51	ID=FBtr0075793;Name=Rgl-RA;Parent=FBgn0026376;Alias=CG8865-RA;Dbxref=FlyBase_Annotation_IDs:CG8865-RA,REFSEQ:NM_079958;score_text=Strongly Supported;score=11
chr3L	13918380	2.57361	32	ID=FBtr0075794;Name=Rgl-RB;Parent=FBgn0026376;Alias=CG8865-RB;Dbxref=FlyBase_Annotation_IDs:CG8865-RB,REFSEQ:NM_176325;score_text=Weakly Supported;score=3
chr3L	13996150	3.18627	901	ID=FBtr0075768;Name=CG9007-RA;Parent=FBgn0036398;Dbxref=FlyBase_Annotation_IDs:CG9007-RA,REFSEQ:NM_140424;score_text=Strongly Supported;score=15
chr3L	13997375	3.06859	2126	ID=FBtr0075768;Name=CG9007-RA;Parent=FBgn0036398;Dbxref=FlyBase_Annotation_IDs:CG9007-RA,REFSEQ:NM_140424;score_text=Strongly Supported;score=15
chr3L	14030415	2.53977	60	ID=FBtr0075773;Name=Hsc70Cb-RC;Parent=FBgn0026418;Alias=CG6603-RC;Dbxref=FlyBase_Annotation_IDs:CG6603-RC,REFSEQ:NM_168574;score_text=Moderately Supported;score=7
chr3L	14031395	2.51403	1040	ID=FBtr0075773;Name=Hsc70Cb-RC;Parent=FBgn0026418;Alias=CG6603-RC;Dbxref=FlyBase_Annotation_IDs:CG6603-RC,REFSEQ:NM_168574;score_text=Moderately Supported;score=7
chr3L	14104720	2.63528	3502	ID=FBtr0075748;Name=Sox21a-RA;Parent=FBgn0036411;Alias=CG7345-RA;Dbxref=FlyBase_Annotation_IDs:CG7345-RA,REFSEQ:NM_140437;score_text=Strongly Supported;score=11
chr3L	14124985	3.44999	561	ID=FBtr0075747;Name=Sox21b-RA;Parent=FBgn0042630;Alias=CG32139-RA,CG6419-RA;Dbxref=FlyBase_Annotation_IDs:CG32139-RA,REFSEQ:NM_140438;score_text=Strongly Supported;score=11
chr3L	14126280	3.24203	1856	ID=FBtr0075747;Name=Sox21b-RA;Parent=FBgn0042630;Alias=CG32139-RA,CG6419-RA;Dbxref=FlyBase_Annotation_IDs:CG32139-RA,REFSEQ:NM_140438;score_text=Strongly Supported;score=11
chr3L	14143430	2.70184	19006	ID=FBtr0075747;Name=Sox21b-RA;Parent=FBgn0042630;Alias=CG32139-RA,CG6419-RA;Dbxref=FlyBase_Annotation_IDs:CG32139-RA,REFSEQ:NM_140438;score_text=Strongly Supported;score=11
chr3L	14170870	3.27321	850	ID=FBtr0075746;Name=D-RA;Parent=FBgn0000411;Alias=CG5893-RA;Dbxref=FlyBase_Annotation_IDs:CG5893-RA,REFSEQ:NM_079342;score_text=Strongly Supported;score=11
chr3L	14189367	2.03504	5390	ID=FBtr0100039;Name=nuf-RC;Parent=FBgn0013718;Alias=FBtr0075732,CG33991-RC,CG7867-RC;Dbxref=FlyBase_Annotation_IDs:CG33991-RC,REFSEQ:NM_001038920;score_text=Strongly Supported;score=15
chr3L	14194320	2.8392	2214	ID=FBtr0075735;Name=CG32141-RA;Parent=FBgn0052141;Dbxref=FlyBase_Annotation_IDs:CG32141-RA,REFSEQ:NM_168581;score_text=Moderately Supported;score=7
chr3L	14205695	2.2092	5630	ID=FBtr0075737;Name=CG7768-RA;Parent=FBgn0036415;Dbxref=FlyBase_Annotation_IDs:CG7768-RA,REFSEQ:NM_168584;score_text=Strongly Supported;score=15
chr3L	14266035	2.40829	1412	ID=FBtr0075742;Name=fz-RB;Parent=FBgn0001085;Alias=CG17697-RB;Dbxref=FlyBase_Annotation_IDs:CG17697-RB,REFSEQ:NM_168587;score_text=Moderately Supported;score=7
chr3L	14267330	4.29777	117	ID=FBtr0075742;Name=fz-RB;Parent=FBgn0001085;Alias=CG17697-RB;Dbxref=FlyBase_Annotation_IDs:CG17697-RB,REFSEQ:NM_168587;score_text=Moderately Supported;score=7
chr3L	14269360	2.08772	1885	ID=FBtr0075743;Name=fz-RA;Parent=FBgn0001085;Alias=CG17697-RA;Dbxref=FlyBase_Annotation_IDs:CG17697-RA,REFSEQ:NM_080073;score_text=Strongly Supported;score=15
chr3L	14402920	2.52128	103	ID=FBtr0075728;Name=stwl-RA;Parent=FBgn0003459;Alias=CG3836-RA;Dbxref=FlyBase_Annotation_IDs:CG3836-RA,REFSEQ:NM_079344;score_text=Strongly Supported;score=11
chr3L	14403515	2.51582	211	ID=FBtr0273239;Name=CG3919-RB;Parent=FBgn0036423;Dbxref=FlyBase_Annotation_IDs:CG3919-RB,REFSEQ:NM_140446;score_text=Strongly Supported;score=13
chr3L	14446005	2.27987	4332	ID=FBtr0273428;Name=bbg-RI;Parent=FBgn0087007;Dbxref=FlyBase_Annotation_IDs:CG42230-RI,REFSEQ:NM_140447;score_text=Strongly Supported;score=11
chr3L	14530635	2.22214	83	ID=FBtr0075718;Name=Mpcp-RA;Parent=FBgn0026409;Alias=CG4994-RA;Dbxref=FlyBase_Annotation_IDs:CG4994-RA,REFSEQ:NM_079345;score_text=Strongly Supported;score=15
chr3L	14544040	3.15995	31	ID=FBtr0075723;Name=CG9238-RA;Parent=FBgn0036428;Dbxref=FlyBase_Annotation_IDs:CG9238-RA,REFSEQ:NM_168589;score_text=Strongly Supported;score=11
chr3L	14555870	2.23459	2006	ID=FBtr0075722;Name=Leucokinin-RA;Parent=FBgn0028418;Alias=CG13480-RA;Dbxref=FlyBase_Annotation_IDs:CG13480-RA,REFSEQ:NM_080154;score_text=Strongly Supported;score=11
chr3L	14572180	3.15879	11640	ID=FBtr0303303;Name=CG42758-RA;Parent=FBgn0261816;Dbxref=FlyBase_Annotation_IDs:CG42758-RA;score_text=Strongly Supported;score=11
chr3L	14592830	3.41988	162	ID=FBtr0075720;Name=HGTX-RA;Parent=FBgn0040318;Alias=CG13475-RA;Dbxref=FlyBase_Annotation_IDs:CG13475-RA,REFSEQ:NM_144357;score_text=Strongly Supported;score=11
chr3L	14615755	1.99998	155	ID=FBtr0075677;Name=CG9628-RA;Parent=FBgn0036433;Dbxref=FlyBase_Annotation_IDs:CG9628-RA,REFSEQ:NM_140453;score_text=Strongly Supported;score=15
chr3L	14618065	2.17355	2153	ID=FBtr0075678;Name=CG9628-RB;Parent=FBgn0036433;Dbxref=FlyBase_Annotation_IDs:CG9628-RB,REFSEQ:NM_168590;score_text=Strongly Supported;score=15
chr3L	14627795	2.11506	2075	ID=FBtr0075679;Name=dlp-RA;Parent=FBgn0041604;Alias=CG32146-RA;Dbxref=FlyBase_Annotation_IDs:CG32146-RA,REFSEQ:NM_079347;score_text=Strongly Supported;score=15
chr3L	14748475	3.7406	2584	ID=FBtr0075707;Name=Trl-RB;Parent=FBgn0013263;Alias=CG33261-RB,CG9343-RB,Trl:2-RB;Dbxref=FlyBase_Annotation_IDs:CG33261-RB,REFSEQ:NM_206356;score_text=Weakly Supported;score=3
chr3L	14749665	3.59849	1394	ID=FBtr0075707;Name=Trl-RB;Parent=FBgn0013263;Alias=CG33261-RB,CG9343-RB,Trl:2-RB;Dbxref=FlyBase_Annotation_IDs:CG33261-RB,REFSEQ:NM_206356;score_text=Weakly Supported;score=3
chr3L	14750505	4.13406	554	ID=FBtr0075707;Name=Trl-RB;Parent=FBgn0013263;Alias=CG33261-RB,CG9343-RB,Trl:2-RB;Dbxref=FlyBase_Annotation_IDs:CG33261-RB,REFSEQ:NM_206356;score_text=Weakly Supported;score=3
chr3L	14753270	2.80759	879	ID=FBtr0075703;Name=Trl-RF;Parent=FBgn0013263;Alias=CG33261-RF,CG13470-RB,Trl:2-RF,Trl-RG;Dbxref=FlyBase_Annotation_IDs:CG33261-RF,REFSEQ:NM_206360;score_text=Strongly Supported;score=11
chr3L	14774270	2.75117	5027	ID=FBtr0075700;Name=mop-RA;Parent=FBgn0036448;Alias=CG9311-RA;Dbxref=FlyBase_Annotation_IDs:CG9311-RA,REFSEQ:NM_140465;score_text=Strongly Supported;score=11
chr3L	14778505	2.28195	1018	ID=FBtr0075699;Name=bmm-RA;Parent=FBgn0036449;Alias=CG5295-RA;Dbxref=FlyBase_Annotation_IDs:CG5295-RA,REFSEQ:NM_140466;score_text=Strongly Supported;score=11
chr3L	14779467	2.0476	56	ID=FBtr0075699;Name=bmm-RA;Parent=FBgn0036449;Alias=CG5295-RA;Dbxref=FlyBase_Annotation_IDs:CG5295-RA,REFSEQ:NM_140466;score_text=Strongly Supported;score=11
chr3L	14795165	2.02535	124	ID=FBtr0075698;Name=NHP2-RA;Parent=FBgn0029148;Alias=CG5258-RA;Dbxref=FlyBase_Annotation_IDs:CG5258-RA,REFSEQ:NM_143708;score_text=Strongly Supported;score=11
chr3L	14937440	2.4529	48	ID=FBtr0075674;Name=CG13465-RA;Parent=FBgn0040809;Dbxref=FlyBase_Annotation_IDs:CG13465-RA,REFSEQ:NM_080261;score_text=Strongly Supported;score=9
chr3L	14939225	2.91666	13	ID=FBtr0075673;Name=BobA-RA;Parent=FBgn0040487;Alias=CG12487-RA;Dbxref=FlyBase_Annotation_IDs:CG12487-RA,REFSEQ:NM_080348;score_text=Strongly Supported;score=11
chr3L	14946330	2.27491	7118	ID=FBtr0075673;Name=BobA-RA;Parent=FBgn0040487;Alias=CG12487-RA;Dbxref=FlyBase_Annotation_IDs:CG12487-RA,REFSEQ:NM_080348;score_text=Strongly Supported;score=11
chr3L	14949515	2.34543	10303	ID=FBtr0075673;Name=BobA-RA;Parent=FBgn0040487;Alias=CG12487-RA;Dbxref=FlyBase_Annotation_IDs:CG12487-RA,REFSEQ:NM_080348;score_text=Strongly Supported;score=11
chr3L	14953645	2.08811	8802	ID=FBtr0075620;Name=Tom-RA;Parent=FBgn0026320;Alias=CG5185-RA;Dbxref=FlyBase_Annotation_IDs:CG5185-RA,REFSEQ:NM_079349;score_text=Strongly Supported;score=13
chr3L	14955850	2.36139	6597	ID=FBtr0075620;Name=Tom-RA;Parent=FBgn0026320;Alias=CG5185-RA;Dbxref=FlyBase_Annotation_IDs:CG5185-RA,REFSEQ:NM_079349;score_text=Strongly Supported;score=13
chr3L	14958265	3.00405	4182	ID=FBtr0075620;Name=Tom-RA;Parent=FBgn0026320;Alias=CG5185-RA;Dbxref=FlyBase_Annotation_IDs:CG5185-RA,REFSEQ:NM_079349;score_text=Strongly Supported;score=13
chr3L	14961240	3.4871	1207	ID=FBtr0075620;Name=Tom-RA;Parent=FBgn0026320;Alias=CG5185-RA;Dbxref=FlyBase_Annotation_IDs:CG5185-RA,REFSEQ:NM_079349;score_text=Strongly Supported;score=13
chr3L	14962395	3.89164	52	ID=FBtr0075620;Name=Tom-RA;Parent=FBgn0026320;Alias=CG5185-RA;Dbxref=FlyBase_Annotation_IDs:CG5185-RA,REFSEQ:NM_079349;score_text=Strongly Supported;score=13
chr3L	14965825	2.90898	56	ID=FBtr0075621;Name=Brd-RA;Parent=FBgn0000216;Dbxref=FlyBase_Annotation_IDs:CG3096-RA,REFSEQ:NM_057541;score_text=Moderately Supported;score=5
chr3L	14968345	2.24121	397	ID=FBtr0299779;Name=Ocho-RB;Parent=FBgn0040296;Dbxref=FlyBase_Annotation_IDs:CG3396-RB,REFSEQ:NM_080514;score_text=Strongly Supported;score=15
chr3L	14969115	2.16488	1167	ID=FBtr0299779;Name=Ocho-RB;Parent=FBgn0040296;Dbxref=FlyBase_Annotation_IDs:CG3396-RB,REFSEQ:NM_080514;score_text=Strongly Supported;score=15
chr3L	14970725	2.94521	2484	ID=FBtr0075623;Name=CG3349-RA;Parent=FBgn0036459;Dbxref=FlyBase_Annotation_IDs:CG3349-RA,REFSEQ:NM_140473;score_text=Moderately Supported;score=6
chr3L	14971635	2.09678	1574	ID=FBtr0075623;Name=CG3349-RA;Parent=FBgn0036459;Dbxref=FlyBase_Annotation_IDs:CG3349-RA,REFSEQ:NM_140473;score_text=Moderately Supported;score=6
chr3L	14972475	2.10596	734	ID=FBtr0075623;Name=CG3349-RA;Parent=FBgn0036459;Dbxref=FlyBase_Annotation_IDs:CG3349-RA,REFSEQ:NM_140473;score_text=Moderately Supported;score=6
chr3L	15032990	1.96321	2680	ID=FBtr0075669;Name=Rpn12R-RA;Parent=FBgn0036465;Alias=CG11552-RA;Dbxref=FlyBase_Annotation_IDs:CG11552-RA,REFSEQ:NM_206364;score_text=Strongly Supported;score=11
chr3L	15037120	2.99391	57	ID=FBtr0075668;Name=ind-RA;Parent=FBgn0025776;Alias=CG11551-RA;Dbxref=FlyBase_Annotation_IDs:CG11551-RA,REFSEQ:NM_206365;score_text=Strongly Supported;score=11
chr3L	15065365	2.50688	114	ID=FBtr0099993;Name=cp309-RC;Parent=FBgn0086690;Alias=CG33957-RC,cp309-RA,CG6735-RA;Dbxref=FlyBase_Annotation_IDs:CG33957-RC,REFSEQ:NM_001032401;score_text=Strongly Supported;score=11
chr3L	15092245	2.41199	1008	ID=FBtr0075634;Name=CG6854-RC;Parent=FBgn0036478;Dbxref=FlyBase_Annotation_IDs:CG6854-RC,REFSEQ:NM_168606;score_text=Strongly Supported;score=15
chr3L	15134875	2.51718	287	ID=FBtr0075650;Name=Pdi-RD;Parent=FBgn0014002;Alias=CG6988-RC,CG6988-RD;Dbxref=FlyBase_Annotation_IDs:CG6988-RD,REFSEQ:NM_168614;score_text=Strongly Supported;score=11
chr3L	15135680	2.6704	65	ID=FBtr0075648;Name=Pdi-RA;Parent=FBgn0014002;Alias=CG6988-RA;Dbxref=FlyBase_Annotation_IDs:CG6988-RA,REFSEQ:NM_079355;score_text=Strongly Supported;score=11
chr3L	15227765	2.37274	976	ID=FBtr0075607;Name=Tollo-RA;Parent=FBgn0029114;Alias=CG6890-RA;Dbxref=FlyBase_Annotation_IDs:CG6890-RA,REFSEQ:NM_080018;score_text=Strongly Supported;score=15
chr3L	15228605	2.81873	136	ID=FBtr0075607;Name=Tollo-RA;Parent=FBgn0029114;Alias=CG6890-RA;Dbxref=FlyBase_Annotation_IDs:CG6890-RA,REFSEQ:NM_080018;score_text=Strongly Supported;score=15
chr3L	15255450	2.10174	26709	ID=FBtr0075607;Name=Tollo-RA;Parent=FBgn0029114;Alias=CG6890-RA;Dbxref=FlyBase_Annotation_IDs:CG6890-RA,REFSEQ:NM_080018;score_text=Strongly Supported;score=15
chr3L	15322930	2.79368	6870	ID=FBtr0075614;Name=Toll-6-RA;Parent=FBgn0036494;Alias=CG7250-RA;Dbxref=FlyBase_Annotation_IDs:CG7250-RA,REFSEQ:NM_079357;score_text=Strongly Supported;score=15
chr3L	15329720	2.26566	80	ID=FBtr0075614;Name=Toll-6-RA;Parent=FBgn0036494;Alias=CG7250-RA;Dbxref=FlyBase_Annotation_IDs:CG7250-RA,REFSEQ:NM_079357;score_text=Strongly Supported;score=15
chr3L	15500765	2.66606	623	ID=FBtr0075604;Name=CG7841-RA;Parent=FBgn0036502;Dbxref=FlyBase_Annotation_IDs:CG7841-RA,REFSEQ:NM_140513;score_text=Strongly Supported;score=9
chr3L	15501325	2.07991	63	ID=FBtr0075604;Name=CG7841-RA;Parent=FBgn0036502;Dbxref=FlyBase_Annotation_IDs:CG7841-RA,REFSEQ:NM_140513;score_text=Strongly Supported;score=9
chr3L	15502095	2.91836	66	ID=FBtr0075549;Name=Z600-RA;Parent=FBgn0004052;Alias=CG17962-RA;Dbxref=FlyBase_Annotation_IDs:CG17962-RA,REFSEQ:NM_079359;score_text=Strongly Supported;score=15
chr3L	15507730	2.6522	2422	ID=FBtr0075603;Name=CG13454-RA;Parent=FBgn0036503;Dbxref=FlyBase_Annotation_IDs:CG13454-RA,REFSEQ:NM_140514;score_text=Strongly Supported;score=11
chr3L	15528380	2.90181	134	ID=FBtr0075558;Name=CrebA-RB;Parent=FBgn0004396;Alias=CG7450-RB;Dbxref=FlyBase_Annotation_IDs:CG7450-RB,REFSEQ:NM_206374;score_text=Strongly Supported;score=15
chr3L	15547420	2.25638	145	ID=FBtr0075560;Name=AGO2-RC;Parent=FBgn0087035;Alias=CG7439-RC;Dbxref=FlyBase_Annotation_IDs:CG7439-RC,REFSEQ:NM_168626;score_text=Strongly Supported;score=15
chr3L	15581335	2.33136	42	ID=FBtr0075592;Name=CG7656-RA;Parent=FBgn0036516;Dbxref=FlyBase_Annotation_IDs:CG7656-RA,REFSEQ:NM_168628;score_text=Weakly Supported;score=3
chr3L	15581930	2.04161	50	ID=FBtr0075569;Name=RhoGAP71E-RC;Parent=FBgn0036518;Alias=CG32149-RC;Dbxref=FlyBase_Annotation_IDs:CG32149-RC,REFSEQ:NM_168629;score_text=Strongly Supported;score=15
chr3L	15612975	2.58485	84	ID=FBtr0075570;Name=CG7372-RA;Parent=FBgn0036522;Dbxref=FlyBase_Annotation_IDs:CG7372-RA,REFSEQ:NM_140532;score_text=Strongly Supported;score=15
chr3L	15630212	3.09126	4532	ID=FBtr0299851;Name=comm3-RD;Parent=FBgn0259236;Alias=CG42334-RD;Dbxref=FlyBase_Annotation_IDs:CG42334-RD,REFSEQ:NM_176331;score_text=Weakly Supported;score=3
chr3L	15693090	3.33833	141	ID=FBtr0075580;Name=comm2-RA;Parent=FBgn0041160;Alias=CG7554-RA;Dbxref=FlyBase_Annotation_IDs:CG7554-RA,REFSEQ:NM_140544;score_text=Strongly Supported;score=11
chr3L	15696485	2.05605	3536	ID=FBtr0075580;Name=comm2-RA;Parent=FBgn0041160;Alias=CG7554-RA;Dbxref=FlyBase_Annotation_IDs:CG7554-RA,REFSEQ:NM_140544;score_text=Strongly Supported;score=11
chr3L	15704990	2.10795	4644	ID=FBtr0301332;Name=CG42571-RA;Parent=FBgn0260777;Dbxref=REFSEQ:NM_001169977,FlyBase_Annotation_IDs:CG42571-RA;score_text=Moderately Supported;score=6
chr3L	15721545	2.2767	109	ID=FBtr0075579;Name=comm-RA;Parent=FBgn0010105;Alias=CG17943-RA;Dbxref=FlyBase_Annotation_IDs:CG17943-RA,REFSEQ:NM_079371;score_text=Strongly Supported;score=11
chr3L	15722560	4.27459	906	ID=FBtr0075579;Name=comm-RA;Parent=FBgn0010105;Alias=CG17943-RA;Dbxref=FlyBase_Annotation_IDs:CG17943-RA,REFSEQ:NM_079371;score_text=Strongly Supported;score=11
chr3L	15808730	2.33147	785	ID=FBtr0075541;Name=flower-RB;Parent=FBgn0261722;Alias=CG6151-RB;Dbxref=FlyBase_Annotation_IDs:CG6151-RB,REFSEQ:NM_168633;score_text=Weakly Supported;score=3
chr3L	15819230	2.71721	290	ID=FBtr0304975;Name=Dcp2-RE;Parent=FBgn0036534;Dbxref=FlyBase_Annotation_IDs:CG6169-RE;score_text=Strongly Supported;score=11
chr3L	15830640	1.97684	60	ID=FBtr0075536;Name=CG15715-RA;Parent=FBgn0036538;Dbxref=FlyBase_Annotation_IDs:CG15715-RA,REFSEQ:NM_140551;score_text=Strongly Supported;score=11
chr3L	15997887	2.05759	52	ID=FBtr0075521;Name=CG5830-RA;Parent=FBgn0036556;Dbxref=FlyBase_Annotation_IDs:CG5830-RA,REFSEQ:NM_140568;score_text=Strongly Supported;score=11
chr3L	16004800	2.6321	112	ID=FBtr0075520;Name=mib1-RA;Parent=FBgn0036558;Alias=mind-bomb-RA,CG5841-RA;Dbxref=FlyBase_Annotation_IDs:CG5841-RA,REFSEQ:NM_140569;score_text=Strongly Supported;score=11
chr3L	16035862	1.95571	197	ID=FBtr0075501;Name=th-RC;Parent=FBgn0260635;Alias=CG12284-RC;Dbxref=FlyBase_Annotation_IDs:CG12284-RC,REFSEQ:NM_168645;score_text=Strongly Supported;score=11
chr3L	16037105	3.01794	1440	ID=FBtr0075501;Name=th-RC;Parent=FBgn0260635;Alias=CG12284-RC;Dbxref=FlyBase_Annotation_IDs:CG12284-RC,REFSEQ:NM_168645;score_text=Strongly Supported;score=11
chr3L	16039870	2.83087	67	ID=FBtr0075500;Name=th-RA;Parent=FBgn0260635;Alias=CG12284-RA;Dbxref=FlyBase_Annotation_IDs:CG12284-RA,REFSEQ:NM_079377;score_text=Strongly Supported;score=11
chr3L	16042670	1.97677	1085	ID=FBtr0075499;Name=th-RB;Parent=FBgn0260635;Alias=CG12284-RB;Dbxref=FlyBase_Annotation_IDs:CG12284-RB,REFSEQ:NM_168644;score_text=Strongly Supported;score=11
chr3L	16043615	2.53104	140	ID=FBtr0075499;Name=th-RB;Parent=FBgn0260635;Alias=CG12284-RB;Dbxref=FlyBase_Annotation_IDs:CG12284-RB,REFSEQ:NM_168644;score_text=Strongly Supported;score=11
chr3L	16045155	2.73775	81	ID=FBtr0112851;Name=Mbs-RG;Parent=FBgn0005536;Dbxref=REFSEQ:NM_001104144,FlyBase_Annotation_IDs:CG32156-RG;score_text=Moderately Supported;score=7
chr3L	16106370	2.41469	47	ID=FBtr0075448;Name=Taf4-RA;Parent=FBgn0010280;Alias=CG5444-RA;Dbxref=FlyBase_Annotation_IDs:CG5444-RA,REFSEQ:NM_079378;score_text=Moderately Supported;score=7
chr3L	16121875	2.30064	179	ID=FBtr0075492;Name=Pgm-RA;Parent=FBgn0003076;Alias=CG5165-RA;Dbxref=FlyBase_Annotation_IDs:CG5165-RA,REFSEQ:NM_079936;score_text=Strongly Supported;score=11
chr3L	16122750	2.2158	10	ID=FBtr0075453;Name=SsRbeta-RA;Parent=FBgn0011016;Alias=CG5474-RA;Dbxref=FlyBase_Annotation_IDs:CG5474-RA,REFSEQ:NM_079379;score_text=Strongly Supported;score=15
chr3L	16157400	2.82637	5806	ID=FBtr0091800;Name=CG33796-RA;Parent=FBgn0053796;Dbxref=FlyBase_Annotation_IDs:CG33796-RA,REFSEQ:NM_001031957;score_text=Weakly Supported;score=2
chr3L	16225160	2.51109	28	ID=FBtr0075483;Name=PDCD-5-RA;Parent=FBgn0036580;Alias=CG13072-RA;Dbxref=FlyBase_Annotation_IDs:CG13072-RA,REFSEQ:NM_140591;score_text=Strongly Supported;score=11
chr3L	16371670	1.98288	80	ID=FBtr0075423;Name=roq-RA;Parent=FBgn0036621;Alias=CG16807-RA;Dbxref=FlyBase_Annotation_IDs:CG16807-RA,REFSEQ:NM_140629;score_text=Strongly Supported;score=11
chr3L	16401945	2.39192	400	ID=FBtr0075413;Name=fax-RB;Parent=FBgn0014163;Alias=CG4609-RB;Dbxref=FlyBase_Annotation_IDs:CG4609-RB,REFSEQ:NM_176336;score_text=Strongly Supported;score=11
chr3L	16404850	2.53247	89	ID=FBtr0075412;Name=fax-RA;Parent=FBgn0014163;Alias=CG4609-RA;Dbxref=FlyBase_Annotation_IDs:CG4609-RA,REFSEQ:NM_079382;score_text=Strongly Supported;score=11
chr3L	16405550	2.56317	305	ID=FBtr0075389;Name=TMS1-RA;Parent=FBgn0028399;Alias=CG4672-RA;Dbxref=FlyBase_Annotation_IDs:CG4672-RA,REFSEQ:NM_140636;score_text=Strongly Supported;score=15
chr3L	16463300	2.22105	13501	ID=FBtr0075408;Name=argos-RA;Parent=FBgn0004569;Alias=CG4531-RA;Dbxref=FlyBase_Annotation_IDs:CG4531-RA,REFSEQ:NM_079383;score_text=Strongly Supported;score=11
chr3L	16473870	2.22223	2931	ID=FBtr0075408;Name=argos-RA;Parent=FBgn0004569;Alias=CG4531-RA;Dbxref=FlyBase_Annotation_IDs:CG4531-RA,REFSEQ:NM_079383;score_text=Strongly Supported;score=11
chr3L	16476775	2.39866	26	ID=FBtr0075408;Name=argos-RA;Parent=FBgn0004569;Alias=CG4531-RA;Dbxref=FlyBase_Annotation_IDs:CG4531-RA,REFSEQ:NM_079383;score_text=Strongly Supported;score=11
chr3L	16482550	1.9563	5749	ID=FBtr0075408;Name=argos-RA;Parent=FBgn0004569;Alias=CG4531-RA;Dbxref=FlyBase_Annotation_IDs:CG4531-RA,REFSEQ:NM_079383;score_text=Strongly Supported;score=11
chr3L	16565465	2.01601	32	ID=FBtr0075399;Name=Mipp1-RA;Parent=FBgn0026061;Alias=CG4123-RA,CG4123-RB;Dbxref=FlyBase_Annotation_IDs:CG4123-RA,REFSEQ:NM_079385;score_text=Strongly Supported;score=11
chr3L	16577365	1.98015	141	ID=FBtr0075309;Name=CG4169-RA;Parent=FBgn0250814;Dbxref=FlyBase_Annotation_IDs:CG4169-RA,REFSEQ:NM_140648;score_text=Strongly Supported;score=15
chr3L	16641100	2.00943	574	ID=FBtr0075357;Name=Abl-RA;Parent=FBgn0000017;Alias=CG4032-RA;Dbxref=FlyBase_Annotation_IDs:CG4032-RA,REFSEQ:NM_080104;score_text=Strongly Supported;score=11
chr3L	16653210	2.07279	1517	ID=FBtr0075355;Name=Baldspot-RA;Parent=FBgn0260960;Alias=CG3971-RA;Dbxref=FlyBase_Annotation_IDs:CG3971-RA,REFSEQ:NM_140652;score_text=Strongly Supported;score=11
chr3L	16653945	2.15722	782	ID=FBtr0075355;Name=Baldspot-RA;Parent=FBgn0260960;Alias=CG3971-RA;Dbxref=FlyBase_Annotation_IDs:CG3971-RA,REFSEQ:NM_140652;score_text=Strongly Supported;score=11
chr3L	16704835	3.08194	83	ID=FBtr0075350;Name=Lasp-RA;Parent=FBgn0063485;Alias=CG3849-RA;Dbxref=FlyBase_Annotation_IDs:CG3849-RA,REFSEQ:NM_140655;score_text=Strongly Supported;score=11
chr3L	16706900	2.10076	140	ID=FBtr0075318;Name=Dab-RA;Parent=FBgn0000414;Alias=CG9695-RA;Dbxref=FlyBase_Annotation_IDs:CG9695-RA,REFSEQ:NM_079395;score_text=Moderately Supported;score=7
chr3L	16758840	2.55858	334	ID=FBtr0075322;Name=Nrt-RB;Parent=FBgn0004108;Alias=CG9704-RB;Dbxref=FlyBase_Annotation_IDs:CG9704-RB,REFSEQ:NM_057450;score_text=Strongly Supported;score=15
chr3L	16763075	2.00246	3547	ID=FBtr0075323;Name=Nrt-RA;Parent=FBgn0004108;Alias=FBtr0005233,CG9704-RA;Dbxref=FlyBase_Annotation_IDs:CG9704-RA,REFSEQ:NM_168682;score_text=Moderately Supported;score=7
chr3L	16766575	3.07523	47	ID=FBtr0075323;Name=Nrt-RA;Parent=FBgn0004108;Alias=FBtr0005233,CG9704-RA;Dbxref=FlyBase_Annotation_IDs:CG9704-RA,REFSEQ:NM_168682;score_text=Moderately Supported;score=7
chr3L	16801400	2.22432	122	ID=FBtr0075328;Name=nudC-RA;Parent=FBgn0021768;Alias=CG9710-RA;Dbxref=FlyBase_Annotation_IDs:CG9710-RA,REFSEQ:NM_140666;score_text=Strongly Supported;score=15
chr3L	17005345	2.38693	3535	ID=FBtr0100439;Name=CG6664-RD;Parent=FBgn0036685;Dbxref=FlyBase_Annotation_IDs:CG6664-RD,REFSEQ:NM_168711;score_text=Strongly Supported;score=11
chr3L	17332525	2.26876	167	ID=FBtr0075245;Name=CG6479-RA;Parent=FBgn0036710;Dbxref=FlyBase_Annotation_IDs:CG6479-RA,REFSEQ:NM_140711;score_text=Strongly Supported;score=11
chr3L	17372670	2.06281	41	ID=FBtr0075239;Name=Cad74A-RB;Parent=FBgn0036715;Alias=CG6445-RB;Dbxref=FlyBase_Annotation_IDs:CG6445-RB,REFSEQ:NM_168724;score_text=Strongly Supported;score=11
chr3L	17409140	2.42907	279	ID=FBtr0075233;Name=blot-RB;Parent=FBgn0027660;Alias=CG3897-RB;Dbxref=FlyBase_Annotation_IDs:CG3897-RB,REFSEQ:NM_079401;score_text=Strongly Supported;score=11
chr3L	17459050	2.08359	5	ID=FBtr0075220;Name=CG7603-RA;Parent=FBgn0036726;Dbxref=FlyBase_Annotation_IDs:CG7603-RA,REFSEQ:NM_140726;score_text=Strongly Supported;score=15
chr3L	17468150	2.13444	24	ID=FBtr0302509;Name=CG7580-RB;Parent=FBgn0036728;Dbxref=FlyBase_Annotation_IDs:CG7580-RB;score_text=Moderately Supported;score=7
chr3L	17480575	3.00693	352	ID=FBtr0075173;Name=Oatp74D-RA;Parent=FBgn0036732;Alias=CG7571-RA;Dbxref=FlyBase_Annotation_IDs:CG7571-RA,REFSEQ:NM_140732;score_text=Strongly Supported;score=15
chr3L	17507350	2.5366	49	ID=FBtr0075175;Name=CG7564-RA;Parent=FBgn0036734;Dbxref=FlyBase_Annotation_IDs:CG7564-RA,REFSEQ:NM_140734;score_text=Strongly Supported;score=15
chr3L	17549210	2.47697	279	ID=FBtr0075206;Name=CycT-RA;Parent=FBgn0025455;Alias=CG6292-RA;Dbxref=FlyBase_Annotation_IDs:CG6292-RA,REFSEQ:NM_206395;score_text=Strongly Supported;score=11
chr3L	17550750	2.16823	138	ID=FBtr0075205;Name=CycT-RB;Parent=FBgn0025455;Alias=CG6292-RB;Dbxref=FlyBase_Annotation_IDs:CG6292-RB,REFSEQ:NM_079403;score_text=Strongly Supported;score=11
chr3L	17638145	2.73799	7	ID=FBtr0075198;Name=Pep-RA;Parent=FBgn0004401;Alias=CG6143-RA;Dbxref=FlyBase_Annotation_IDs:CG6143-RA,REFSEQ:NM_168742;score_text=Strongly Supported;score=11
chr3L	17646650	2.27301	726	ID=FBtr0075210;Name=CG32177-RA;Parent=FBgn0052177;Alias=CG8056-RB;Dbxref=FlyBase_Annotation_IDs:CG32177-RA,REFSEQ:NM_168743;score_text=Strongly Supported;score=11
chr3L	17733870	2.04677	230	ID=FBtr0075187;Name=CG7460-RB;Parent=FBgn0036749;Dbxref=FlyBase_Annotation_IDs:CG7460-RB,REFSEQ:NM_140747;score_text=Strongly Supported;score=15
chr3L	17795575	2.8142	222	ID=FBtr0075171;Name=NUCB1-RA;Parent=FBgn0052190;Alias=CG32190-RA,CG5587-RB;Dbxref=FlyBase_Annotation_IDs:CG32190-RA,REFSEQ:NM_140751;score_text=Strongly Supported;score=11
chr3L	17955315	2.92664	401	ID=FBtr0075151;Name=Eip75B-RD;Parent=FBgn0000568;Alias=CG8127-RD;Dbxref=FlyBase_Annotation_IDs:CG8127-RD,REFSEQ:NM_168757;score_text=Strongly Supported;score=11
chr3L	17961860	2.59613	2679	ID=FBtr0075150;Name=Eip75B-RA;Parent=FBgn0000568;Alias=CG8127-RA;Dbxref=FlyBase_Annotation_IDs:CG8127-RA,REFSEQ:NM_079409;score_text=Strongly Supported;score=11
chr3L	17966305	2.1825	1766	ID=FBtr0075150;Name=Eip75B-RA;Parent=FBgn0000568;Alias=CG8127-RA;Dbxref=FlyBase_Annotation_IDs:CG8127-RA,REFSEQ:NM_079409;score_text=Strongly Supported;score=11
chr3L	17982510	1.91476	10411	ID=FBtr0075149;Name=Eip75B-RC;Parent=FBgn0000568;Alias=CG8127-RC;Dbxref=FlyBase_Annotation_IDs:CG8127-RC,REFSEQ:NM_168756;score_text=Strongly Supported;score=11
chr3L	17988670	2.76189	4251	ID=FBtr0075149;Name=Eip75B-RC;Parent=FBgn0000568;Alias=CG8127-RC;Dbxref=FlyBase_Annotation_IDs:CG8127-RC,REFSEQ:NM_168756;score_text=Strongly Supported;score=11
chr3L	17993150	2.22793	229	ID=FBtr0075149;Name=Eip75B-RC;Parent=FBgn0000568;Alias=CG8127-RC;Dbxref=FlyBase_Annotation_IDs:CG8127-RC,REFSEQ:NM_168756;score_text=Strongly Supported;score=11
chr3L	18009775	2.32988	16854	ID=FBtr0075149;Name=Eip75B-RC;Parent=FBgn0000568;Alias=CG8127-RC;Dbxref=FlyBase_Annotation_IDs:CG8127-RC,REFSEQ:NM_168756;score_text=Strongly Supported;score=11
chr3L	18015900	3.01982	17517	ID=FBtr0075147;Name=CG32192-RB;Parent=FBgn0052192;Dbxref=FlyBase_Annotation_IDs:CG32192-RB,REFSEQ:NM_168759;score_text=Strongly Supported;score=15
chr3L	18022725	2.49965	10692	ID=FBtr0075147;Name=CG32192-RB;Parent=FBgn0052192;Dbxref=FlyBase_Annotation_IDs:CG32192-RB,REFSEQ:NM_168759;score_text=Strongly Supported;score=15
chr3L	18056517	2.56438	3819	ID=FBtr0075148;Name=Eip75B-RB;Parent=FBgn0000568;Alias=CG8127-RB;Dbxref=FlyBase_Annotation_IDs:CG8127-RB,REFSEQ:NM_168755;score_text=Strongly Supported;score=11
chr3L	18132415	3.08048	89	ID=FBtr0075126;Name=gk-RB;Parent=FBgn0020300;Alias=CG13695-RB;Dbxref=FlyBase_Annotation_IDs:CG13695-RB,REFSEQ:NM_080241;score_text=Strongly Supported;score=15
chr3L	18179070	3.15004	333	ID=FBtr0075133;Name=W-RA;Parent=FBgn0003997;Alias=CG5123-RA;Dbxref=FlyBase_Annotation_IDs:CG5123-RA,REFSEQ:NM_079412;score_text=Strongly Supported;score=11
chr3L	18180015	2.5277	1278	ID=FBtr0075133;Name=W-RA;Parent=FBgn0003997;Alias=CG5123-RA;Dbxref=FlyBase_Annotation_IDs:CG5123-RA,REFSEQ:NM_079412;score_text=Strongly Supported;score=11
chr3L	18198635	2.14264	3899	ID=FBtr0075128;Name=CG7320-RA;Parent=FBgn0036782;Dbxref=FlyBase_Annotation_IDs:CG7320-RA,REFSEQ:NM_140777;score_text=Moderately Supported;score=7
chr3L	18227475	2.87606	17713	ID=FBtr0075129;Name=CheA75a-RA;Parent=FBgn0036783;Alias=CG7313-RA;Dbxref=FlyBase_Annotation_IDs:CG7313-RA,REFSEQ:NM_140778;score_text=Strongly Supported;score=15
chr3L	18391555	3.10739	52	ID=FBtr0075120;Name=rpr-RA;Parent=FBgn0011706;Alias=CG4319-RA;Dbxref=FlyBase_Annotation_IDs:CG4319-RA,REFSEQ:NM_079414;score_text=Strongly Supported;score=9
chr3L	18393375	2.48554	1872	ID=FBtr0075120;Name=rpr-RA;Parent=FBgn0011706;Alias=CG4319-RA;Dbxref=FlyBase_Annotation_IDs:CG4319-RA,REFSEQ:NM_079414;score_text=Strongly Supported;score=9
chr3L	18433135	2.93389	98	ID=FBtr0075119;Name=skl-RA;Parent=FBgn0036786;Alias=CG13701-RA;Dbxref=FlyBase_Annotation_IDs:CG13701-RA,REFSEQ:NM_079415;score_text=Strongly Supported;score=9
chr3L	18581815	2.05611	48	ID=FBtr0075101;Name=CG7271-RA;Parent=FBgn0036791;Dbxref=FlyBase_Annotation_IDs:CG7271-RA,REFSEQ:NM_140784;score_text=Moderately Supported;score=7
chr3L	18633860	2.41164	14799	ID=FBtr0075049;Name=MYPT-75D-RA;Parent=FBgn0036801;Alias=CG6896-RA;Dbxref=FlyBase_Annotation_IDs:CG6896-RA,REFSEQ:NM_140792;score_text=Strongly Supported;score=15
chr3L	18750445	2.97978	7611	ID=FBtr0075087;Name=ftz-f1-RA;Parent=FBgn0001078;Alias=CG4059-RA;Dbxref=FlyBase_Annotation_IDs:CG4059-RA,REFSEQ:NM_168775;score_text=Strongly Supported;score=11
chr3L	18752510	2.34492	5546	ID=FBtr0075087;Name=ftz-f1-RA;Parent=FBgn0001078;Alias=CG4059-RA;Dbxref=FlyBase_Annotation_IDs:CG4059-RA,REFSEQ:NM_168775;score_text=Strongly Supported;score=11
chr3L	18758967	2.86895	128	ID=FBtr0304627;Name=ftz-f1-RC;Parent=FBgn0001078;Dbxref=FlyBase_Annotation_IDs:CG4059-RC;score_text=Strongly Supported;score=11
chr3L	18764567	2.69686	5728	ID=FBtr0304627;Name=ftz-f1-RC;Parent=FBgn0001078;Dbxref=FlyBase_Annotation_IDs:CG4059-RC;score_text=Strongly Supported;score=11
chr3L	18779547	2.23732	14862	ID=FBtr0075086;Name=ftz-f1-RB;Parent=FBgn0001078;Alias=CG4059-RB;Dbxref=FlyBase_Annotation_IDs:CG4059-RB,REFSEQ:NM_079419;score_text=Strongly Supported;score=11
chr3L	18782750	2.15109	11659	ID=FBtr0075086;Name=ftz-f1-RB;Parent=FBgn0001078;Alias=CG4059-RB;Dbxref=FlyBase_Annotation_IDs:CG4059-RB,REFSEQ:NM_079419;score_text=Strongly Supported;score=11
chr3L	18815755	2.43258	49	ID=FBtr0075058;Name=Cat-RA;Parent=FBgn0000261;Alias=CG6871-RA;Dbxref=FlyBase_Annotation_IDs:CG6871-RA,REFSEQ:NM_080483;score_text=Strongly Supported;score=15
chr3L	18833535	2.42629	67	ID=FBtr0301857;Name=Indy-RD;Parent=FBgn0036816;Dbxref=REFSEQ:NM_001169994,FlyBase_Annotation_IDs:CG3979-RD;score_text=Weakly Supported;score=3
chr3L	18839415	2.55994	55	ID=FBtr0075081;Name=Indy-RB;Parent=FBgn0036816;Alias=CG3979-RB;Dbxref=FlyBase_Annotation_IDs:CG3979-RB,REFSEQ:NM_168778;score_text=Strongly Supported;score=11
chr3L	18841760	1.99378	2400	ID=FBtr0075081;Name=Indy-RB;Parent=FBgn0036816;Alias=CG3979-RB;Dbxref=FlyBase_Annotation_IDs:CG3979-RB,REFSEQ:NM_168778;score_text=Strongly Supported;score=11
chr3L	18884040	2.17626	458	ID=FBtr0075077;Name=CG3961-RA;Parent=FBgn0036821;Dbxref=REFSEQ:NM_168781,FlyBase_Annotation_IDs:CG3961-RA;score_text=Strongly Supported;score=11
chr3L	18940425	2.26493	1289	ID=FBtr0113429;Name=CG32204-RB;Parent=FBgn0052204;Dbxref=FlyBase_Annotation_IDs:CG32204-RB,REFSEQ:NM_001104171;score_text=Strongly Supported;score=11
chr3L	18942455	2.03009	1277	ID=FBtr0075023;Name=CG6836-RA;Parent=FBgn0036834;Dbxref=FlyBase_Annotation_IDs:CG6836-RA,REFSEQ:NM_140822;score_text=Strongly Supported;score=15
chr3L	19038635	3.9285	204	ID=FBtr0075039;Name=nkd-RA;Parent=FBgn0002945;Alias=CG11614-RA;Dbxref=FlyBase_Annotation_IDs:CG11614-RA,REFSEQ:NM_080049;score_text=Strongly Supported;score=11
chr3L	19079515	3.27332	7	ID=FBtr0075035;Name=Mkp3-RB;Parent=FBgn0036844;Alias=CG14080-RB;Dbxref=FlyBase_Annotation_IDs:CG14080-RB,REFSEQ:NM_140830;score_text=Strongly Supported;score=11
chr3L	19133520	2.30349	6340	ID=FBtr0075029;Name=fz2-RA;Parent=FBgn0016797;Alias=CG9739-RA;Dbxref=FlyBase_Annotation_IDs:CG9739-RA,REFSEQ:NM_079431;score_text=Weakly Supported;score=3
chr3L	19163760	3.51551	17	ID=FBtr0075028;Name=fz2-RB;Parent=FBgn0016797;Alias=CG9739-RB;Dbxref=FlyBase_Annotation_IDs:CG9739-RB,REFSEQ:NM_168787;score_text=Weakly Supported;score=3
chr3L	19164950	3.15171	1207	ID=FBtr0075028;Name=fz2-RB;Parent=FBgn0016797;Alias=CG9739-RB;Dbxref=FlyBase_Annotation_IDs:CG9739-RB,REFSEQ:NM_168787;score_text=Weakly Supported;score=3
chr3L	19172405	2.0515	8662	ID=FBtr0075028;Name=fz2-RB;Parent=FBgn0016797;Alias=CG9739-RB;Dbxref=FlyBase_Annotation_IDs:CG9739-RB,REFSEQ:NM_168787;score_text=Weakly Supported;score=3
chr3L	19287590	2.69619	279	ID=FBtr0074995;Name=fal-RA;Parent=FBgn0028380;Alias=CG9670-RA;Dbxref=FlyBase_Annotation_IDs:CG9670-RA,REFSEQ:NM_080528;score_text=Strongly Supported;score=15
chr3L	19425490	1.94497	8632	ID=FBtr0303862;Name=CG33255-RB;Parent=FBgn0053255;Dbxref=FlyBase_Annotation_IDs:CG33255-RB;score_text=Strongly Supported;score=14
chr3L	19476240	2.32263	3358	ID=FBtr0074982;Name=CG9472-RA;Parent=FBgn0036874;Dbxref=FlyBase_Annotation_IDs:CG9472-RA,REFSEQ:NM_140859;score_text=Strongly Supported;score=10
chr3L	19549705	2.53831	4183	ID=FBtr0074938;Name=CG9300-RA;Parent=FBgn0036886;Alias=CG9300-RB;Dbxref=FlyBase_Annotation_IDs:CG9300-RA,REFSEQ:NM_140870;score_text=Strongly Supported;score=15
chr3L	19551315	2.65583	5793	ID=FBtr0074938;Name=CG9300-RA;Parent=FBgn0036886;Alias=CG9300-RB;Dbxref=FlyBase_Annotation_IDs:CG9300-RA,REFSEQ:NM_140870;score_text=Strongly Supported;score=15
chr3L	19552680	2.23066	7158	ID=FBtr0074938;Name=CG9300-RA;Parent=FBgn0036886;Alias=CG9300-RB;Dbxref=FlyBase_Annotation_IDs:CG9300-RA,REFSEQ:NM_140870;score_text=Strongly Supported;score=15
chr3L	19554080	2.66828	8558	ID=FBtr0074938;Name=CG9300-RA;Parent=FBgn0036886;Alias=CG9300-RB;Dbxref=FlyBase_Annotation_IDs:CG9300-RA,REFSEQ:NM_140870;score_text=Strongly Supported;score=15
chr3L	19555795	2.44574	10273	ID=FBtr0074938;Name=CG9300-RA;Parent=FBgn0036886;Alias=CG9300-RB;Dbxref=FlyBase_Annotation_IDs:CG9300-RA,REFSEQ:NM_140870;score_text=Strongly Supported;score=15
chr3L	19611830	2.1673	135	ID=FBtr0074947;Name=asf1-RA;Parent=FBgn0029094;Alias=CG9383-RA;Dbxref=FlyBase_Annotation_IDs:CG9383-RA,REFSEQ:NM_079439;score_text=Strongly Supported;score=15
chr3L	19628735	2.48789	7	ID=FBtr0074964;Name=wnd-RB;Parent=FBgn0036896;Alias=CG8789-RB;Dbxref=FlyBase_Annotation_IDs:CG8789-RB,REFSEQ:NM_176362;score_text=Weakly Supported;score=3
chr3L	19630187	1.91548	1305	ID=FBtr0074965;Name=wnd-RC;Parent=FBgn0036896;Alias=CG8789-RC;Dbxref=FlyBase_Annotation_IDs:CG8789-RC,REFSEQ:NM_176363;score_text=Weakly Supported;score=3
chr3L	19656980	2.50586	217	ID=FBtr0074960;Name=tey-RA;Parent=FBgn0036899;Dbxref=FlyBase_Annotation_IDs:CG8780-RA,REFSEQ:NM_140883;score_text=Strongly Supported;score=11
chr3L	19784975	2.58276	834	ID=FBtr0302277;Name=CG42637-RA;Parent=FBgn0261360;Dbxref=REFSEQ:NM_079441,FlyBase_Annotation_IDs:CG42637-RA;score_text=Weakly Supported;score=2
chr3L	19786760	2.63769	97	ID=FBtr0302278;Name=CG42637-RB;Parent=FBgn0261360;Dbxref=REFSEQ:NM_001007096,FlyBase_Annotation_IDs:CG42637-RB;score_text=Weakly Supported;score=3
chr3L	19827395	1.94821	5	ID=FBtr0074922;Name=trc-RA;Parent=FBgn0003744;Alias=CG8637-RA;Dbxref=FlyBase_Annotation_IDs:CG8637-RA,REFSEQ:NM_079446;score_text=Strongly Supported;score=11
chr3L	19888820	3.19653	13680	ID=FBtr0074920;Name=Su(Tpl)-RA;Parent=FBgn0014037;Alias=CG32217-RA,Ell-RA;Dbxref=FlyBase_Annotation_IDs:CG32217-RA,REFSEQ:NM_140898;score_text=Strongly Supported;score=11
chr3L	19890780	2.8539	11720	ID=FBtr0074920;Name=Su(Tpl)-RA;Parent=FBgn0014037;Alias=CG32217-RA,Ell-RA;Dbxref=FlyBase_Annotation_IDs:CG32217-RA,REFSEQ:NM_140898;score_text=Strongly Supported;score=11
chr3L	19892460	2.51132	10040	ID=FBtr0074920;Name=Su(Tpl)-RA;Parent=FBgn0014037;Alias=CG32217-RA,Ell-RA;Dbxref=FlyBase_Annotation_IDs:CG32217-RA,REFSEQ:NM_140898;score_text=Strongly Supported;score=11
chr3L	19900195	2.29511	2305	ID=FBtr0074920;Name=Su(Tpl)-RA;Parent=FBgn0014037;Alias=CG32217-RA,Ell-RA;Dbxref=FlyBase_Annotation_IDs:CG32217-RA,REFSEQ:NM_140898;score_text=Strongly Supported;score=11
chr3L	19903310	2.69412	1	ID=FBtr0074919;Name=Mi-2-RA;Parent=FBgn0262519;Alias=CG8103-RA;Dbxref=FlyBase_Annotation_IDs:CG8103-RA,REFSEQ:NM_140897;score_text=Strongly Supported;score=11
chr3L	19908280	2.01758	124	ID=FBtr0074893;Name=Rpn1-RA;Parent=FBgn0028695;Alias=CG7762-RA;Dbxref=FlyBase_Annotation_IDs:CG7762-RA,REFSEQ:NM_140901;score_text=Strongly Supported;score=15
chr3L	19916820	2.23684	27	ID=FBtr0074894;Name=CG7770-RA;Parent=FBgn0036918;Dbxref=FlyBase_Annotation_IDs:CG7770-RA,REFSEQ:NM_140902;score_text=Strongly Supported;score=15
chr3L	19921825	1.99312	82	ID=FBtr0074896;Name=RhoGDI-RA;Parent=FBgn0036921;Alias=CG7823-RA;Dbxref=FlyBase_Annotation_IDs:CG7823-RA,REFSEQ:NM_140905;score_text=Strongly Supported;score=15
chr3L	19997950	2.3875	2092	ID=FBtr0074904;Name=CG7668-RA;Parent=FBgn0036929;Dbxref=FlyBase_Annotation_IDs:CG7668-RA,REFSEQ:NM_140913;score_text=Strongly Supported;score=15
chr3L	20181595	1.95475	4	ID=FBtr0074820;Name=CG6981-RB;Parent=FBgn0036945;Dbxref=FlyBase_Annotation_IDs:CG6981-RB,REFSEQ:NM_168831;score_text=Moderately Supported;score=7
chr3L	20214180	2.00978	683	ID=FBtr0074853;Name=CG6933-RA;Parent=FBgn0036952;Dbxref=FlyBase_Annotation_IDs:CG6933-RA,REFSEQ:NM_140934;score_text=Weakly Supported;score=3
chr3L	20303185	2.00293	80	ID=FBtr0074839;Name=polo-RA;Parent=FBgn0003124;Alias=CG12306-RA;Dbxref=FlyBase_Annotation_IDs:CG12306-RA,REFSEQ:NM_079455;score_text=Strongly Supported;score=15
chr3L	20341860	2.4513	368	ID=FBtr0078177;Name=eRF1-RA;Parent=FBgn0036974;Alias=CG5605-RA;Dbxref=FlyBase_Annotation_IDs:CG5605-RA,REFSEQ:NM_140953;score_text=Strongly Supported;score=15
chr3L	20342630	2.94461	1138	ID=FBtr0078177;Name=eRF1-RA;Parent=FBgn0036974;Alias=CG5605-RA;Dbxref=FlyBase_Annotation_IDs:CG5605-RA,REFSEQ:NM_140953;score_text=Strongly Supported;score=15
chr3L	20394815	3.92847	107	ID=FBtr0078235;Name=trbl-RA;Parent=FBgn0028978;Alias=CG5408-RA;Dbxref=FlyBase_Annotation_IDs:CG5408-RA,REFSEQ:NM_079933;score_text=Strongly Supported;score=11
chr3L	20395865	3.2831	1157	ID=FBtr0078235;Name=trbl-RA;Parent=FBgn0028978;Alias=CG5408-RA;Dbxref=FlyBase_Annotation_IDs:CG5408-RA,REFSEQ:NM_079933;score_text=Strongly Supported;score=11
chr3L	20398595	2.15605	3887	ID=FBtr0078235;Name=trbl-RA;Parent=FBgn0028978;Alias=CG5408-RA;Dbxref=FlyBase_Annotation_IDs:CG5408-RA,REFSEQ:NM_079933;score_text=Strongly Supported;score=11
chr3L	20399750	2.15992	3919	ID=FBtr0078234;Name=CG13248-RA;Parent=FBgn0036984;Dbxref=FlyBase_Annotation_IDs:CG13248-RA,REFSEQ:NM_140962;score_text=Strongly Supported;score=11
chr3L	20501355	2.27084	1379	ID=FBtr0078204;Name=CG32425-RB;Parent=FBgn0052425;Alias=CG15869-RB;Dbxref=FlyBase_Annotation_IDs:CG32425-RB,REFSEQ:NM_168862;score_text=Strongly Supported;score=15
chr3L	20510630	3.08112	230	ID=FBtr0078217;Name=CG5059-RC;Parent=FBgn0037007;Dbxref=FlyBase_Annotation_IDs:CG5059-RC,REFSEQ:NM_168865;score_text=Strongly Supported;score=11
chr3L	20511855	2.23942	677	ID=FBtr0078216;Name=CG5059-RA;Parent=FBgn0037007;Dbxref=FlyBase_Annotation_IDs:CG5059-RA,REFSEQ:NM_140982;score_text=Strongly Supported;score=11
chr3L	20534850	2.23292	1336	ID=FBtr0078213;Name=Rcd2-RA;Parent=FBgn0037012;Alias=CG4786-RA;Dbxref=FlyBase_Annotation_IDs:CG4786-RA,REFSEQ:NM_140987;score_text=Strongly Supported;score=9
chr3L	20614965	3.83297	1329	ID=FBtr0078212;Name=knrl-RA;Parent=FBgn0001323;Alias=CG4761-RA,CG32430-RA;Dbxref=FlyBase_Annotation_IDs:CG4761-RA,REFSEQ:NM_176374;score_text=Strongly Supported;score=11
chr3L	20688780	2.30995	317	ID=FBtr0078283;Name=kni-RA;Parent=FBgn0001320;Alias=CG4717-RA;Dbxref=FlyBase_Annotation_IDs:CG4717-RA,REFSEQ:NM_079463;score_text=Strongly Supported;score=11
chr3L	20723535	2.6849	157	ID=FBtr0078245;Name=CG13252-RA;Parent=FBgn0037016;Dbxref=FlyBase_Annotation_IDs:CG13252-RA,REFSEQ:NM_140991;score_text=Strongly Supported;score=15
chr3L	20778450	3.03983	856	ID=FBtr0078277;Name=CG11399-RB;Parent=FBgn0037021;Dbxref=FlyBase_Annotation_IDs:CG11399-RB,REFSEQ:NM_140997;score_text=Strongly Supported;score=11
chr3L	20779115	2.02963	191	ID=FBtr0078277;Name=CG11399-RB;Parent=FBgn0037021;Dbxref=FlyBase_Annotation_IDs:CG11399-RB,REFSEQ:NM_140997;score_text=Strongly Supported;score=11
chr3L	20942740	3.07508	131	ID=FBtr0078267;Name=fng-RA;Parent=FBgn0011591;Alias=CG10580-RA;Dbxref=FlyBase_Annotation_IDs:CG10580-RA,REFSEQ:NM_079467;score_text=Strongly Supported;score=11
chr3L	21000770	2.57481	15997	ID=FBtr0078286;Name=CG12984-RA;Parent=FBgn0037042;Dbxref=FlyBase_Annotation_IDs:CG12984-RA,REFSEQ:NM_141019;score_text=Strongly Supported;score=15
chr3L	21002170	2.85728	17397	ID=FBtr0078286;Name=CG12984-RA;Parent=FBgn0037042;Dbxref=FlyBase_Annotation_IDs:CG12984-RA,REFSEQ:NM_141019;score_text=Strongly Supported;score=15
chr3L	21004270	2.63054	16254	ID=FBtr0078328;Name=skd-RD;Parent=FBgn0003415;Alias=CG9936-RD,pap-RD;Dbxref=FlyBase_Annotation_IDs:CG9936-RD,REFSEQ:NM_079914;score_text=Strongly Supported;score=11
chr3L	21004935	2.02487	15589	ID=FBtr0078328;Name=skd-RD;Parent=FBgn0003415;Alias=CG9936-RD,pap-RD;Dbxref=FlyBase_Annotation_IDs:CG9936-RD,REFSEQ:NM_079914;score_text=Strongly Supported;score=11
chr3L	21007980	3.10215	12544	ID=FBtr0078328;Name=skd-RD;Parent=FBgn0003415;Alias=CG9936-RD,pap-RD;Dbxref=FlyBase_Annotation_IDs:CG9936-RD,REFSEQ:NM_079914;score_text=Strongly Supported;score=11
chr3L	21016590	3.07962	3934	ID=FBtr0078328;Name=skd-RD;Parent=FBgn0003415;Alias=CG9936-RD,pap-RD;Dbxref=FlyBase_Annotation_IDs:CG9936-RD,REFSEQ:NM_079914;score_text=Strongly Supported;score=11
chr3L	21019495	3.20409	1029	ID=FBtr0078328;Name=skd-RD;Parent=FBgn0003415;Alias=CG9936-RD,pap-RD;Dbxref=FlyBase_Annotation_IDs:CG9936-RD,REFSEQ:NM_079914;score_text=Strongly Supported;score=11
chr3L	21020440	2.06304	84	ID=FBtr0078328;Name=skd-RD;Parent=FBgn0003415;Alias=CG9936-RD,pap-RD;Dbxref=FlyBase_Annotation_IDs:CG9936-RD,REFSEQ:NM_079914;score_text=Strongly Supported;score=11
chr3L	21041055	3.04575	271	ID=FBtr0301602;Name=siz-RD;Parent=FBgn0026179;Dbxref=REFSEQ:NM_001170016,FlyBase_Annotation_IDs:CG32434-RD;score_text=Strongly Supported;score=15
chr3L	21042875	3.43504	1549	ID=FBtr0301602;Name=siz-RD;Parent=FBgn0026179;Dbxref=REFSEQ:NM_001170016,FlyBase_Annotation_IDs:CG32434-RD;score_text=Strongly Supported;score=15
chr3L	21051940	2.28485	8	ID=FBtr0078290;Name=siz-RA;Parent=FBgn0026179;Alias=CG32434-RA,loner-RA;Dbxref=FlyBase_Annotation_IDs:CG32434-RA,REFSEQ:NM_206407;score_text=Strongly Supported;score=15
chr3L	21058765	2.26903	273	ID=FBtr0304821;Name=CG43072-RA;Parent=FBgn0262482;Dbxref=FlyBase_Annotation_IDs:CG43072-RA;score_text=Weakly Supported;score=4
chr3L	21060655	3.20695	333	ID=FBtr0111038;Name=siz-RC;Parent=FBgn0026179;Dbxref=FlyBase_Annotation_IDs:CG32434-RC,REFSEQ:NM_001043153;score_text=Strongly Supported;score=15
chr3L	21210000	2.24121	6	ID=FBtr0078305;Name=Ilk-RA;Parent=FBgn0028427;Alias=CG10504-RA;Dbxref=FlyBase_Annotation_IDs:CG10504-RA,REFSEQ:NM_080262;score_text=Strongly Supported;score=15
chr3L	21233170	2.40048	279	ID=FBtr0078308;Name=Eip78C-RC;Parent=FBgn0004865;Alias=CG18023-RC;Dbxref=FlyBase_Annotation_IDs:CG18023-RC,REFSEQ:NM_206413;score_text=Moderately Supported;score=7
chr3L	21269850	2.37538	405	ID=FBtr0078414;Name=AcCoAS-RB;Parent=FBgn0012034;Alias=CG9390-RB,AcCoAS-RC;Dbxref=FlyBase_Annotation_IDs:CG9390-RB,REFSEQ:NM_079472;score_text=Strongly Supported;score=11
chr3L	21279125	2.41374	38	ID=FBtr0078336;Name=pzg-RA;Parent=FBgn0259785;Alias=CG7752-RA,Z4-RA;Dbxref=FlyBase_Annotation_IDs:CG7752-RA,REFSEQ:NM_141040;score_text=Strongly Supported;score=15
chr3L	21311115	2.19783	39	ID=FBtr0078405;Name=Pc-RA;Parent=FBgn0003042;Alias=CG32443-RA;Dbxref=FlyBase_Annotation_IDs:CG32443-RA,REFSEQ:NM_079475;score_text=Weakly Supported;score=3
chr3L	21469875	4.2569	219	ID=FBtr0078395;Name=croc-RA;Parent=FBgn0014143;Alias=CG5069-RA;Dbxref=FlyBase_Annotation_IDs:CG5069-RA,REFSEQ:NM_079478;score_text=Strongly Supported;score=11
chr3L	21472920	3.54671	3264	ID=FBtr0078395;Name=croc-RA;Parent=FBgn0014143;Alias=CG5069-RA;Dbxref=FlyBase_Annotation_IDs:CG5069-RA,REFSEQ:NM_079478;score_text=Strongly Supported;score=11
chr3L	21477155	2.61653	5958	ID=FBtr0078394;Name=Neu2-RA;Parent=FBgn0037085;Alias=CG7204-RA;Dbxref=FlyBase_Annotation_IDs:CG7204-RA,REFSEQ:NM_141059;score_text=Strongly Supported;score=10
chr3L	21526785	1.91781	5	ID=FBtr0078384;Name=Mkrn1-RB;Parent=FBgn0029152;Alias=CG7184-RB;Dbxref=FlyBase_Annotation_IDs:CG7184-RB,REFSEQ:NM_168922;score_text=Weakly Supported;score=3
chr3L	21532595	1.90046	48	ID=FBtr0078382;Name=CG7181-RA;Parent=FBgn0037097;Dbxref=FlyBase_Annotation_IDs:CG7181-RA,REFSEQ:NM_141071;score_text=Strongly Supported;score=11
chr3L	21532980	2.13916	34	ID=FBtr0078369;Name=VhaM9.7-b-RA;Parent=FBgn0028663;Alias=CG7625-RA,VhaM9.7-2-RA;Dbxref=FlyBase_Annotation_IDs:CG7625-RA,REFSEQ:NM_141070;score_text=Moderately Supported;score=7
chr3L	21578025	2.96176	10366	ID=FBtr0300057;Name=CG32441-RC;Parent=FBgn0052441;Dbxref=FlyBase_Annotation_IDs:CG32441-RC,REFSEQ:NM_168926;score_text=Strongly Supported;score=15
chr3L	21646030	2.88333	5445	ID=FBtr0078428;Name=CG33292-RA;Parent=FBgn0053292;Dbxref=FlyBase_Annotation_IDs:CG33292-RA,REFSEQ:NM_206421;score_text=Moderately Supported;score=6
chr3L	21872620	2.68094	53	ID=FBtr0078468;Name=mub-RA;Parent=FBgn0014362;Alias=CG7437-RA;Dbxref=FlyBase_Annotation_IDs:CG7437-RA,REFSEQ:NM_079484;score_text=Moderately Supported;score=7
chr3L	21873600	3.04872	927	ID=FBtr0078468;Name=mub-RA;Parent=FBgn0014362;Alias=CG7437-RA;Dbxref=FlyBase_Annotation_IDs:CG7437-RA,REFSEQ:NM_079484;score_text=Moderately Supported;score=7
chr3L	22059205	2.15135	163	ID=FBtr0078480;Name=CG14561-RA;Parent=FBgn0037149;Dbxref=FlyBase_Annotation_IDs:CG14561-RA,REFSEQ:NM_141120;score_text=Strongly Supported;score=15
chr3L	22129170	2.31948	46	ID=FBtr0301492;Name=olf413-RB;Parent=FBgn0037153;Dbxref=REFSEQ:NM_168948,FlyBase_Annotation_IDs:CG12673-RB;score_text=Strongly Supported;score=15
chr3L	22169980	2.14745	40764	ID=FBtr0301492;Name=olf413-RB;Parent=FBgn0037153;Dbxref=REFSEQ:NM_168948,FlyBase_Annotation_IDs:CG12673-RB;score_text=Strongly Supported;score=15
chr3L	22255922	2.00866	73	ID=FBtr0078512;Name=CG9063-RA;Parent=FBgn0028500;Dbxref=FlyBase_Annotation_IDs:CG9063-RA,REFSEQ:NM_141128;score_text=Strongly Supported;score=11
chr3L	22260630	2.38342	38	ID=FBtr0078493;Name=Csp-RA;Parent=FBgn0004179;Alias=CG6395-RA;Dbxref=FlyBase_Annotation_IDs:CG6395-RA,REFSEQ:NM_079489;score_text=Moderately Supported;score=7
chr3L	22393945	2.81771	7042	ID=FBtr0078509;Name=Ten-m-RB;Parent=FBgn0004449;Alias=CG5723-RB;Dbxref=FlyBase_Annotation_IDs:CG5723-RB,REFSEQ:NM_079491;score_text=Weakly Supported;score=3
chr3L	22396115	2.48522	4872	ID=FBtr0078509;Name=Ten-m-RB;Parent=FBgn0004449;Alias=CG5723-RB;Dbxref=FlyBase_Annotation_IDs:CG5723-RB,REFSEQ:NM_079491;score_text=Weakly Supported;score=3
chr3L	22401085	3.67279	98	ID=FBtr0078509;Name=Ten-m-RB;Parent=FBgn0004449;Alias=CG5723-RB;Dbxref=FlyBase_Annotation_IDs:CG5723-RB,REFSEQ:NM_079491;score_text=Weakly Supported;score=3
chr3L	22717520	2.30988	186	ID=FBtr0089631;Name=mael-RC;Parent=FBgn0016034;Alias=CG11254-RC;Dbxref=FlyBase_Annotation_IDs:CG11254-RC,REFSEQ:NM_176388;score_text=Moderately Supported;score=7
chr3L	22721160	2.86803	47	ID=FBtr0078528;Name=CG11367-RA;Parent=FBgn0037185;Dbxref=FlyBase_Annotation_IDs:CG11367-RA,REFSEQ:NM_141155;score_text=Strongly Supported;score=15
chr3L	22815800	3.18343	2135	ID=FBtr0304985;Name=jim-RE;Parent=FBgn0027339;Dbxref=FlyBase_Annotation_IDs:CG11352-RE;score_text=Weakly Supported;score=3
chr3L	22818005	2.98072	70	ID=FBtr0304985;Name=jim-RE;Parent=FBgn0027339;Dbxref=FlyBase_Annotation_IDs:CG11352-RE;score_text=Weakly Supported;score=3
chr3L	22828750	3.25565	456	ID=FBtr0078581;Name=jim-RB;Parent=FBgn0027339;Alias=CG11352-RB;Dbxref=FlyBase_Annotation_IDs:CG11352-RB,REFSEQ:NM_168964;score_text=Weakly Supported;score=3
chr3L	22865150	2.68095	7	ID=FBtr0299906;Name=Arf79F-RH;Parent=FBgn0010348;Dbxref=FlyBase_Annotation_IDs:CG8385-RH,REFSEQ:NM_168972;score_text=Strongly Supported;score=11
chr3L	22871205	1.99857	36	ID=FBtr0078570;Name=Chro-RA;Parent=FBgn0044324;Alias=CG10712-RA;Dbxref=FlyBase_Annotation_IDs:CG10712-RA,REFSEQ:NM_141169;score_text=Strongly Supported;score=11
chr3L	22871975	2.84159	111	ID=FBtr0078568;Name=Chro-RB;Parent=FBgn0044324;Alias=CG10712-RB;Dbxref=FlyBase_Annotation_IDs:CG10712-RB,REFSEQ:NM_168975;score_text=Weakly Supported;score=3
chr3L	24021515	2.09374	100	ID=FBtr0111163;Name=CG40045-RA;Parent=FBgn0058045;Dbxref=FlyBase_Annotation_IDs:CG40045-RA,REFSEQ:NM_001043175;score_text=Strongly Supported;score=15
chr3R	420	2.8207	40	ID=FBtr0078961;Name=CG12581-RB;Parent=FBgn0037213;Dbxref=FlyBase_Annotation_IDs:CG12581-RB,REFSEQ:NM_164313;score_text=Moderately Supported;score=7
chr3R	172480	3.2934	108	ID=FBtr0078951;Name=hkb-RA;Parent=FBgn0261434;Alias=CG9768-RA;Dbxref=FlyBase_Annotation_IDs:CG9768-RA,REFSEQ:NM_079497;score_text=Strongly Supported;score=11
chr3R	259665	2.49207	13	ID=FBtr0078944;Name=eIF3-S10-RA;Parent=FBgn0037249;Alias=CG9805-RA;Dbxref=FlyBase_Annotation_IDs:CG9805-RA,REFSEQ:NM_141213;score_text=Strongly Supported;score=11
chr3R	278320	2.36861	716	ID=FBtr0078939;Name=CG31522-RB;Parent=FBgn0051522;Alias=CG9798-RA;Dbxref=FlyBase_Annotation_IDs:CG31522-RB,REFSEQ:NM_169001;score_text=Strongly Supported;score=11
chr3R	279055	2.37713	19	ID=FBtr0078939;Name=CG31522-RB;Parent=FBgn0051522;Alias=CG9798-RA;Dbxref=FlyBase_Annotation_IDs:CG31522-RB,REFSEQ:NM_169001;score_text=Strongly Supported;score=11
chr3R	485310	2.69372	5	ID=FBtr0078862;Name=CG31531-RA;Parent=FBgn0051531;Dbxref=FlyBase_Annotation_IDs:CG31531-RA,REFSEQ:NM_169014;score_text=Moderately Supported;score=7
chr3R	565425	2.89281	60	ID=FBtr0089949;Name=tacc-RE;Parent=FBgn0026620;Alias=CG9765-RE;Dbxref=FlyBase_Annotation_IDs:CG9765-RE,REFSEQ:NM_176402;score_text=Weakly Supported;score=3
chr3R	566300	1.90452	935	ID=FBtr0089949;Name=tacc-RE;Parent=FBgn0026620;Alias=CG9765-RE;Dbxref=FlyBase_Annotation_IDs:CG9765-RE,REFSEQ:NM_176402;score_text=Weakly Supported;score=3
chr3R	572110	2.03558	26	ID=FBtr0089952;Name=tacc-RD;Parent=FBgn0026620;Alias=CG9765-RD;Dbxref=FlyBase_Annotation_IDs:CG9765-RD,REFSEQ:NM_176401;score_text=Weakly Supported;score=3
chr3R	629125	2.98109	1468	ID=FBtr0301437;Name=CG42574-RA;Parent=FBgn0260794;Alias=FBtr0273214,CG17735-RB,FBtr0078878,CG14656-RA;Dbxref=REFSEQ:NM_141239,FlyBase_Annotation_IDs:CG42574-RA;score_text=Strongly Supported;score=11
chr3R	630175	1.92664	2518	ID=FBtr0301437;Name=CG42574-RA;Parent=FBgn0260794;Alias=FBtr0273214,CG17735-RB,FBtr0078878,CG14656-RA;Dbxref=REFSEQ:NM_141239,FlyBase_Annotation_IDs:CG42574-RA;score_text=Strongly Supported;score=11
chr3R	632275	3.17273	4618	ID=FBtr0301437;Name=CG42574-RA;Parent=FBgn0260794;Alias=FBtr0273214,CG17735-RB,FBtr0078878,CG14656-RA;Dbxref=REFSEQ:NM_141239,FlyBase_Annotation_IDs:CG42574-RA;score_text=Strongly Supported;score=11
chr3R	647097	2.01737	53	ID=FBtr0078875;Name=CG14657-RB;Parent=FBgn0037282;Dbxref=FlyBase_Annotation_IDs:CG14657-RB,REFSEQ:NM_141244;score_text=Strongly Supported;score=11
chr3R	661185	3.09569	4166	ID=FBtr0078873;Name=CG14659-RA;Parent=FBgn0037284;Dbxref=FlyBase_Annotation_IDs:CG14659-RA,REFSEQ:NM_141246;score_text=Strongly Supported;score=11
chr3R	671825	2.31369	6710	ID=FBtr0078836;Name=opa-RA;Parent=FBgn0003002;Alias=CG1133-RA;Dbxref=FlyBase_Annotation_IDs:CG1133-RA,REFSEQ:NM_079504;score_text=Strongly Supported;score=15
chr3R	675255	2.20984	3280	ID=FBtr0078836;Name=opa-RA;Parent=FBgn0003002;Alias=CG1133-RA;Dbxref=FlyBase_Annotation_IDs:CG1133-RA,REFSEQ:NM_079504;score_text=Strongly Supported;score=15
chr3R	678335	3.93756	200	ID=FBtr0078836;Name=opa-RA;Parent=FBgn0003002;Alias=CG1133-RA;Dbxref=FlyBase_Annotation_IDs:CG1133-RA,REFSEQ:NM_079504;score_text=Strongly Supported;score=15
chr3R	736330	2.05669	52	ID=FBtr0110958;Name=Cdep-RE;Parent=FBgn0051536;Alias=Cdep-RA;Dbxref=FlyBase_Annotation_IDs:CG31536-RE,REFSEQ:NM_001043211;score_text=Strongly Supported;score=15
chr3R	738115	2.1433	1837	ID=FBtr0110958;Name=Cdep-RE;Parent=FBgn0051536;Alias=Cdep-RA;Dbxref=FlyBase_Annotation_IDs:CG31536-RE,REFSEQ:NM_001043211;score_text=Strongly Supported;score=15
chr3R	773762	2.67748	3157	ID=FBtr0301663;Name=UbcD6-RB;Parent=FBgn0004436;Dbxref=REFSEQ:NM_001170037,FlyBase_Annotation_IDs:CG2013-RB;score_text=Weakly Supported;score=3
chr3R	778365	2.14614	41	ID=FBtr0078849;Name=UbcD6-RA;Parent=FBgn0004436;Alias=CG2013-RA;Dbxref=FlyBase_Annotation_IDs:CG2013-RA,REFSEQ:NM_079506;score_text=Strongly Supported;score=11
chr3R	796600	2.3376	5431	ID=FBtr0078841;Name=CG1124-RA;Parent=FBgn0037290;Dbxref=FlyBase_Annotation_IDs:CG1124-RA,REFSEQ:NM_141252;score_text=Strongly Supported;score=15
chr3R	864815	2.75674	28062	ID=FBtr0301312;Name=CG2022-RB;Parent=FBgn0037292;Dbxref=REFSEQ:NM_141254,FlyBase_Annotation_IDs:CG2022-RB;score_text=Strongly Supported;score=11
chr3R	886620	2.01475	25788	ID=FBtr0078844;Name=corto-RA;Parent=FBgn0010313;Alias=CG2530-RA;Dbxref=FlyBase_Annotation_IDs:CG2530-RA,REFSEQ:NM_079507;score_text=Strongly Supported;score=11
chr3R	902685	2.53296	9723	ID=FBtr0078844;Name=corto-RA;Parent=FBgn0010313;Alias=CG2530-RA;Dbxref=FlyBase_Annotation_IDs:CG2530-RA,REFSEQ:NM_079507;score_text=Strongly Supported;score=11
chr3R	913010	4.16498	602	ID=FBtr0078844;Name=corto-RA;Parent=FBgn0010313;Alias=CG2530-RA;Dbxref=FlyBase_Annotation_IDs:CG2530-RA,REFSEQ:NM_079507;score_text=Strongly Supported;score=11
chr3R	935480	2.29828	18330	ID=FBtr0078842;Name=CG12007-RA;Parent=FBgn0037293;Dbxref=FlyBase_Annotation_IDs:CG12007-RA,REFSEQ:NM_141255;score_text=Strongly Supported;score=15
chr3R	938980	2.57314	14830	ID=FBtr0078842;Name=CG12007-RA;Parent=FBgn0037293;Dbxref=FlyBase_Annotation_IDs:CG12007-RA,REFSEQ:NM_141255;score_text=Strongly Supported;score=15
chr3R	939610	1.96136	14200	ID=FBtr0078842;Name=CG12007-RA;Parent=FBgn0037293;Dbxref=FlyBase_Annotation_IDs:CG12007-RA,REFSEQ:NM_141255;score_text=Strongly Supported;score=15
chr3R	952805	3.44072	1005	ID=FBtr0078842;Name=CG12007-RA;Parent=FBgn0037293;Dbxref=FlyBase_Annotation_IDs:CG12007-RA,REFSEQ:NM_141255;score_text=Strongly Supported;score=15
chr3R	976535	2.7155	95	ID=FBtr0078772;Name=dpr16-RA;Parent=FBgn0037295;Alias=CG12591-RA;Dbxref=FlyBase_Annotation_IDs:CG12591-RA,REFSEQ:NM_141257;score_text=Strongly Supported;score=15
chr3R	1038275	2.99799	4872	ID=FBtr0299709;Name=cno-RC;Parent=FBgn0259212;Alias=FBtr0078833,CG2534-RB,CG42312-RC;Dbxref=FlyBase_Annotation_IDs:CG42312-RC,REFSEQ:NM_169025;score_text=Weakly Supported;score=3
chr3R	1042195	2.07655	952	ID=FBtr0299709;Name=cno-RC;Parent=FBgn0259212;Alias=FBtr0078833,CG2534-RB,CG42312-RC;Dbxref=FlyBase_Annotation_IDs:CG42312-RC,REFSEQ:NM_169025;score_text=Weakly Supported;score=3
chr3R	1043210	2.51244	63	ID=FBtr0299709;Name=cno-RC;Parent=FBgn0259212;Alias=FBtr0078833,CG2534-RB,CG42312-RC;Dbxref=FlyBase_Annotation_IDs:CG42312-RC,REFSEQ:NM_169025;score_text=Weakly Supported;score=3
chr3R	1057805	2.09734	135	ID=FBtr0078827;Name=katanin-60-RA;Parent=FBgn0040208;Alias=CG10229-RA;Dbxref=FlyBase_Annotation_IDs:CG10229-RA,REFSEQ:NM_080258;score_text=Strongly Supported;score=11
chr3R	1089655	2.87065	1009	ID=FBtr0078781;Name=Hph-RA;Parent=FBgn0086689;Alias=CG31543-RA,CG1114-RA;Dbxref=FlyBase_Annotation_IDs:CG31543-RA,REFSEQ:NM_141268;score_text=Strongly Supported;score=15
chr3R	1108730	3.56745	347	ID=FBtr0078815;Name=l(3)82Fd-RC;Parent=FBgn0013576;Dbxref=FlyBase_Annotation_IDs:CG32464-RC,REFSEQ:NM_170643;score_text=Weakly Supported;score=3
chr3R	1125005	2.32166	506	ID=FBtr0100197;Name=l(3)82Fd-RM;Parent=FBgn0013576;Dbxref=FlyBase_Annotation_IDs:CG32464-RM,REFSEQ:NM_001031978;score_text=Strongly Supported;score=11
chr3R	1153880	2.00549	4314	ID=FBtr0078810;Name=l(3)82Fd-RB;Parent=FBgn0013576;Dbxref=FlyBase_Annotation_IDs:CG32464-RB,REFSEQ:NM_143760;score_text=Weakly Supported;score=3
chr3R	1194025	2.60022	2	ID=FBtr0078803;Name=Cerk-RA;Parent=FBgn0037315;Alias=CG:3R.3:tmp:48-RA,CG16708-RA;Dbxref=FlyBase_Annotation_IDs:CG16708-RA,REFSEQ:NM_169050;score_text=Strongly Supported;score=11
chr3R	1197455	2.26278	33	ID=FBtr0078787;Name=RpII18-RA;Parent=FBgn0003275;Alias=CG1163-RA;Dbxref=FlyBase_Annotation_IDs:CG1163-RA,REFSEQ:NM_080171;score_text=Strongly Supported;score=15
chr3R	1390550	1.94697	13	ID=FBtr0078754;Name=CG14671-RA;Parent=FBgn0037340;Dbxref=FlyBase_Annotation_IDs:CG14671-RA,REFSEQ:NM_141293;score_text=Strongly Supported;score=11
chr3R	1417395	2.11103	58	ID=FBtr0078700;Name=Vha26-RB;Parent=FBgn0015324;Alias=CG1088-RB;Dbxref=FlyBase_Annotation_IDs:CG1088-RB,REFSEQ:NM_079513;score_text=Moderately Supported;score=7
chr3R	1426705	3.08915	186	ID=FBtr0078744;Name=exba-RA;Parent=FBgn0250753;Alias=CG2922-RA,eIF-5C-RA;Dbxref=FlyBase_Annotation_IDs:CG2922-RA,REFSEQ:NM_169074;score_text=Strongly Supported;score=11
chr3R	1438395	2.03938	435	ID=FBtr0078741;Name=Rga-RA;Parent=FBgn0017550;Alias=CG2161-RA;Dbxref=FlyBase_Annotation_IDs:CG2161-RA,REFSEQ:NM_169080;score_text=Strongly Supported;score=11
chr3R	1450155	2.79351	31	ID=FBtr0078705;Name=RpL13A-RB;Parent=FBgn0037351;Alias=CG1475-RB;Dbxref=FlyBase_Annotation_IDs:CG1475-RB,REFSEQ:NM_141303;score_text=Strongly Supported;score=15
chr3R	1474515	2.29931	56	ID=FBtr0078733;Name=MTA1-like-RA;Parent=FBgn0027951;Alias=CG2244-RA;Dbxref=FlyBase_Annotation_IDs:CG2244-RA,REFSEQ:NM_169086;score_text=Strongly Supported;score=11
chr3R	1495970	2.38877	535	ID=FBtr0078716;Name=CG1347-RB;Parent=FBgn0037363;Dbxref=FlyBase_Annotation_IDs:CG1347-RB,REFSEQ:NM_206434;score_text=Strongly Supported;score=15
chr3R	1496985	2.14193	1550	ID=FBtr0078716;Name=CG1347-RB;Parent=FBgn0037363;Dbxref=FlyBase_Annotation_IDs:CG1347-RB,REFSEQ:NM_206434;score_text=Strongly Supported;score=15
chr3R	1498350	2.96346	2915	ID=FBtr0078716;Name=CG1347-RB;Parent=FBgn0037363;Dbxref=FlyBase_Annotation_IDs:CG1347-RB,REFSEQ:NM_206434;score_text=Strongly Supported;score=15
chr3R	1604715	2.22017	316	ID=FBtr0078624;Name=jagn-RB;Parent=FBgn0037374;Alias=CG10978-RB;Dbxref=FlyBase_Annotation_IDs:CG10978-RB,REFSEQ:NM_169103;score_text=Strongly Supported;score=15
chr3R	1688085	2.23672	31	ID=FBtr0078662;Name=CG2017-RD;Parent=FBgn0037391;Dbxref=FlyBase_Annotation_IDs:CG2017-RD,REFSEQ:NM_169117;score_text=Weakly Supported;score=3
chr3R	1833615	2.97901	142	ID=FBtr0078654;Name=Rm62-RF;Parent=FBgn0003261;Alias=CG10279-RF;Dbxref=FlyBase_Annotation_IDs:CG10279-RF,REFSEQ:NM_169121;score_text=Weakly Supported;score=3
chr3R	2036090	2.05525	631	ID=FBtr0078592;Name=Osi2-RB;Parent=FBgn0037410;Alias=CG1148-RB;Dbxref=FlyBase_Annotation_IDs:CG1148-RB,REFSEQ:NM_141364;score_text=Strongly Supported;score=15
chr3R	2194115	2.10735	105	ID=FBtr0303013;Name=CG42724-RC;Parent=FBgn0261641;Dbxref=FlyBase_Annotation_IDs:CG42724-RC;score_text=Weakly Supported;score=3
chr3R	2231565	2.12285	48	ID=FBtr0289939;Name=CG1021-RD;Parent=FBgn0037443;Dbxref=REFSEQ:NM_169141,FlyBase_Annotation_IDs:CG1021-RD;score_text=Strongly Supported;score=11
chr3R	2232615	2.61311	36	ID=FBtr0303789;Name=gpp-RD;Parent=FBgn0261972;Alias=CG42803-RD;Dbxref=FlyBase_Annotation_IDs:CG42803-RD;score_text=Strongly Supported;score=15
chr3R	2233385	2.09139	806	ID=FBtr0303789;Name=gpp-RD;Parent=FBgn0261972;Alias=CG42803-RD;Dbxref=FlyBase_Annotation_IDs:CG42803-RD;score_text=Strongly Supported;score=15
chr3R	2236605	2.18658	4026	ID=FBtr0303789;Name=gpp-RD;Parent=FBgn0261972;Alias=CG42803-RD;Dbxref=FlyBase_Annotation_IDs:CG42803-RD;score_text=Strongly Supported;score=15
chr3R	2249835	1.94077	17256	ID=FBtr0303789;Name=gpp-RD;Parent=FBgn0261972;Alias=CG42803-RD;Dbxref=FlyBase_Annotation_IDs:CG42803-RD;score_text=Strongly Supported;score=15
chr3R	2472610	2.74968	1	ID=FBtr0081684;Name=Taf1-RA;Parent=FBgn0010355;Dbxref=FlyBase_Annotation_IDs:CG17603-RA,REFSEQ:NM_057608;score_text=Moderately Supported;score=7
chr3R	2504425	3.11828	113	ID=FBtr0081696;Name=lab-RA;Parent=FBgn0002522;Alias=FBtr0002004,FBtr0002005,CG1264-RA,lab[+]R3.0;Dbxref=FlyBase_Annotation_IDs:CG1264-RA,REFSEQ:NM_057265;score_text=Strongly Supported;score=11
chr3R	2509045	2.56766	1127	ID=FBtr0081688;Name=Edg84A-RA;Parent=FBgn0000552;Alias=CG2345-RA;Dbxref=FlyBase_Annotation_IDs:CG2345-RA,REFSEQ:NM_079523;score_text=Strongly Supported;score=14
chr3R	2549750	1.97492	18035	ID=FBtr0089276;Name=pb-RA;Parent=FBgn0051481;Alias=CG31481-RA;Dbxref=FlyBase_Annotation_IDs:CG31481-RA,REFSEQ:NM_057321;score_text=Weakly Supported;score=2
chr3R	2567390	3.46845	395	ID=FBtr0089276;Name=pb-RA;Parent=FBgn0051481;Alias=CG31481-RA;Dbxref=FlyBase_Annotation_IDs:CG31481-RA,REFSEQ:NM_057321;score_text=Weakly Supported;score=2
chr3R	2581320	2.24629	739	ID=FBtr0290294;Name=zen-RB;Parent=FBgn0004053;Dbxref=FlyBase_Annotation_IDs:CG1046-RB,REFSEQ:NM_001144546;score_text=Strongly Supported;score=11
chr3R	2585485	3.2785	286	ID=FBtr0081664;Name=bcd-RA;Parent=FBgn0000166;Alias=CG1034-RB,CG1034-RA;Dbxref=FlyBase_Annotation_IDs:CG1034-RA,REFSEQ:NM_057477;score_text=Weakly Supported;score=3
chr3R	2586885	2.23921	1430	ID=FBtr0081618;Name=Ama-RB;Parent=FBgn0000071;Alias=CG2198-RB;Dbxref=FlyBase_Annotation_IDs:CG2198-RB,REFSEQ:NM_169160;score_text=Moderately Supported;score=7
chr3R	2588985	2.54128	143	ID=FBtr0081619;Name=Ama-RA;Parent=FBgn0000071;Dbxref=FlyBase_Annotation_IDs:CG2198-RA,REFSEQ:NM_057231;score_text=Strongly Supported;score=15
chr3R	2617300	4.67847	258	ID=FBtr0081621;Name=Dfd-RA;Parent=FBgn0000439;Dbxref=FlyBase_Annotation_IDs:CG2189-RA,REFSEQ:NM_057853;score_text=Moderately Supported;score=7
chr3R	2632560	2.19249	5751	ID=FBtr0302395;Name=CG42651-RA;Parent=FBgn0261503;Dbxref=FlyBase_Annotation_IDs:CG42651-RA;score_text=Weakly Supported;score=0
chr3R	2636515	4.06181	1796	ID=FBtr0302395;Name=CG42651-RA;Parent=FBgn0261503;Dbxref=FlyBase_Annotation_IDs:CG42651-RA;score_text=Weakly Supported;score=0
chr3R	2643865	2.12568	5554	ID=FBtr0302395;Name=CG42651-RA;Parent=FBgn0261503;Dbxref=FlyBase_Annotation_IDs:CG42651-RA;score_text=Weakly Supported;score=0
chr3R	2671550	2.81927	2677	ID=FBtr0081657;Name=Scr-RA;Parent=FBgn0003339;Alias=CG1030-RA;Dbxref=FlyBase_Annotation_IDs:CG1030-RA,REFSEQ:NM_079524;score_text=Weakly Supported;score=3
chr3R	2674525	3.43445	298	ID=FBtr0081657;Name=Scr-RA;Parent=FBgn0003339;Alias=CG1030-RA;Dbxref=FlyBase_Annotation_IDs:CG1030-RA,REFSEQ:NM_079524;score_text=Weakly Supported;score=3
chr3R	2675785	2.70305	82	ID=FBtr0081658;Name=Scr-RB;Parent=FBgn0003339;Dbxref=FlyBase_Annotation_IDs:CG1030-RB,REFSEQ:NM_206443;score_text=Weakly Supported;score=3
chr3R	2684727	2.04055	5319	ID=FBtr0081625;Name=ftz-RA;Parent=FBgn0001077;Dbxref=FlyBase_Annotation_IDs:CG2047-RA,REFSEQ:NM_058150;score_text=Strongly Supported;score=15
chr3R	2689890	2.33482	156	ID=FBtr0081625;Name=ftz-RA;Parent=FBgn0001077;Dbxref=FlyBase_Annotation_IDs:CG2047-RA,REFSEQ:NM_058150;score_text=Strongly Supported;score=15
chr3R	2707740	2.52328	17694	ID=FBtr0081625;Name=ftz-RA;Parent=FBgn0001077;Dbxref=FlyBase_Annotation_IDs:CG2047-RA,REFSEQ:NM_058150;score_text=Strongly Supported;score=15
chr3R	2712220	2.02878	22174	ID=FBtr0081625;Name=ftz-RA;Parent=FBgn0001077;Dbxref=FlyBase_Annotation_IDs:CG2047-RA,REFSEQ:NM_058150;score_text=Strongly Supported;score=15
chr3R	2719045	2.8769	28999	ID=FBtr0081625;Name=ftz-RA;Parent=FBgn0001077;Dbxref=FlyBase_Annotation_IDs:CG2047-RA,REFSEQ:NM_058150;score_text=Strongly Supported;score=15
chr3R	2729300	4.13773	29262	ID=FBtr0081648;Name=Antp-RD;Parent=FBgn0260642;Alias=FBtr0006143,CG1028-RD;Dbxref=FlyBase_Annotation_IDs:CG1028-RD,REFSEQ:NM_206452;score_text=Weakly Supported;score=3
chr3R	2738050	3.13891	20512	ID=FBtr0081648;Name=Antp-RD;Parent=FBgn0260642;Alias=FBtr0006143,CG1028-RD;Dbxref=FlyBase_Annotation_IDs:CG1028-RD,REFSEQ:NM_206452;score_text=Weakly Supported;score=3
chr3R	2792545	2.31712	32405	ID=FBtr0081647;Name=Antp-RM;Parent=FBgn0260642;Alias=CG1028-RA,CG1028-RM,Antp-RE;Dbxref=FlyBase_Annotation_IDs:CG1028-RM,REFSEQ:NM_206453;score_text=Strongly Supported;score=11
chr3R	2817780	4.02021	7170	ID=FBtr0081647;Name=Antp-RM;Parent=FBgn0260642;Alias=CG1028-RA,CG1028-RM,Antp-RE;Dbxref=FlyBase_Annotation_IDs:CG1028-RM,REFSEQ:NM_206453;score_text=Strongly Supported;score=11
chr3R	2826530	3.30037	1580	ID=FBtr0081647;Name=Antp-RM;Parent=FBgn0260642;Alias=CG1028-RA,CG1028-RM,Antp-RE;Dbxref=FlyBase_Annotation_IDs:CG1028-RM,REFSEQ:NM_206453;score_text=Strongly Supported;score=11
chr3R	2863245	3.89733	14812	ID=FBtr0081627;Name=Sodh-1-RA;Parent=FBgn0024289;Dbxref=FlyBase_Annotation_IDs:CG1982-RA,REFSEQ:NM_058000;score_text=Strongly Supported;score=15
chr3R	2906190	2.1969	64	ID=FBtr0081642;Name=Aly-RA;Parent=FBgn0010774;Alias=CG1101-RA;Dbxref=FlyBase_Annotation_IDs:CG1101-RA,REFSEQ:NM_143711;score_text=Strongly Supported;score=11
chr3R	2912315	3.15891	55	ID=FBtr0081639;Name=alphaTub84B-RA;Parent=FBgn0003884;Alias=FBtr0004201,alphaTub84B[+]R1.75,CG1913-RA;Dbxref=FlyBase_Annotation_IDs:CG1913-RA,REFSEQ:NM_057424;score_text=Strongly Supported;score=15
chr3R	2915570	2.96025	3310	ID=FBtr0081639;Name=alphaTub84B-RA;Parent=FBgn0003884;Alias=FBtr0004201,alphaTub84B[+]R1.75,CG1913-RA;Dbxref=FlyBase_Annotation_IDs:CG1913-RA,REFSEQ:NM_057424;score_text=Strongly Supported;score=15
chr3R	2929220	2.67778	4919	ID=FBtr0081615;Name=Alh-RC;Parent=FBgn0261238;Alias=CG1070-RC;Dbxref=FlyBase_Annotation_IDs:CG1070-RC,REFSEQ:NM_169170;score_text=Weakly Supported;score=3
chr3R	2934155	3.17908	16	ID=FBtr0081615;Name=Alh-RC;Parent=FBgn0261238;Alias=CG1070-RC;Dbxref=FlyBase_Annotation_IDs:CG1070-RC,REFSEQ:NM_169170;score_text=Weakly Supported;score=3
chr3R	2949730	2.52036	177	ID=FBtr0081612;Name=Alh-RA;Parent=FBgn0261238;Alias=CG1070-RA;Dbxref=FlyBase_Annotation_IDs:CG1070-RA,REFSEQ:NM_079526;score_text=Strongly Supported;score=11
chr3R	3012870	2.41343	147	ID=FBtr0302183;Name=lap-RC;Parent=FBgn0086372;Dbxref=REFSEQ:NM_001144547,FlyBase_Annotation_IDs:CG2520-RC;score_text=Strongly Supported;score=15
chr3R	3299485	2.23052	14	ID=FBtr0081559;Name=CG1142-RA;Parent=FBgn0037504;Dbxref=FlyBase_Annotation_IDs:CG1142-RA,REFSEQ:NM_176415;score_text=Strongly Supported;score=11
chr3R	3605525	3.22058	3598	ID=FBtr0273255;Name=CG18747-RB;Parent=FBgn0042104;Dbxref=FlyBase_Annotation_IDs:CG18747-RB,REFSEQ:NM_144393;score_text=Strongly Supported;score=11
chr3R	3635975	3.62207	265	ID=FBtr0081771;Name=CG2993-RA;Parent=FBgn0037521;Dbxref=FlyBase_Annotation_IDs:CG2993-RA,REFSEQ:NM_141483;score_text=Strongly Supported;score=11
chr3R	3733310	1.99197	52	ID=FBtr0114520;Name=Taf7-RB;Parent=FBgn0024909;Dbxref=FlyBase_Annotation_IDs:CG2670-RB,REFSEQ:NM_001144551;score_text=Strongly Supported;score=15
chr3R	3931095	3.02422	38	ID=FBtr0081792;Name=puc-RA;Parent=FBgn0243512;Alias=CG7850-RA;Dbxref=FlyBase_Annotation_IDs:CG7850-RA,REFSEQ:NM_079549;score_text=Strongly Supported;score=15
chr3R	3939285	2.22579	8228	ID=FBtr0081792;Name=puc-RA;Parent=FBgn0243512;Alias=CG7850-RA;Dbxref=FlyBase_Annotation_IDs:CG7850-RA,REFSEQ:NM_079549;score_text=Strongly Supported;score=15
chr3R	3945725	2.87156	2696	ID=FBtr0113205;Name=CG7878-RA;Parent=FBgn0037549;Dbxref=FlyBase_Annotation_IDs:CG7878-RA,REFSEQ:NM_141510;score_text=Strongly Supported;score=15
chr3R	4007395	4.09125	231	ID=FBtr0081808;Name=grn-RA;Parent=FBgn0001138;Dbxref=FlyBase_Annotation_IDs:CG9656-RA,REFSEQ:NM_169206;score_text=Strongly Supported;score=11
chr3R	4013625	2.17378	6461	ID=FBtr0081808;Name=grn-RA;Parent=FBgn0001138;Dbxref=FlyBase_Annotation_IDs:CG9656-RA,REFSEQ:NM_169206;score_text=Strongly Supported;score=11
chr3R	4016740	3.9543	9576	ID=FBtr0081808;Name=grn-RA;Parent=FBgn0001138;Dbxref=FlyBase_Annotation_IDs:CG9656-RA,REFSEQ:NM_169206;score_text=Strongly Supported;score=11
chr3R	4059090	2.43956	139	ID=FBtr0081797;Name=DNApol-iota-RB;Parent=FBgn0037554;Alias=CG7602-RB;Dbxref=FlyBase_Annotation_IDs:CG7602-RB,REFSEQ:NM_169207;score_text=Moderately Supported;score=7
chr3R	4159680	2.78878	166	ID=FBtr0111026;Name=Poxm-RC;Parent=FBgn0003129;Alias=Poxm-RA;Dbxref=FlyBase_Annotation_IDs:CG9610-RC,REFSEQ:NM_001043222;score_text=Strongly Supported;score=11
chr3R	4181485	2.09975	1204	ID=FBtr0081844;Name=stck-RA;Parent=FBgn0020249;Alias=CG7954-RA;Dbxref=FlyBase_Annotation_IDs:CG7954-RA,REFSEQ:NM_079554;score_text=Strongly Supported;score=15
chr3R	4293765	2.372	9550	ID=FBtr0301971;Name=PQBP-1-RB;Parent=FBgn0250829;Dbxref=REFSEQ:NM_169223,FlyBase_Annotation_IDs:CG31369-RB;score_text=Strongly Supported;score=11
chr3R	4303250	2.33108	65	ID=FBtr0301971;Name=PQBP-1-RB;Parent=FBgn0250829;Dbxref=REFSEQ:NM_169223,FlyBase_Annotation_IDs:CG31369-RB;score_text=Strongly Supported;score=11
chr3R	4485285	2.19576	1198	ID=FBtr0081888;Name=bel-RA;Parent=FBgn0000171;Alias=CG9748-RA;Dbxref=FlyBase_Annotation_IDs:CG9748-RA,REFSEQ:NM_080522;score_text=Strongly Supported;score=11
chr3R	4634280	2.87396	1308	ID=FBtr0301932;Name=CG9837-RC;Parent=FBgn0037635;Dbxref=REFSEQ:NM_001170086,FlyBase_Annotation_IDs:CG9837-RC;score_text=Strongly Supported;score=11
chr3R	4635575	1.96592	13	ID=FBtr0301932;Name=CG9837-RC;Parent=FBgn0037635;Dbxref=REFSEQ:NM_001170086,FlyBase_Annotation_IDs:CG9837-RC;score_text=Strongly Supported;score=11
chr3R	4636275	2.17861	687	ID=FBtr0301932;Name=CG9837-RC;Parent=FBgn0037635;Dbxref=REFSEQ:NM_001170086,FlyBase_Annotation_IDs:CG9837-RC;score_text=Strongly Supported;score=11
chr3R	4637080	2.13796	1492	ID=FBtr0301932;Name=CG9837-RC;Parent=FBgn0037635;Dbxref=REFSEQ:NM_001170086,FlyBase_Annotation_IDs:CG9837-RC;score_text=Strongly Supported;score=11
chr3R	4638287	2.00569	2699	ID=FBtr0301932;Name=CG9837-RC;Parent=FBgn0037635;Dbxref=REFSEQ:NM_001170086,FlyBase_Annotation_IDs:CG9837-RC;score_text=Strongly Supported;score=11
chr3R	4640090	2.06365	4502	ID=FBtr0301932;Name=CG9837-RC;Parent=FBgn0037635;Dbxref=REFSEQ:NM_001170086,FlyBase_Annotation_IDs:CG9837-RC;score_text=Strongly Supported;score=11
chr3R	4646425	3.28777	39	ID=FBtr0081931;Name=CG9821-RB;Parent=FBgn0037636;Alias=CG31442-RB;Dbxref=FlyBase_Annotation_IDs:CG9821-RB,REFSEQ:NM_176425;score_text=Strongly Supported;score=11
chr3R	4672150	2.67804	140	ID=FBtr0089783;Name=pyd-RC;Parent=FBgn0003177;Alias=CG31349-RC,pyd-RB;Dbxref=FlyBase_Annotation_IDs:CG31349-RC,REFSEQ:NM_169246;score_text=Weakly Supported;score=3
chr3R	4673865	2.04332	1855	ID=FBtr0089783;Name=pyd-RC;Parent=FBgn0003177;Alias=CG31349-RC,pyd-RB;Dbxref=FlyBase_Annotation_IDs:CG31349-RC,REFSEQ:NM_169246;score_text=Weakly Supported;score=3
chr3R	4683542	2.34226	159	ID=FBtr0114459;Name=pyd-RI;Parent=FBgn0003177;Dbxref=FlyBase_Annotation_IDs:CG31349-RI,REFSEQ:NM_001144556;score_text=Strongly Supported;score=11
chr3R	4689055	2.77671	551	ID=FBtr0081929;Name=CG9731-RA;Parent=FBgn0037640;Dbxref=FlyBase_Annotation_IDs:CG9731-RA,REFSEQ:NM_141586;score_text=Weakly Supported;score=3
chr3R	4753455	2.21101	3523	ID=FBtr0301425;Name=pyd-RJ;Parent=FBgn0003177;Dbxref=REFSEQ:NM_170646,FlyBase_Annotation_IDs:CG31349-RJ;score_text=Strongly Supported;score=11
chr3R	4757620	2.35744	642	ID=FBtr0301425;Name=pyd-RJ;Parent=FBgn0003177;Dbxref=REFSEQ:NM_170646,FlyBase_Annotation_IDs:CG31349-RJ;score_text=Strongly Supported;score=11
chr3R	4770850	2.50799	113	ID=FBtr0082015;Name=CG11964-RA;Parent=FBgn0037644;Dbxref=FlyBase_Annotation_IDs:CG11964-RA,REFSEQ:NM_141590;score_text=Strongly Supported;score=11
chr3R	4818555	1.98763	112	ID=FBtr0082012;Name=E(var)3-9-RA;Parent=FBgn0260243;Alias=CG11971-RA;Dbxref=FlyBase_Annotation_IDs:CG11971-RA,REFSEQ:NM_141595;score_text=Strongly Supported;score=11
chr3R	4845645	2.3674	94	ID=FBtr0082005;Name=tgo-RA;Parent=FBgn0015014;Dbxref=FlyBase_Annotation_IDs:CG11987-RA,REFSEQ:NM_169254;score_text=Strongly Supported;score=11
chr3R	4850860	2.35066	5121	ID=FBtr0082005;Name=tgo-RA;Parent=FBgn0015014;Dbxref=FlyBase_Annotation_IDs:CG11987-RA,REFSEQ:NM_169254;score_text=Strongly Supported;score=11
chr3R	4856040	2.26185	3409	ID=FBtr0082003;Name=neur-RA;Parent=FBgn0002932;Alias=FBtr0006736,CG11988-RA;Dbxref=FlyBase_Annotation_IDs:CG11988-RA,REFSEQ:NM_057304;score_text=Weakly Supported;score=3
chr3R	4859505	2.82599	56	ID=FBtr0082003;Name=neur-RA;Parent=FBgn0002932;Alias=FBtr0006736,CG11988-RA;Dbxref=FlyBase_Annotation_IDs:CG11988-RA,REFSEQ:NM_057304;score_text=Weakly Supported;score=3
chr3R	4863670	2.13773	331	ID=FBtr0300415;Name=hyx-RB;Parent=FBgn0037657;Dbxref=REFSEQ:NM_001170093,FlyBase_Annotation_IDs:CG11990-RB;score_text=Strongly Supported;score=15
chr3R	4878195	2.34331	45	ID=FBtr0300691;Name=CG11033-RB;Parent=FBgn0037659;Dbxref=REFSEQ:NM_141607,FlyBase_Annotation_IDs:CG11033-RB;score_text=Strongly Supported;score=15
chr3R	4879105	2.18692	865	ID=FBtr0300691;Name=CG11033-RB;Parent=FBgn0037659;Dbxref=REFSEQ:NM_141607,FlyBase_Annotation_IDs:CG11033-RB;score_text=Strongly Supported;score=15
chr3R	4880190	2.73793	1950	ID=FBtr0300691;Name=CG11033-RB;Parent=FBgn0037659;Dbxref=REFSEQ:NM_141607,FlyBase_Annotation_IDs:CG11033-RB;score_text=Strongly Supported;score=15
chr3R	4882290	2.02349	4050	ID=FBtr0300691;Name=CG11033-RB;Parent=FBgn0037659;Dbxref=REFSEQ:NM_141607,FlyBase_Annotation_IDs:CG11033-RB;score_text=Strongly Supported;score=15
chr3R	4882955	3.67842	4715	ID=FBtr0300691;Name=CG11033-RB;Parent=FBgn0037659;Dbxref=REFSEQ:NM_141607,FlyBase_Annotation_IDs:CG11033-RB;score_text=Strongly Supported;score=15
chr3R	4983825	3.03999	753	ID=FBtr0305197;Name=pum-RF;Parent=FBgn0003165;Dbxref=FlyBase_Annotation_IDs:CG9755-RF;score_text=Weakly Supported;score=3
chr3R	5040105	3.50115	12087	ID=FBtr0081993;Name=pum-RB;Parent=FBgn0003165;Alias=CG9755-RB;Dbxref=FlyBase_Annotation_IDs:CG9755-RB,REFSEQ:NM_169260;score_text=Strongly Supported;score=11
chr3R	5046300	2.77878	5892	ID=FBtr0081993;Name=pum-RB;Parent=FBgn0003165;Alias=CG9755-RB;Dbxref=FlyBase_Annotation_IDs:CG9755-RB,REFSEQ:NM_169260;score_text=Strongly Supported;score=11
chr3R	5052670	3.63544	478	ID=FBtr0081993;Name=pum-RB;Parent=FBgn0003165;Alias=CG9755-RB;Dbxref=FlyBase_Annotation_IDs:CG9755-RB,REFSEQ:NM_169260;score_text=Strongly Supported;score=11
chr3R	5055435	2.69431	3243	ID=FBtr0081993;Name=pum-RB;Parent=FBgn0003165;Alias=CG9755-RB;Dbxref=FlyBase_Annotation_IDs:CG9755-RB,REFSEQ:NM_169260;score_text=Strongly Supported;score=11
chr3R	5062102	2.22925	641	ID=FBtr0081992;Name=pum-RC;Parent=FBgn0003165;Alias=CG9755-RC;Dbxref=FlyBase_Annotation_IDs:CG9755-RC,REFSEQ:NM_079561;score_text=Strongly Supported;score=11
chr3R	5062750	3.32653	7	ID=FBtr0081992;Name=pum-RC;Parent=FBgn0003165;Alias=CG9755-RC;Dbxref=FlyBase_Annotation_IDs:CG9755-RC,REFSEQ:NM_079561;score_text=Strongly Supported;score=11
chr3R	5065900	2.12561	44	ID=FBtr0301524;Name=D1-RD;Parent=FBgn0000412;Dbxref=REFSEQ:NM_169261,FlyBase_Annotation_IDs:CG9745-RD;score_text=Strongly Supported;score=11
chr3R	5086340	2.21153	23	ID=FBtr0081978;Name=VhaM8.9-RA;Parent=FBgn0037671;Alias=CG8444-RA;Dbxref=FlyBase_Annotation_IDs:CG8444-RA,REFSEQ:NM_141619;score_text=Strongly Supported;score=15
chr3R	5167505	2.2789	87	ID=FBtr0091942;Name=CG33936-RA;Parent=FBgn0053936;Alias=FBtr0082020,CG33188-RA,CG16750-RA;Dbxref=FlyBase_Annotation_IDs:CG33936-RA,REFSEQ:NM_001031991;score_text=Moderately Supported;score=7
chr3R	5168380	2.10169	788	ID=FBtr0091942;Name=CG33936-RA;Parent=FBgn0053936;Alias=FBtr0082020,CG33188-RA,CG16750-RA;Dbxref=FlyBase_Annotation_IDs:CG33936-RA,REFSEQ:NM_001031991;score_text=Moderately Supported;score=7
chr3R	5178985	2.74339	2232	ID=FBtr0091946;Name=CG33937-RA;Parent=FBgn0053937;Alias=CG33187-RD;Dbxref=FlyBase_Annotation_IDs:CG33937-RA,REFSEQ:NM_001031993;score_text=Strongly Supported;score=15
chr3R	5220285	3.16052	20	ID=FBtr0082052;Name=Fps85D-RA;Parent=FBgn0000723;Alias=CG8874-RA;Dbxref=FlyBase_Annotation_IDs:CG8874-RA,REFSEQ:NM_079564;score_text=Strongly Supported;score=11
chr3R	5227005	2.43074	27	ID=FBtr0082049;Name=RpL34b-RB;Parent=FBgn0037686;Alias=CG9354-RB;Dbxref=FlyBase_Annotation_IDs:CG9354-RB,REFSEQ:NM_169277;score_text=Strongly Supported;score=11
chr3R	5245100	3.54803	217	ID=FBtr0111029;Name=ps-RH;Parent=FBgn0261552;Alias=FBtr0082034,CG8144-RH,CG16765-RH,CG42670-RH;Dbxref=REFSEQ:NM_169280,FlyBase_Annotation_IDs:CG42670-RH;score_text=Moderately Supported;score=7
chr3R	5254130	3.24522	154	ID=FBtr0111028;Name=ps-RG;Parent=FBgn0261552;Alias=FBtr0082035,CG8144-RG,CG16765-RG,CG42670-RG;Dbxref=REFSEQ:NM_169281,FlyBase_Annotation_IDs:CG42670-RG;score_text=Moderately Supported;score=7
chr3R	5262390	2.58295	167	ID=FBtr0111030;Name=ps-RI;Parent=FBgn0261552;Alias=CG8144-RI,CG16765-RI,CG42670-RI,ps-RD;Dbxref=REFSEQ:NM_001043226,FlyBase_Annotation_IDs:CG42670-RI;score_text=Strongly Supported;score=15
chr3R	5319615	1.97571	910	ID=FBtr0082060;Name=CG8147-RA;Parent=FBgn0043791;Dbxref=FlyBase_Annotation_IDs:CG8147-RA,REFSEQ:NM_141640;score_text=Strongly Supported;score=15
chr3R	5328295	2.33239	4	ID=FBtr0082124;Name=RhoL-RA;Parent=FBgn0014380;Alias=CG9366-RA;Dbxref=FlyBase_Annotation_IDs:CG9366-RA,REFSEQ:NM_079568;score_text=Strongly Supported;score=11
chr3R	5335960	2.52077	127	ID=FBtr0082123;Name=rump-RA;Parent=FBgn0260010;Alias=CG9373-RA,Hrp59-RA;Dbxref=FlyBase_Annotation_IDs:CG9373-RA,REFSEQ:NM_141642;score_text=Strongly Supported;score=11
chr3R	5338970	2.18939	91	ID=FBtr0082062;Name=Rlb1-RA;Parent=FBgn0014022;Dbxref=FlyBase_Annotation_IDs:CG8161-RA,REFSEQ:NM_057751;score_text=Strongly Supported;score=15
chr3R	5358745	2.36177	11	ID=FBtr0082119;Name=by-RA;Parent=FBgn0000244;Alias=CG9379-RA,tensin-RA;Dbxref=FlyBase_Annotation_IDs:CG9379-RA,REFSEQ:NM_141644;score_text=Strongly Supported;score=11
chr3R	5377120	3.37581	60	ID=FBtr0082118;Name=mura-RC;Parent=FBgn0037705;Alias=CG9381-RC;Dbxref=FlyBase_Annotation_IDs:CG9381-RC,REFSEQ:NM_169292;score_text=Weakly Supported;score=3
chr3R	5399345	2.39912	10	ID=FBtr0082110;Name=CG9399-RA;Parent=FBgn0037715;Dbxref=FlyBase_Annotation_IDs:CG9399-RA,REFSEQ:NM_141656;score_text=Strongly Supported;score=11
chr3R	5455975	1.91572	632	ID=FBtr0082103;Name=Crc-RA;Parent=FBgn0005585;Alias=CG9429-RA;Dbxref=FlyBase_Annotation_IDs:CG9429-RA,REFSEQ:NM_079569;score_text=Strongly Supported;score=11
chr3R	5456570	2.69386	37	ID=FBtr0082103;Name=Crc-RA;Parent=FBgn0005585;Alias=CG9429-RA;Dbxref=FlyBase_Annotation_IDs:CG9429-RA,REFSEQ:NM_079569;score_text=Strongly Supported;score=11
chr3R	5463150	1.92647	179	ID=FBtr0082102;Name=Scm-RA;Parent=FBgn0003334;Alias=FBtr0001499,FBtr0001500,CG9495-RA,Scm[+]R4.1;Dbxref=FlyBase_Annotation_IDs:CG9495-RA,REFSEQ:NM_169299;score_text=Strongly Supported;score=11
chr3R	5531225	3.03939	60	ID=FBtr0082092;Name=CG31352-RA;Parent=FBgn0051352;Alias=CG9489-RA;Dbxref=FlyBase_Annotation_IDs:CG31352-RA,REFSEQ:NM_141673;score_text=Strongly Supported;score=11
chr3R	5536755	2.02608	1	ID=FBtr0082091;Name=trbd-RA;Parent=FBgn0037734;Alias=CG9448-RA;Dbxref=FlyBase_Annotation_IDs:CG9448-RA,REFSEQ:NM_141674;score_text=Strongly Supported;score=11
chr3R	5603850	1.96836	83	ID=FBtr0082136;Name=RpS29-RA;Parent=FBgn0261599;Alias=CG8495-RA;Dbxref=FlyBase_Annotation_IDs:CG8495-RA,REFSEQ:NM_141689;score_text=Strongly Supported;score=15
chr3R	5634860	2.84684	225	ID=FBtr0082155;Name=FBX011-RA;Parent=FBgn0037760;Alias=CG9461-RA;Dbxref=FlyBase_Annotation_IDs:CG9461-RA,REFSEQ:NM_141697;score_text=Strongly Supported;score=11
chr3R	5694395	3.26417	553	ID=FBtr0082151;Name=Teh1-RA;Parent=FBgn0037766;Alias=CG12806-RA;Dbxref=FlyBase_Annotation_IDs:CG12806-RA,REFSEQ:NM_141702;score_text=Strongly Supported;score=11
chr3R	5698140	2.11752	2263	ID=FBtr0112576;Name=CG34360-RA;Parent=FBgn0250818;Dbxref=REFSEQ:NM_001104264,FlyBase_Annotation_IDs:CG34360-RA;score_text=Strongly Supported;score=15
chr3R	5700310	3.0568	93	ID=FBtr0112576;Name=CG34360-RA;Parent=FBgn0250818;Dbxref=REFSEQ:NM_001104264,FlyBase_Annotation_IDs:CG34360-RA;score_text=Strongly Supported;score=15
chr3R	5703600	2.61462	3197	ID=FBtr0112576;Name=CG34360-RA;Parent=FBgn0250818;Dbxref=REFSEQ:NM_001104264,FlyBase_Annotation_IDs:CG34360-RA;score_text=Strongly Supported;score=15
chr3R	5705665	2.88286	5262	ID=FBtr0112576;Name=CG34360-RA;Parent=FBgn0250818;Dbxref=REFSEQ:NM_001104264,FlyBase_Annotation_IDs:CG34360-RA;score_text=Strongly Supported;score=15
chr3R	5707380	2.35258	6977	ID=FBtr0112576;Name=CG34360-RA;Parent=FBgn0250818;Dbxref=REFSEQ:NM_001104264,FlyBase_Annotation_IDs:CG34360-RA;score_text=Strongly Supported;score=15
chr3R	5754525	2.18619	114	ID=FBtr0305157;Name=CG34360-RF;Parent=FBgn0250818;Dbxref=FlyBase_Annotation_IDs:CG34360-RF;score_text=Strongly Supported;score=15
chr3R	5811960	2.28829	183	ID=FBtr0082150;Name=Art4-RA;Parent=FBgn0037770;Alias=Carmer-RA,CG5358-RA;Dbxref=FlyBase_Annotation_IDs:CG5358-RA,REFSEQ:NM_141706;score_text=Strongly Supported;score=11
chr3R	5913110	2.48166	12022	ID=FBtr0082201;Name=CG5361-RA;Parent=FBgn0037786;Dbxref=FlyBase_Annotation_IDs:CG5361-RA,REFSEQ:NM_141721;score_text=Strongly Supported;score=11
chr3R	5915070	2.56022	13982	ID=FBtr0082201;Name=CG5361-RA;Parent=FBgn0037786;Dbxref=FlyBase_Annotation_IDs:CG5361-RA,REFSEQ:NM_141721;score_text=Strongly Supported;score=11
chr3R	5919375	2.10395	14658	ID=FBtr0082200;Name=Fmr1-RE;Parent=FBgn0028734;Alias=CG6203-RE;Dbxref=FlyBase_Annotation_IDs:CG6203-RE,REFSEQ:NM_169326;score_text=Strongly Supported;score=11
chr3R	5935230	2.88676	285	ID=FBtr0082199;Name=Fmr1-RD;Parent=FBgn0028734;Alias=CG6203-RD;Dbxref=FlyBase_Annotation_IDs:CG6203-RD,REFSEQ:NM_169325;score_text=Strongly Supported;score=11
chr3R	5965750	2.10285	258	ID=FBtr0082186;Name=tws-RA;Parent=FBgn0004889;Alias=FBtr0002443,FBtr0002444,CG6235-RA,tws[+]R2.75;Dbxref=FlyBase_Annotation_IDs:CG6235-RA,REFSEQ:NM_057532;score_text=Strongly Supported;score=11
chr3R	5970475	2.27309	54	ID=FBtr0082181;Name=Invadolysin-RA;Parent=FBgn0086359;Alias=CG3953-RA,l(3)IX-14-RA;Dbxref=FlyBase_Annotation_IDs:CG3953-RA,REFSEQ:NM_143815;score_text=Strongly Supported;score=15
chr3R	5996235	3.10614	28	ID=FBtr0082183;Name=Best1-RA;Parent=FBgn0040238;Alias=CG6264-RA;Dbxref=FlyBase_Annotation_IDs:CG6264-RA,REFSEQ:NM_144346;score_text=Weakly Supported;score=3
chr3R	6090560	2.25011	532	ID=FBtr0090030;Name=CG11870-RB;Parent=FBgn0037804;Dbxref=FlyBase_Annotation_IDs:CG11870-RB,REFSEQ:NM_169337;score_text=Strongly Supported;score=15
chr3R	6175925	2.49588	19	ID=FBtr0082237;Name=jumu-RA;Parent=FBgn0015396;Alias=CG4029-RA;Dbxref=FlyBase_Annotation_IDs:CG4029-RA,REFSEQ:NM_079578;score_text=Strongly Supported;score=15
chr3R	6176555	2.12134	649	ID=FBtr0082237;Name=jumu-RA;Parent=FBgn0015396;Alias=CG4029-RA;Dbxref=FlyBase_Annotation_IDs:CG4029-RA,REFSEQ:NM_079578;score_text=Strongly Supported;score=15
chr3R	6177780	1.98785	1874	ID=FBtr0082237;Name=jumu-RA;Parent=FBgn0015396;Alias=CG4029-RA;Dbxref=FlyBase_Annotation_IDs:CG4029-RA,REFSEQ:NM_079578;score_text=Strongly Supported;score=15
chr3R	6178760	2.6275	2854	ID=FBtr0082237;Name=jumu-RA;Parent=FBgn0015396;Alias=CG4029-RA;Dbxref=FlyBase_Annotation_IDs:CG4029-RA,REFSEQ:NM_079578;score_text=Strongly Supported;score=15
chr3R	6180090	2.13244	4184	ID=FBtr0082237;Name=jumu-RA;Parent=FBgn0015396;Alias=CG4029-RA;Dbxref=FlyBase_Annotation_IDs:CG4029-RA,REFSEQ:NM_079578;score_text=Strongly Supported;score=15
chr3R	6182295	3.37236	6389	ID=FBtr0082237;Name=jumu-RA;Parent=FBgn0015396;Alias=CG4029-RA;Dbxref=FlyBase_Annotation_IDs:CG4029-RA,REFSEQ:NM_079578;score_text=Strongly Supported;score=15
chr3R	6182995	2.08971	7089	ID=FBtr0082237;Name=jumu-RA;Parent=FBgn0015396;Alias=CG4029-RA;Dbxref=FlyBase_Annotation_IDs:CG4029-RA,REFSEQ:NM_079578;score_text=Strongly Supported;score=15
chr3R	6214040	3.19907	55	ID=FBtr0305151;Name=cwo-RB;Parent=FBgn0259938;Dbxref=FlyBase_Annotation_IDs:CG17100-RB;score_text=Moderately Supported;score=7
chr3R	6241830	2.03338	64	ID=FBtr0082258;Name=CG6345-RA;Parent=FBgn0037816;Dbxref=FlyBase_Annotation_IDs:CG6345-RA,REFSEQ:NM_141745;score_text=Strongly Supported;score=11
chr3R	6425825	2.23111	5567	ID=FBtr0082253;Name=hth-RD;Parent=FBgn0001235;Alias=CG17117-RD,hth:1-RF,CG17117-RA,hth-RA;Dbxref=FlyBase_Annotation_IDs:CG17117-RD,REFSEQ:NM_169348;score_text=Weakly Supported;score=3
chr3R	6440210	3.79266	237	ID=FBtr0082254;Name=hth-RB;Parent=FBgn0001235;Alias=CG17117-RB,hth:1-RC;Dbxref=FlyBase_Annotation_IDs:CG17117-RB,REFSEQ:NM_057229;score_text=Weakly Supported;score=3
chr3R	6442835	3.49134	2862	ID=FBtr0082254;Name=hth-RB;Parent=FBgn0001235;Alias=CG17117-RB,hth:1-RC;Dbxref=FlyBase_Annotation_IDs:CG17117-RB,REFSEQ:NM_057229;score_text=Weakly Supported;score=3
chr3R	6443640	2.35377	3667	ID=FBtr0082254;Name=hth-RB;Parent=FBgn0001235;Alias=CG17117-RB,hth:1-RC;Dbxref=FlyBase_Annotation_IDs:CG17117-RB,REFSEQ:NM_057229;score_text=Weakly Supported;score=3
chr3R	6448050	2.35787	8077	ID=FBtr0082254;Name=hth-RB;Parent=FBgn0001235;Alias=CG17117-RB,hth:1-RC;Dbxref=FlyBase_Annotation_IDs:CG17117-RB,REFSEQ:NM_057229;score_text=Weakly Supported;score=3
chr3R	6452635	2.68346	11751	ID=FBtr0100454;Name=hth-RE;Parent=FBgn0001235;Alias=hth-RD,hth:1-RG,CG17117-RD;Dbxref=FlyBase_Annotation_IDs:CG17117-RE,REFSEQ:NM_001014613;score_text=Strongly Supported;score=11
chr3R	6490960	3.12907	8792	ID=FBtr0112500;Name=CG34304-RA;Parent=FBgn0085333;Dbxref=FlyBase_Annotation_IDs:CG34304-RA,REFSEQ:NM_001104269;score_text=Weakly Supported;score=0
chr3R	6500970	2.19663	1922	ID=FBtr0082323;Name=CG6465-RA;Parent=FBgn0037818;Dbxref=FlyBase_Annotation_IDs:CG6465-RA,REFSEQ:NM_141747;score_text=Strongly Supported;score=11
chr3R	6586965	2.01242	67	ID=FBtr0301310;Name=Cap-H2-RE;Parent=FBgn0037831;Dbxref=REFSEQ:NM_141757,FlyBase_Annotation_IDs:CG14685-RE;score_text=Strongly Supported;score=15
chr3R	6652660	3.41695	141	ID=FBtr0301933;Name=Cad86C-RC;Parent=FBgn0261053;Alias=CG42601-RC;Dbxref=REFSEQ:NM_176458,FlyBase_Annotation_IDs:CG42601-RC;score_text=Moderately Supported;score=7
chr3R	6694327	1.97034	52	ID=FBtr0082291;Name=SelR-RB;Parent=FBgn0037847;Dbxref=FlyBase_Annotation_IDs:CG6584-RB,REFSEQ:NM_169370;score_text=Strongly Supported;score=11
chr3R	6712790	2.70936	1521	ID=FBtr0082325;Name=CG4674-RA;Parent=FBgn0037856;Dbxref=FlyBase_Annotation_IDs:CG4674-RA,REFSEQ:NM_141780;score_text=Strongly Supported;score=15
chr3R	6715205	3.12917	105	ID=FBtr0082331;Name=Adk3-RA;Parent=FBgn0042094;Alias=CG6612-RA;Dbxref=FlyBase_Annotation_IDs:CG6612-RA,REFSEQ:NM_079588;score_text=Strongly Supported;score=11
chr3R	6982780	3.57552	42	ID=FBtr0082338;Name=Ugt86Da-RA;Parent=FBgn0040259;Alias=CG18578-RA;Dbxref=FlyBase_Annotation_IDs:CG18578-RA,REFSEQ:NM_144369;score_text=Strongly Supported;score=15
chr3R	7042035	2.32357	2	ID=FBtr0082369;Name=RpS25-RA;Parent=FBgn0086472;Alias=CG6684-RA;Dbxref=FlyBase_Annotation_IDs:CG6684-RA,REFSEQ:NM_079591;score_text=Strongly Supported;score=11
chr3R	7047460	2.78194	99	ID=FBtr0082367;Name=CG6693-RA;Parent=FBgn0037878;Dbxref=FlyBase_Annotation_IDs:CG6693-RA,REFSEQ:NM_141795;score_text=Strongly Supported;score=11
chr3R	7087045	2.11658	17039	ID=FBtr0082358;Name=CG5214-RA;Parent=FBgn0037891;Dbxref=FlyBase_Annotation_IDs:CG5214-RA,REFSEQ:NM_141807;score_text=Strongly Supported;score=15
chr3R	7094990	2.48847	24984	ID=FBtr0082358;Name=CG5214-RA;Parent=FBgn0037891;Dbxref=FlyBase_Annotation_IDs:CG5214-RA,REFSEQ:NM_141807;score_text=Strongly Supported;score=15
chr3R	7128870	3.45902	2460	ID=FBtr0082359;Name=CG31386-RA;Parent=FBgn0051386;Dbxref=FlyBase_Annotation_IDs:CG31386-RA,REFSEQ:NM_169384;score_text=Strongly Supported;score=10
chr3R	7178955	3.42744	102	ID=FBtr0301426;Name=KP78a-RB;Parent=FBgn0026064;Dbxref=REFSEQ:NM_141809,FlyBase_Annotation_IDs:CG6715-RB;score_text=Strongly Supported;score=11
chr3R	7197890	1.90721	620	ID=FBtr0304605;Name=pros-RJ;Parent=FBgn0004595;Dbxref=FlyBase_Annotation_IDs:CG17228-RJ;score_text=Moderately Supported;score=7
chr3R	7392770	1.94596	1	ID=FBtr0100323;Name=CG6783-RC;Parent=FBgn0037913;Alias=CG31305-RJ,CG6783-RJ;Dbxref=FlyBase_Annotation_IDs:CG6783-RC,REFSEQ:NM_001032008;score_text=Strongly Supported;score=11
chr3R	7394905	3.41145	67	ID=FBtr0302027;Name=CG14709-RB;Parent=FBgn0025701;Dbxref=REFSEQ:NM_141829,FlyBase_Annotation_IDs:CG14709-RB;score_text=Strongly Supported;score=15
chr3R	7430605	2.68885	132	ID=FBtr0082454;Name=Jupiter-RE;Parent=FBgn0051363;Alias=CG31363-RE;Dbxref=FlyBase_Annotation_IDs:CG31363-RE,REFSEQ:NM_169408;score_text=Weakly Supported;score=3
chr3R	7445655	2.01437	1	ID=FBtr0082452;Name=Jupiter-RD;Parent=FBgn0051363;Alias=CG31363-RD;Dbxref=FlyBase_Annotation_IDs:CG31363-RD,REFSEQ:NM_169404;score_text=Strongly Supported;score=11
chr3R	7474740	2.04135	1678	ID=FBtr0300547;Name=Csk-RI;Parent=FBgn0262081;Dbxref=FlyBase_Annotation_IDs:CG42317-RI,REFSEQ:NM_169414;score_text=Weakly Supported;score=3
chr3R	7481810	2.23357	65	ID=FBtr0299789;Name=CG42327-RE;Parent=FBgn0259227;Dbxref=FlyBase_Annotation_IDs:CG42327-RE,REFSEQ:NM_001043241;score_text=Strongly Supported;score=15
chr3R	7491400	2.52983	8541	ID=FBtr0082423;Name=CG14715-RA;Parent=FBgn0037930;Dbxref=FlyBase_Annotation_IDs:CG14715-RA,REFSEQ:NM_141844;score_text=Strongly Supported;score=15
chr3R	7520625	2.16615	626	ID=FBtr0082435;Name=Fer3-RA;Parent=FBgn0037937;Alias=CG6913-RA;Dbxref=FlyBase_Annotation_IDs:CG6913-RA,REFSEQ:NM_079598;score_text=Strongly Supported;score=10
chr3R	7586740	3.93403	940	ID=FBtr0082535;Name=Lk6-RB;Parent=FBgn0017581;Alias=CG17342-RB;Dbxref=FlyBase_Annotation_IDs:CG17342-RB,REFSEQ:NM_169423;score_text=Strongly Supported;score=11
chr3R	7589575	2.86091	604	ID=FBtr0082534;Name=Lk6-RA;Parent=FBgn0017581;Alias=CG17342-RA;Dbxref=FlyBase_Annotation_IDs:CG17342-RA,REFSEQ:NM_143729;score_text=Strongly Supported;score=11
chr3R	7590205	2.70605	26	ID=FBtr0082534;Name=Lk6-RA;Parent=FBgn0017581;Alias=CG17342-RA;Dbxref=FlyBase_Annotation_IDs:CG17342-RA,REFSEQ:NM_143729;score_text=Strongly Supported;score=11
chr3R	7599725	2.98103	2453	ID=FBtr0082533;Name=l(3)neo38-RA;Parent=FBgn0086910;Alias=CG6930-RA;Dbxref=FlyBase_Annotation_IDs:CG6930-RA,REFSEQ:NM_141856;score_text=Strongly Supported;score=11
chr3R	7601125	2.52062	2946	ID=FBtr0110877;Name=l(3)neo38-RC;Parent=FBgn0086910;Alias=CG6930-RB,CG6930-RC;Dbxref=FlyBase_Annotation_IDs:CG6930-RC,REFSEQ:NM_001043244;score_text=Weakly Supported;score=3
chr3R	7606165	2.8563	1339	ID=FBtr0305186;Name=l(3)neo38-RD;Parent=FBgn0086910;Dbxref=FlyBase_Annotation_IDs:CG6930-RD;score_text=Strongly Supported;score=11
chr3R	7645295	2.48991	64	ID=FBtr0082474;Name=CoVa-RB;Parent=FBgn0019624;Alias=CG14724-RB;Dbxref=FlyBase_Annotation_IDs:CG14724-RB,REFSEQ:NM_169436;score_text=Moderately Supported;score=7
chr3R	7712985	2.34869	98	ID=FBtr0082515;Name=mthl5-RA;Parent=FBgn0037960;Alias=CG6965-RA,CG6965-RB;Dbxref=FlyBase_Annotation_IDs:CG6965-RA,REFSEQ:NM_141869;score_text=Strongly Supported;score=11
chr3R	7774900	2.42378	502	ID=FBtr0082479;Name=CG31211-RA;Parent=FBgn0051211;Dbxref=FlyBase_Annotation_IDs:CG31211-RA,REFSEQ:NM_141874;score_text=Strongly Supported;score=15
chr3R	7782810	1.97169	296	ID=FBtr0082512;Name=Hsp70Aa-RA;Parent=FBgn0013275;Alias=CG31366-RA;Dbxref=FlyBase_Annotation_IDs:CG31366-RA,REFSEQ:NM_169441;score_text=Strongly Supported;score=11
chr3R	7818965	2.08107	31	ID=FBtr0082490;Name=mfas-RC;Parent=FBgn0260745;Alias=CG3359-RC;Dbxref=FlyBase_Annotation_IDs:CG3359-RC,REFSEQ:NM_079600;score_text=Weakly Supported;score=3
chr3R	7906500	1.97469	3302	ID=FBtr0300351;Name=CG14741-RB;Parent=FBgn0037989;Dbxref=REFSEQ:NM_169450,FlyBase_Annotation_IDs:CG14741-RB;score_text=Weakly Supported;score=3
chr3R	8070370	2.21411	5539	ID=FBtr0082617;Name=Cyp313a3-RA;Parent=FBgn0038007;Alias=CG10093-RA;Dbxref=FlyBase_Annotation_IDs:CG10093-RA,REFSEQ:NM_141913;score_text=Strongly Supported;score=11
chr3R	8104845	2.97038	1987	ID=FBtr0082563;Name=svp-RA;Parent=FBgn0003651;Dbxref=FlyBase_Annotation_IDs:CG11502-RA,REFSEQ:NM_169458;score_text=Moderately Supported;score=7
chr3R	8106770	2.65448	62	ID=FBtr0082563;Name=svp-RA;Parent=FBgn0003651;Dbxref=FlyBase_Annotation_IDs:CG11502-RA,REFSEQ:NM_169458;score_text=Moderately Supported;score=7
chr3R	8195022	2.29248	35	ID=FBtr0082607;Name=GstD1-RA;Parent=FBgn0001149;Alias=CG10045-RA;Dbxref=FlyBase_Annotation_IDs:CG10045-RA,REFSEQ:NM_079602;score_text=Strongly Supported;score=11
chr3R	8208410	3.34379	2	ID=FBtr0082606;Name=CG10035-RA;Parent=FBgn0038028;Dbxref=FlyBase_Annotation_IDs:CG10035-RA,REFSEQ:NM_141925;score_text=Strongly Supported;score=11
chr3R	8274840	2.46789	178	ID=FBtr0082632;Name=CG18549-RA;Parent=FBgn0038053;Dbxref=FlyBase_Annotation_IDs:CG18549-RA,REFSEQ:NM_141946;score_text=Strongly Supported;score=15
chr3R	8472100	1.98232	1682	ID=FBtr0082648;Name=CG6234-RA;Parent=FBgn0038071;Dbxref=FlyBase_Annotation_IDs:CG6234-RA,REFSEQ:NM_141963;score_text=Strongly Supported;score=15
chr3R	8473885	2.02742	103	ID=FBtr0082648;Name=CG6234-RA;Parent=FBgn0038071;Dbxref=FlyBase_Annotation_IDs:CG6234-RA,REFSEQ:NM_141963;score_text=Strongly Supported;score=15
chr3R	8475180	2.04751	1398	ID=FBtr0082648;Name=CG6234-RA;Parent=FBgn0038071;Dbxref=FlyBase_Annotation_IDs:CG6234-RA,REFSEQ:NM_141963;score_text=Strongly Supported;score=15
chr3R	8837430	2.31926	42	ID=FBtr0100161;Name=CtBP-RE;Parent=FBgn0020496;Alias=Isoform A;Dbxref=FlyBase_Annotation_IDs:CG7583-RE,REFSEQ:NM_001014617;score_text=Strongly Supported;score=15
chr3R	8838270	2.47609	783	ID=FBtr0082700;Name=CtBP-RC;Parent=FBgn0020496;Alias=CG7583-RC;Dbxref=FlyBase_Annotation_IDs:CG7583-RC,REFSEQ:NM_169491;score_text=Moderately Supported;score=7
chr3R	8838795	2.55287	1308	ID=FBtr0082700;Name=CtBP-RC;Parent=FBgn0020496;Alias=CG7583-RC;Dbxref=FlyBase_Annotation_IDs:CG7583-RC,REFSEQ:NM_169491;score_text=Moderately Supported;score=7
chr3R	8877295	2.13675	123	ID=FBtr0082715;Name=CG7966-RA;Parent=FBgn0038115;Alias=CG7966-RB;Dbxref=FlyBase_Annotation_IDs:CG7966-RA,REFSEQ:NM_141999;score_text=Strongly Supported;score=11
chr3R	8877995	2.0381	17	ID=FBtr0082709;Name=pic-RA;Parent=FBgn0260962;Alias=CG7769-RA,DDB1-RA;Dbxref=FlyBase_Annotation_IDs:CG7769-RA,REFSEQ:NM_142000;score_text=Strongly Supported;score=15
chr3R	8890070	4.12926	6589	ID=FBtr0082711;Name=sim-RB;Parent=FBgn0004666;Alias=CG7771-RB,sim-RC;Dbxref=FlyBase_Annotation_IDs:CG7771-RB,REFSEQ:NM_169495;score_text=Moderately Supported;score=7
chr3R	8891120	2.90021	7004	ID=FBtr0082710;Name=sim-RA;Parent=FBgn0004666;Alias=CG7771-RA;Dbxref=FlyBase_Annotation_IDs:CG7771-RA,REFSEQ:NM_079616;score_text=Strongly Supported;score=14
chr3R	8900465	2.87786	2341	ID=FBtr0082710;Name=sim-RA;Parent=FBgn0004666;Alias=CG7771-RA;Dbxref=FlyBase_Annotation_IDs:CG7771-RA,REFSEQ:NM_079616;score_text=Strongly Supported;score=14
chr3R	8904175	2.27437	6051	ID=FBtr0082710;Name=sim-RA;Parent=FBgn0004666;Alias=CG7771-RA;Dbxref=FlyBase_Annotation_IDs:CG7771-RA,REFSEQ:NM_079616;score_text=Strongly Supported;score=14
chr3R	9084565	1.97794	25	ID=FBtr0082780;Name=Ace-RA;Parent=FBgn0000024;Dbxref=FlyBase_Annotation_IDs:CG17907-RA,REFSEQ:NM_057605;score_text=Weakly Supported;score=3
chr3R	9190825	2.59133	164	ID=FBtr0082747;Name=CG8790-RB;Parent=FBgn0027610;Dbxref=FlyBase_Annotation_IDs:CG8790-RB,REFSEQ:NM_169510;score_text=Strongly Supported;score=15
chr3R	9208465	2.49458	79	ID=FBtr0082752;Name=Droj2-RB;Parent=FBgn0038145;Alias=CG8863-RB;Dbxref=FlyBase_Annotation_IDs:CG8863-RB,REFSEQ:NM_169519;score_text=Moderately Supported;score=7
chr3R	9229080	2.12262	309	ID=FBtr0100020;Name=CG33977-RA;Parent=FBgn0053977;Dbxref=FlyBase_Annotation_IDs:CG33977-RA,REFSEQ:NM_001038962;score_text=Strongly Supported;score=11
chr3R	9230620	2.15309	30	ID=FBtr0082759;Name=yellow-e3-RA;Parent=FBgn0038150;Alias=CG17045-RA;Dbxref=FlyBase_Annotation_IDs:CG17045-RA,REFSEQ:NM_142031;score_text=Strongly Supported;score=11
chr3R	9260650	2.29657	54	ID=FBtr0082793;Name=yrt-RA;Parent=FBgn0004049;Alias=CG9764-RA;Dbxref=FlyBase_Annotation_IDs:CG9764-RA,REFSEQ:NM_142034;score_text=Strongly Supported;score=11
chr3R	9470825	2.4769	1174	ID=FBtr0082857;Name=sqd-RD;Parent=FBgn0086897;Alias=CG16901-RD;Dbxref=FlyBase_Annotation_IDs:CG16901-RD,REFSEQ:NM_206481;score_text=Strongly Supported;score=11
chr3R	9471770	2.10549	229	ID=FBtr0082857;Name=sqd-RD;Parent=FBgn0086897;Alias=CG16901-RD;Dbxref=FlyBase_Annotation_IDs:CG16901-RD,REFSEQ:NM_206481;score_text=Strongly Supported;score=11
chr3R	9472715	2.1877	28	ID=FBtr0082796;Name=rin-RA;Parent=FBgn0015778;Alias=CG9412-RA;Dbxref=FlyBase_Annotation_IDs:CG9412-RA,REFSEQ:NM_169533;score_text=Moderately Supported;score=7
chr3R	9486225	1.94787	16	ID=FBtr0082851;Name=Hrb87F-RA;Parent=FBgn0004237;Alias=FBtr0000496,FBtr0000497,CG12749-RA,Hrb87F[+]R2.3;Dbxref=FlyBase_Annotation_IDs:CG12749-RA,REFSEQ:NM_057459;score_text=Strongly Supported;score=11
chr3R	9487240	2.1083	75	ID=FBtr0082804;Name=B52-RF;Parent=FBgn0004587;Alias=CG10851-RF;Dbxref=FlyBase_Annotation_IDs:CG10851-RF,REFSEQ:NM_176493;score_text=Strongly Supported;score=15
chr3R	9510025	3.2235	345	ID=FBtr0082817;Name=flfl-RB;Parent=FBgn0024555;Alias=CG9351-RB;Dbxref=FlyBase_Annotation_IDs:CG9351-RB,REFSEQ:NM_169548;score_text=Strongly Supported;score=15
chr3R	9540965	3.03731	20	ID=FBtr0112624;Name=CG34383-RE;Parent=FBgn0085412;Dbxref=REFSEQ:NM_001104308,FlyBase_Annotation_IDs:CG34383-RE;score_text=Strongly Supported;score=15
chr3R	9620520	2.74827	12158	ID=FBtr0082833;Name=Dip-B-RB;Parent=FBgn0000454;Alias=CG9285-RB;Dbxref=FlyBase_Annotation_IDs:CG9285-RB,REFSEQ:NM_169557;score_text=Moderately Supported;score=7
chr3R	9638545	3.68554	293	ID=FBtr0299997;Name=tal-1A-RB;Parent=FBgn0259730;Alias=CG42384-RB;Dbxref=FlyBase_Annotation_IDs:CG42384-RB,REFSEQ:NM_001144578;score_text=Strongly Supported;score=13
chr3R	9640960	1.9457	2122	ID=FBtr0299997;Name=tal-1A-RB;Parent=FBgn0259730;Alias=CG42384-RB;Dbxref=FlyBase_Annotation_IDs:CG42384-RB,REFSEQ:NM_001144578;score_text=Strongly Supported;score=13
chr3R	9663500	2.08157	208	ID=FBtr0082883;Name=Nsf2-RA;Parent=FBgn0013998;Alias=CG33101-RA;Dbxref=FlyBase_Annotation_IDs:CG33101-RA,REFSEQ:NM_176499;score_text=Strongly Supported;score=11
chr3R	9700950	2.53636	312	ID=FBtr0082880;Name=E5-RA;Parent=FBgn0008646;Alias=CG9930-RA;Dbxref=FlyBase_Annotation_IDs:CG9930-RA,REFSEQ:NM_080086;score_text=Strongly Supported;score=11
chr3R	9703050	4.30679	2412	ID=FBtr0082880;Name=E5-RA;Parent=FBgn0008646;Alias=CG9930-RA;Dbxref=FlyBase_Annotation_IDs:CG9930-RA,REFSEQ:NM_080086;score_text=Strongly Supported;score=11
chr3R	9727375	3.94708	206	ID=FBtr0082863;Name=ems-RA;Parent=FBgn0000576;Dbxref=FlyBase_Annotation_IDs:CG2988-RA,REFSEQ:NM_169560;score_text=Strongly Supported;score=15
chr3R	9797585	2.15223	65	ID=FBtr0301632;Name=rdx-RA;Parent=FBgn0086364;Alias=FBtr0082874,CG9924-RA,FBtr0082871,CG9924-RA,CG9924-RG;Dbxref=FlyBase_Annotation_IDs:CG12537-RA,REFSEQ:NM_169565;score_text=Strongly Supported;score=11
chr3R	9809590	2.96956	507	ID=FBtr0100361;Name=rdx-RE;Parent=FBgn0086364;Alias=FBtr0100361,CG9924-RE,CG9924-RE;Dbxref=FlyBase_Annotation_IDs:CG12537-RE,REFSEQ:NM_142069;score_text=Strongly Supported;score=11
chr3R	9815365	1.98783	6282	ID=FBtr0100361;Name=rdx-RE;Parent=FBgn0086364;Alias=FBtr0100361,CG9924-RE,CG9924-RE;Dbxref=FlyBase_Annotation_IDs:CG12537-RE,REFSEQ:NM_142069;score_text=Strongly Supported;score=11
chr3R	9843540	3.49633	8141	ID=FBtr0100852;Name=rdx-RD;Parent=FBgn0086364;Alias=FBtr0082873,CG9924-RD,CG9924-RD,CG9924-RF;Dbxref=FlyBase_Annotation_IDs:CG12537-RD,REFSEQ:NM_169564;score_text=Strongly Supported;score=11
chr3R	9877402	2.15333	5288	ID=FBtr0082886;Name=foxo-RB;Parent=FBgn0038197;Dbxref=FlyBase_Annotation_IDs:CG3143-RB,REFSEQ:NM_206483;score_text=Strongly Supported;score=15
chr3R	9881795	2.2946	895	ID=FBtr0082886;Name=foxo-RB;Parent=FBgn0038197;Dbxref=FlyBase_Annotation_IDs:CG3143-RB,REFSEQ:NM_206483;score_text=Strongly Supported;score=15
chr3R	9934260	3.46294	382	ID=FBtr0082914;Name=CG12402-RA;Parent=FBgn0038202;Dbxref=FlyBase_Annotation_IDs:CG12402-RA,REFSEQ:NM_142078;score_text=Strongly Supported;score=11
chr3R	10104570	3.00822	8053	ID=FBtr0082947;Name=trx-RA;Parent=FBgn0003862;Alias=FBtr0000925,FBtr0000926,CG8651-RA,trx[+]R14.2;Dbxref=FlyBase_Annotation_IDs:CG8651-RA,REFSEQ:NM_134282;score_text=Strongly Supported;score=11
chr3R	10108560	2.68756	4063	ID=FBtr0082947;Name=trx-RA;Parent=FBgn0003862;Alias=FBtr0000925,FBtr0000926,CG8651-RA,trx[+]R14.2;Dbxref=FlyBase_Annotation_IDs:CG8651-RA,REFSEQ:NM_134282;score_text=Strongly Supported;score=11
chr3R	10109680	2.90422	2943	ID=FBtr0082947;Name=trx-RA;Parent=FBgn0003862;Alias=FBtr0000925,FBtr0000926,CG8651-RA,trx[+]R14.2;Dbxref=FlyBase_Annotation_IDs:CG8651-RA,REFSEQ:NM_134282;score_text=Strongly Supported;score=11
chr3R	10111010	3.12086	1613	ID=FBtr0082947;Name=trx-RA;Parent=FBgn0003862;Alias=FBtr0000925,FBtr0000926,CG8651-RA,trx[+]R14.2;Dbxref=FlyBase_Annotation_IDs:CG8651-RA,REFSEQ:NM_134282;score_text=Strongly Supported;score=11
chr3R	10112165	3.5075	458	ID=FBtr0082947;Name=trx-RA;Parent=FBgn0003862;Alias=FBtr0000925,FBtr0000926,CG8651-RA,trx[+]R14.2;Dbxref=FlyBase_Annotation_IDs:CG8651-RA,REFSEQ:NM_134282;score_text=Strongly Supported;score=11
chr3R	10141985	2.02952	220	ID=FBtr0082929;Name=pr-set7-RA;Parent=FBgn0011474;Alias=CG3307-RA;Dbxref=FlyBase_Annotation_IDs:CG3307-RA,REFSEQ:NM_142097;score_text=Strongly Supported;score=15
chr3R	10152205	2.01971	199	ID=FBtr0273391;Name=CG8538-RB;Parent=FBgn0038223;Dbxref=FlyBase_Annotation_IDs:CG8538-RB,REFSEQ:NM_142098;score_text=Strongly Supported;score=11
chr3R	10172662	2.19426	14799	ID=FBtr0082943;Name=CG31320-RA;Parent=FBgn0051320;Dbxref=FlyBase_Annotation_IDs:CG31320-RA,REFSEQ:NM_169581;score_text=Strongly Supported;score=11
chr3R	10199420	2.5949	747	ID=FBtr0082941;Name=NK7.1-RA;Parent=FBgn0024321;Alias=CG8524-RA;Dbxref=FlyBase_Annotation_IDs:CG8524-RA,REFSEQ:NM_142100;score_text=Weakly Supported;score=3
chr3R	10208345	2.21307	924	ID=FBtr0082940;Name=soti-RA;Parent=FBgn0038225;Alias=CG8489-RA;Dbxref=FlyBase_Annotation_IDs:CG8489-RA,REFSEQ:NM_142101;score_text=Strongly Supported;score=11
chr3R	10337320	2.00945	94	ID=FBtr0082987;Name=HtrA2-RA;Parent=FBgn0038233;Alias=CG8464-RA;Dbxref=FlyBase_Annotation_IDs:CG8464-RA,REFSEQ:NM_142109;score_text=Strongly Supported;score=11
chr3R	10395280	2.53007	83	ID=FBtr0082980;Name=Cys-RA;Parent=FBgn0004629;Dbxref=FlyBase_Annotation_IDs:CG8050-RA,REFSEQ:NM_057508;score_text=Strongly Supported;score=11
chr3R	10401107	2.10378	463	ID=FBtr0082978;Name=CG7987-RA;Parent=FBgn0038244;Dbxref=FlyBase_Annotation_IDs:CG7987-RA,REFSEQ:NM_142118;score_text=Strongly Supported;score=11
chr3R	10413200	2.08421	4985	ID=FBtr0082958;Name=stumps-RA;Parent=FBgn0020299;Dbxref=FlyBase_Annotation_IDs:CG31317-RA,REFSEQ:NM_169588;score_text=Moderately Supported;score=7
chr3R	10416805	2.05369	1380	ID=FBtr0082958;Name=stumps-RA;Parent=FBgn0020299;Dbxref=FlyBase_Annotation_IDs:CG31317-RA,REFSEQ:NM_169588;score_text=Moderately Supported;score=7
chr3R	10435320	2.35705	51	ID=FBtr0082960;Name=CG14853-RB;Parent=FBgn0038246;Dbxref=FlyBase_Annotation_IDs:CG14853-RB,REFSEQ:NM_142119;score_text=Strongly Supported;score=15
chr3R	10451455	2.46253	6	ID=FBtr0082962;Name=His4r-RA;Parent=FBgn0013981;Alias=CG3379-RA;Dbxref=FlyBase_Annotation_IDs:CG3379-RA,REFSEQ:NM_169592;score_text=Strongly Supported;score=15
chr3R	10481100	3.10496	208	ID=FBtr0304678;Name=l(3)L1231-RC;Parent=FBgn0086686;Dbxref=FlyBase_Annotation_IDs:CG7832-RC;score_text=Weakly Supported;score=3
chr3R	10505407	2.40535	16242	ID=FBtr0082969;Name=CG3509-RA;Parent=FBgn0038252;Dbxref=FlyBase_Annotation_IDs:CG3509-RA,REFSEQ:NM_142126;score_text=Strongly Supported;score=13
chr3R	10522995	3.18064	62	ID=FBtr0301498;Name=Neu3-RC;Parent=FBgn0051314;Dbxref=REFSEQ:NM_001032403,FlyBase_Annotation_IDs:CG7649-RC;score_text=Weakly Supported;score=3
chr3R	10540110	2.74559	9868	ID=FBtr0100008;Name=kibra-RA;Parent=FBgn0262127;Alias=CG7552-RA,CG33967-RA;Dbxref=FlyBase_Annotation_IDs:CG33967-RA,REFSEQ:NM_001038966;score_text=Strongly Supported;score=11
[truncated: 1,014 more rows]

## Sheet: CBP GD7
Chromosome	Peak_position	CBP_gd7_Peak_value	Distance_closest_TSS	Gene
chr2L	28210	2.53592	3059	ID=FBtr0113008;Name=Ir21a-RB;Parent=FBgn0031209;Alias=CG2657-RB;Dbxref=FlyBase_Annotation_IDs:CG2657-RB,REFSEQ:NM_001103573;score_text=Weakly Supported;score=2
chr2L	89320	3.10852	1938	ID=FBtr0290323;Name=net-RB;Parent=FBgn0002931;Dbxref=FlyBase_Annotation_IDs:CG11450-RB,REFSEQ:NM_080081;score_text=Strongly Supported;score=11
chr2L	91490	2.89276	3262	ID=FBtr0078103;Name=CG11376-RA;Parent=FBgn0031216;Dbxref=FlyBase_Annotation_IDs:CG11376-RA,REFSEQ:NM_134645;score_text=Moderately Supported;score=7
chr2L	161805	3.78137	2765	ID=FBtr0078122;Name=spen-RA;Parent=FBgn0016977;Alias=CG18497-RA;Dbxref=FlyBase_Annotation_IDs:CG18497-RA,REFSEQ:NM_164374;score_text=Strongly Supported;score=15
chr2L	166425	2.86241	7385	ID=FBtr0078122;Name=spen-RA;Parent=FBgn0016977;Alias=CG18497-RA;Dbxref=FlyBase_Annotation_IDs:CG18497-RA,REFSEQ:NM_164374;score_text=Strongly Supported;score=15
chr2L	220570	2.09871	1376	ID=FBtr0078145;Name=kis-RB;Parent=FBgn0086902;Alias=CG3696-RB,CT12335;Dbxref=FlyBase_Annotation_IDs:CG3696-RB,REFSEQ:NM_164376;score_text=Strongly Supported;score=11
chr2L	222145	3.24328	199	ID=FBtr0078145;Name=kis-RB;Parent=FBgn0086902;Alias=CG3696-RB,CT12335;Dbxref=FlyBase_Annotation_IDs:CG3696-RB,REFSEQ:NM_164376;score_text=Strongly Supported;score=11
chr2L	223265	2.80333	1319	ID=FBtr0078145;Name=kis-RB;Parent=FBgn0086902;Alias=CG3696-RB,CT12335;Dbxref=FlyBase_Annotation_IDs:CG3696-RB,REFSEQ:NM_164376;score_text=Strongly Supported;score=11
chr2L	224280	2.47639	2334	ID=FBtr0078145;Name=kis-RB;Parent=FBgn0086902;Alias=CG3696-RB,CT12335;Dbxref=FlyBase_Annotation_IDs:CG3696-RB,REFSEQ:NM_164376;score_text=Strongly Supported;score=11
chr2L	249305	2.6996	1490	ID=FBtr0078144;Name=kis-RA;Parent=FBgn0086902;Alias=CG3696-RA,CT41609.2,CT1299.2;Dbxref=FlyBase_Annotation_IDs:CG3696-RA,REFSEQ:NM_078717;score_text=Strongly Supported;score=11
chr2L	250705	1.99739	90	ID=FBtr0078144;Name=kis-RA;Parent=FBgn0086902;Alias=CG3696-RA,CT41609.2,CT1299.2;Dbxref=FlyBase_Annotation_IDs:CG3696-RA,REFSEQ:NM_078717;score_text=Strongly Supported;score=11
chr2L	282555	2.04617	726	ID=FBtr0078137;Name=CG11601-RA;Parent=FBgn0031244;Dbxref=FlyBase_Annotation_IDs:CG11601-RA,REFSEQ:NM_134669;score_text=Strongly Supported;score=11
chr2L	431130	2.23375	123	ID=FBtr0078059;Name=ex-RA;Parent=FBgn0004583;Dbxref=FlyBase_Annotation_IDs:CG4114-RA,REFSEQ:NM_057492;score_text=Strongly Supported;score=15
chr2L	441945	2.2686	9357	ID=FBtr0304741;Name=crq-RC;Parent=FBgn0015924;Dbxref=FlyBase_Annotation_IDs:CG4280-RC;score_text=Weakly Supported;score=3
chr2L	481005	2.32634	1323	ID=FBtr0078083;Name=cbt-RA;Parent=FBgn0043364;Alias=cabut-RA,CG4427-RA,EP2237-RA;Dbxref=FlyBase_Annotation_IDs:CG4427-RA,REFSEQ:NM_164384;score_text=Strongly Supported;score=11
chr2L	490770	2.74113	11088	ID=FBtr0078083;Name=cbt-RA;Parent=FBgn0043364;Alias=cabut-RA,CG4427-RA,EP2237-RA;Dbxref=FlyBase_Annotation_IDs:CG4427-RA,REFSEQ:NM_164384;score_text=Strongly Supported;score=11
chr2L	510720	2.31822	12747	ID=FBtr0078063;Name=ush-RA;Parent=FBgn0003963;Dbxref=FlyBase_Annotation_IDs:CG2762-RA,REFSEQ:NM_057432;score_text=Strongly Supported;score=15
chr2L	516810	2.25791	6657	ID=FBtr0078063;Name=ush-RA;Parent=FBgn0003963;Dbxref=FlyBase_Annotation_IDs:CG2762-RA,REFSEQ:NM_057432;score_text=Strongly Supported;score=15
chr2L	518700	3.69916	4767	ID=FBtr0078063;Name=ush-RA;Parent=FBgn0003963;Dbxref=FlyBase_Annotation_IDs:CG2762-RA,REFSEQ:NM_057432;score_text=Strongly Supported;score=15
chr2L	521185	2.62402	2282	ID=FBtr0078063;Name=ush-RA;Parent=FBgn0003963;Dbxref=FlyBase_Annotation_IDs:CG2762-RA,REFSEQ:NM_057432;score_text=Strongly Supported;score=15
chr2L	522340	2.22954	1127	ID=FBtr0078063;Name=ush-RA;Parent=FBgn0003963;Dbxref=FlyBase_Annotation_IDs:CG2762-RA,REFSEQ:NM_057432;score_text=Strongly Supported;score=15
chr2L	523180	2.73499	287	ID=FBtr0078063;Name=ush-RA;Parent=FBgn0003963;Dbxref=FlyBase_Annotation_IDs:CG2762-RA,REFSEQ:NM_057432;score_text=Strongly Supported;score=15
chr2L	594860	3.15893	50	ID=FBtr0114568;Name=Gsc-RB;Parent=FBgn0010323;Dbxref=FlyBase_Annotation_IDs:CG2851-RB,REFSEQ:NM_001144290;score_text=Strongly Supported;score=10
chr2L	701925	3.07075	13043	ID=FBtr0078045;Name=ds-RA;Parent=FBgn0000497;Alias=CG17941-RA;Dbxref=FlyBase_Annotation_IDs:CG17941-RA,REFSEQ:NM_078722;score_text=Strongly Supported;score=11
chr2L	708470	2.30789	6498	ID=FBtr0078045;Name=ds-RA;Parent=FBgn0000497;Alias=CG17941-RA;Dbxref=FlyBase_Annotation_IDs:CG17941-RA,REFSEQ:NM_078722;score_text=Strongly Supported;score=11
chr2L	713615	2.43574	1353	ID=FBtr0078045;Name=ds-RA;Parent=FBgn0000497;Alias=CG17941-RA;Dbxref=FlyBase_Annotation_IDs:CG17941-RA,REFSEQ:NM_078722;score_text=Strongly Supported;score=11
chr2L	715295	3.95728	327	ID=FBtr0078045;Name=ds-RA;Parent=FBgn0000497;Alias=CG17941-RA;Dbxref=FlyBase_Annotation_IDs:CG17941-RA,REFSEQ:NM_078722;score_text=Strongly Supported;score=11
chr2L	826595	2.74954	631	ID=FBtr0078013;Name=dock-RA;Parent=FBgn0010583;Dbxref=FlyBase_Annotation_IDs:CG3727-RA,REFSEQ:NM_057628;score_text=Strongly Supported;score=15
chr2L	849835	2.59799	1236	ID=FBtr0302120;Name=drongo-RF;Parent=FBgn0020304;Dbxref=REFSEQ:NM_001169377,FlyBase_Annotation_IDs:CG3365-RF;score_text=Strongly Supported;score=11
chr2L	868385	2.12292	33	ID=FBtr0078031;Name=aru-RD;Parent=FBgn0029095;Alias=CG4276-RD;Dbxref=FlyBase_Annotation_IDs:CG4276-RD,REFSEQ:NM_078725;score_text=Strongly Supported;score=11
chr2L	901547	2.61884	2900	ID=FBtr0078025;Name=Lsp1beta-RA;Parent=FBgn0002563;Alias=FBtr0002780,Lsp1beta[+]R2.7,CG4178-RA;Dbxref=FlyBase_Annotation_IDs:CG4178-RA,REFSEQ:NM_057276;score_text=Moderately Supported;score=7
chr2L	1066345	2.16998	11466	ID=FBtr0077993;Name=S-RB;Parent=FBgn0003310;Alias=CG4385-RB;Dbxref=FlyBase_Annotation_IDs:CG4385-RB,REFSEQ:NM_078726;score_text=Weakly Supported;score=3
chr2L	1068375	2.93381	9436	ID=FBtr0077993;Name=S-RB;Parent=FBgn0003310;Alias=CG4385-RB;Dbxref=FlyBase_Annotation_IDs:CG4385-RB,REFSEQ:NM_078726;score_text=Weakly Supported;score=3
chr2L	1120000	2.40319	861	ID=FBtr0077988;Name=Pino-RA;Parent=FBgn0016926;Alias=CG4710-RA,smi21F-RA;Dbxref=FlyBase_Annotation_IDs:CG4710-RA,REFSEQ:NM_134724;score_text=Strongly Supported;score=11
chr2L	1411130	3.65428	9319	ID=FBtr0077941;Name=lea-RA;Parent=FBgn0002543;Alias=CG5481-RA,robo2-RA;Dbxref=FlyBase_Annotation_IDs:CG5481-RA,REFSEQ:NM_080531;score_text=Strongly Supported;score=11
chr2L	1420510	2.29522	61	ID=FBtr0077941;Name=lea-RA;Parent=FBgn0002543;Alias=CG5481-RA,robo2-RA;Dbxref=FlyBase_Annotation_IDs:CG5481-RA,REFSEQ:NM_080531;score_text=Strongly Supported;score=11
chr2L	1422050	3.22518	1601	ID=FBtr0077941;Name=lea-RA;Parent=FBgn0002543;Alias=CG5481-RA,robo2-RA;Dbxref=FlyBase_Annotation_IDs:CG5481-RA,REFSEQ:NM_080531;score_text=Strongly Supported;score=11
chr2L	1429785	2.40932	9336	ID=FBtr0077941;Name=lea-RA;Parent=FBgn0002543;Alias=CG5481-RA,robo2-RA;Dbxref=FlyBase_Annotation_IDs:CG5481-RA,REFSEQ:NM_080531;score_text=Strongly Supported;score=11
chr2L	1463525	2.8554	28770	ID=FBtr0077929;Name=CG31928-RA;Parent=FBgn0051928;Alias=CT30443;Dbxref=FlyBase_Annotation_IDs:CG31928-RA,REFSEQ:NM_164418;score_text=Strongly Supported;score=15
chr2L	1518160	3.31131	15	ID=FBtr0114554;Name=halo-RB;Parent=FBgn0001174;Dbxref=FlyBase_Annotation_IDs:CG7428-RB,REFSEQ:NM_001144293;score_text=Strongly Supported;score=11
chr2L	1886710	3.438	1726	ID=FBtr0077811;Name=CG7337-RA;Parent=FBgn0031374;Alias=CG7337-RB;Dbxref=FlyBase_Annotation_IDs:CG7337-RA,REFSEQ:NM_134786;score_text=Strongly Supported;score=15
chr2L	1972915	2.18817	1211	ID=FBtr0077813;Name=Der-1-RA;Parent=FBgn0031376;Alias=CG10908-RA;Dbxref=FlyBase_Annotation_IDs:CG10908-RA,REFSEQ:NM_134788;score_text=Strongly Supported;score=15
chr2L	2163945	2.85651	2423	ID=FBtr0077851;Name=aop-RA;Parent=FBgn0000097;Alias=CG3166-RA;Dbxref=FlyBase_Annotation_IDs:CG3166-RA,REFSEQ:NM_164457;score_text=Weakly Supported;score=3
chr2L	2164925	4.08606	3403	ID=FBtr0077851;Name=aop-RA;Parent=FBgn0000097;Alias=CG3166-RA;Dbxref=FlyBase_Annotation_IDs:CG3166-RA,REFSEQ:NM_164457;score_text=Weakly Supported;score=3
chr2L	2172555	2.92377	6194	ID=FBtr0077850;Name=aop-RB;Parent=FBgn0000097;Alias=CG3166-RB;Dbxref=FlyBase_Annotation_IDs:CG3166-RB,REFSEQ:NM_078731;score_text=Strongly Supported;score=11
chr2L	2175460	2.25174	3289	ID=FBtr0077850;Name=aop-RB;Parent=FBgn0000097;Alias=CG3166-RB;Dbxref=FlyBase_Annotation_IDs:CG3166-RB,REFSEQ:NM_078731;score_text=Strongly Supported;score=11
chr2L	2178470	2.28173	279	ID=FBtr0077850;Name=aop-RB;Parent=FBgn0000097;Alias=CG3166-RB;Dbxref=FlyBase_Annotation_IDs:CG3166-RB,REFSEQ:NM_078731;score_text=Strongly Supported;score=11
chr2L	2182355	2.57155	3606	ID=FBtr0077850;Name=aop-RB;Parent=FBgn0000097;Alias=CG3166-RB;Dbxref=FlyBase_Annotation_IDs:CG3166-RB,REFSEQ:NM_078731;score_text=Strongly Supported;score=11
chr2L	2448495	2.34517	566	ID=FBtr0077772;Name=dpp-RB;Parent=FBgn0000490;Dbxref=FlyBase_Annotation_IDs:CG9885-RB,REFSEQ:NM_164485;score_text=Moderately Supported;score=7
chr2L	2449895	2.43161	834	ID=FBtr0077772;Name=dpp-RB;Parent=FBgn0000490;Dbxref=FlyBase_Annotation_IDs:CG9885-RB,REFSEQ:NM_164485;score_text=Moderately Supported;score=7
chr2L	2451172	2.0194	70	ID=FBtr0077774;Name=dpp-RD;Parent=FBgn0000490;Dbxref=FlyBase_Annotation_IDs:CG9885-RD,REFSEQ:NM_164487;score_text=Strongly Supported;score=15
chr2L	2454760	2.49522	21	ID=FBtr0077775;Name=dpp-RE;Parent=FBgn0000490;Dbxref=FlyBase_Annotation_IDs:CG9885-RE,REFSEQ:NM_164488;score_text=Moderately Supported;score=7
chr2L	2456720	3.34358	1981	ID=FBtr0077775;Name=dpp-RE;Parent=FBgn0000490;Dbxref=FlyBase_Annotation_IDs:CG9885-RE,REFSEQ:NM_164488;score_text=Moderately Supported;score=7
chr2L	2461270	3.06907	6531	ID=FBtr0077775;Name=dpp-RE;Parent=FBgn0000490;Dbxref=FlyBase_Annotation_IDs:CG9885-RE,REFSEQ:NM_164488;score_text=Moderately Supported;score=7
chr2L	2576665	2.86775	341	ID=FBtr0077746;Name=CG3227-RA;Parent=FBgn0031434;Alias=CG3227-RA,insv-RA;Dbxref=FlyBase_Annotation_IDs:CG3227-RA,REFSEQ:NM_134846;score_text=Strongly Supported;score=11
chr2L	2577505	2.42247	166	ID=FBtr0077693;Name=CG9883-RA;Parent=FBgn0031435;Dbxref=FlyBase_Annotation_IDs:CG9883-RA,REFSEQ:NM_134847;score_text=Strongly Supported;score=15
chr2L	2750895	3.58613	1904	ID=FBtr0077713;Name=CG9894-RB;Parent=FBgn0031453;Dbxref=FlyBase_Annotation_IDs:CG9894-RB,REFSEQ:NM_134862;score_text=Strongly Supported;score=15
chr2L	2753275	3.22618	41	ID=FBtr0077714;Name=CG9894-RA;Parent=FBgn0031453;Dbxref=FlyBase_Annotation_IDs:CG9894-RA,REFSEQ:NM_164498;score_text=Strongly Supported;score=15
chr2L	2755445	2.82506	2211	ID=FBtr0077714;Name=CG9894-RA;Parent=FBgn0031453;Dbxref=FlyBase_Annotation_IDs:CG9894-RA,REFSEQ:NM_164498;score_text=Strongly Supported;score=15
chr2L	2814980	2.05913	780	ID=FBtr0113017;Name=CG15400-RB;Parent=FBgn0031463;Dbxref=REFSEQ:NM_001103593,FlyBase_Annotation_IDs:CG15400-RB;score_text=Strongly Supported;score=11
chr2L	2873605	2.27456	913	ID=FBtr0077685;Name=CG31694-RA;Parent=FBgn0051694;Alias=CG3098-RA;Dbxref=FlyBase_Annotation_IDs:CG31694-RA,REFSEQ:NM_164511;score_text=Strongly Supported;score=11
chr2L	2889005	2.68974	721	ID=FBtr0077634;Name=lilli-RC;Parent=FBgn0041111;Alias=CG8817-RC;Dbxref=FlyBase_Annotation_IDs:CG8817-RC,REFSEQ:NM_164517;score_text=Strongly Supported;score=15
chr2L	2999465	2.17659	6501	ID=FBtr0077644;Name=CG3558-RA;Parent=FBgn0025681;Dbxref=FlyBase_Annotation_IDs:CG3558-RA,REFSEQ:NM_143807;score_text=Strongly Supported;score=15
chr2L	3048692	2.51109	4719	ID=FBtr0077657;Name=v(2)k05816-RA;Parent=FBgn0042627;Alias=CG3524-RA;Dbxref=FlyBase_Annotation_IDs:CG3524-RA,REFSEQ:NM_139356;score_text=Strongly Supported;score=15
chr2L	3071740	1.99195	568	ID=FBtr0112883;Name=toc-RF;Parent=FBgn0015600;Dbxref=FlyBase_Annotation_IDs:CG9660-RF,REFSEQ:NM_001103594;score_text=Strongly Supported;score=11
chr2L	3072405	3.16364	97	ID=FBtr0112883;Name=toc-RF;Parent=FBgn0015600;Dbxref=FlyBase_Annotation_IDs:CG9660-RF,REFSEQ:NM_001103594;score_text=Strongly Supported;score=11
chr2L	3303335	2.63942	206	ID=FBtr0077604;Name=CG9663-RA;Parent=FBgn0031516;Dbxref=FlyBase_Annotation_IDs:CG9663-RA,REFSEQ:NM_134916;score_text=Strongly Supported;score=11
chr2L	3476655	3.90407	1779	ID=FBtr0077524;Name=Thor-RA;Parent=FBgn0261560;Dbxref=FlyBase_Annotation_IDs:CG8846-RA,REFSEQ:NM_057947;score_text=Strongly Supported;score=15
chr2L	3478300	3.10389	134	ID=FBtr0077524;Name=Thor-RA;Parent=FBgn0261560;Dbxref=FlyBase_Annotation_IDs:CG8846-RA,REFSEQ:NM_057947;score_text=Strongly Supported;score=15
chr2L	3539060	2.69784	191	ID=FBtr0077530;Name=drm-RB;Parent=FBgn0024244;Alias=CG10016-RB;Dbxref=FlyBase_Annotation_IDs:CG10016-RB,REFSEQ:NM_080527;score_text=Moderately Supported;score=7
chr2L	3580955	3.46301	189	ID=FBtr0077558;Name=sob-RA;Parent=FBgn0004892;Dbxref=FlyBase_Annotation_IDs:CG3242-RA,REFSEQ:NM_057534;score_text=Strongly Supported;score=11
chr2L	3600905	2.42192	5843	ID=FBtr0077557;Name=odd-RA;Parent=FBgn0002985;Dbxref=FlyBase_Annotation_IDs:CG3851-RA,REFSEQ:NM_164546;score_text=Strongly Supported;score=11
chr2L	3602935	2.41156	3813	ID=FBtr0077557;Name=odd-RA;Parent=FBgn0002985;Dbxref=FlyBase_Annotation_IDs:CG3851-RA,REFSEQ:NM_164546;score_text=Strongly Supported;score=11
chr2L	3606645	3.23421	103	ID=FBtr0077557;Name=odd-RA;Parent=FBgn0002985;Dbxref=FlyBase_Annotation_IDs:CG3851-RA,REFSEQ:NM_164546;score_text=Strongly Supported;score=11
chr2L	3611020	2.75536	4272	ID=FBtr0077557;Name=odd-RA;Parent=FBgn0002985;Dbxref=FlyBase_Annotation_IDs:CG3851-RA,REFSEQ:NM_164546;score_text=Strongly Supported;score=11
chr2L	3614800	2.63225	4391	ID=FBtr0077532;Name=Dot-RA;Parent=FBgn0015663;Alias=CG2788-RA;Dbxref=FlyBase_Annotation_IDs:CG2788-RA,REFSEQ:NM_079947;score_text=Strongly Supported;score=15
chr2L	3632457	2.26523	267	ID=FBtr0089308;Name=for-RD;Parent=FBgn0000721;Alias=FBtr0003149,CG10033-RD,for[+]R4.4A;Dbxref=FlyBase_Annotation_IDs:CG10033-RD,REFSEQ:NM_134319;score_text=Strongly Supported;score=11
chr2L	3657710	2.58943	759	ID=FBtr0089304;Name=for-RA;Parent=FBgn0000721;Alias=FBtr0003147,CG10033-RA,for[+]R4.6A;Dbxref=FlyBase_Annotation_IDs:CG10033-RA,REFSEQ:NM_058139;score_text=Strongly Supported;score=11
chr2L	3770340	2.1306	1366	ID=FBtr0077490;Name=bowl-RB;Parent=FBgn0004893;Alias=CG10021-RB,bowl-RC;Dbxref=FlyBase_Annotation_IDs:CG10021-RB,REFSEQ:NM_164557;score_text=Moderately Supported;score=7
chr2L	3771635	3.1174	71	ID=FBtr0077490;Name=bowl-RB;Parent=FBgn0004893;Alias=CG10021-RB,bowl-RC;Dbxref=FlyBase_Annotation_IDs:CG10021-RB,REFSEQ:NM_164557;score_text=Moderately Supported;score=7
chr2L	3775905	2.80394	3033	ID=FBtr0077493;Name=bowl-RA;Parent=FBgn0004893;Alias=CG10021-RA,bowl-RD;Dbxref=FlyBase_Annotation_IDs:CG10021-RA,REFSEQ:NM_164556;score_text=Moderately Supported;score=7
chr2L	3778775	2.28051	163	ID=FBtr0077493;Name=bowl-RA;Parent=FBgn0004893;Alias=CG10021-RA,bowl-RD;Dbxref=FlyBase_Annotation_IDs:CG10021-RA,REFSEQ:NM_164556;score_text=Moderately Supported;score=7
chr2L	3803835	2.02774	254	ID=FBtr0077497;Name=l(2)k16918-RA;Parent=FBgn0021800;Alias=CG3920-RA;Dbxref=FlyBase_Annotation_IDs:CG3920-RA,REFSEQ:NM_143795;score_text=Moderately Supported;score=7
chr2L	3825570	2.77232	110	ID=FBtr0077499;Name=slp1-RA;Parent=FBgn0003430;Dbxref=FlyBase_Annotation_IDs:CG16738-RA,REFSEQ:NM_057382;score_text=Strongly Supported;score=15
chr2L	3827670	2.3445	1990	ID=FBtr0077499;Name=slp1-RA;Parent=FBgn0003430;Dbxref=FlyBase_Annotation_IDs:CG16738-RA,REFSEQ:NM_057382;score_text=Strongly Supported;score=15
chr2L	3836595	2.73433	247	ID=FBtr0077500;Name=slp2-RA;Parent=FBgn0004567;Dbxref=FlyBase_Annotation_IDs:CG2939-RA,REFSEQ:NM_057486;score_text=Strongly Supported;score=15
chr2L	3861550	2.66044	1131	ID=FBtr0077501;Name=CG3964-RB;Parent=FBgn0031574;Dbxref=FlyBase_Annotation_IDs:CG3964-RB,REFSEQ:NM_164562;score_text=Strongly Supported;score=15
chr2L	4028850	3.54766	2529	ID=FBtr0077465;Name=ed-RA;Parent=FBgn0000547;Alias=CG12676-RA,CG12676-RB;Dbxref=FlyBase_Annotation_IDs:CG12676-RA,REFSEQ:NM_078745;score_text=Strongly Supported;score=15
chr2L	4030320	2.63019	1059	ID=FBtr0077465;Name=ed-RA;Parent=FBgn0000547;Alias=CG12676-RA,CG12676-RB;Dbxref=FlyBase_Annotation_IDs:CG12676-RA,REFSEQ:NM_078745;score_text=Strongly Supported;score=15
chr2L	4031930	3.66524	551	ID=FBtr0077465;Name=ed-RA;Parent=FBgn0000547;Alias=CG12676-RA,CG12676-RB;Dbxref=FlyBase_Annotation_IDs:CG12676-RA,REFSEQ:NM_078745;score_text=Strongly Supported;score=15
chr2L	4034590	2.87858	3211	ID=FBtr0077465;Name=ed-RA;Parent=FBgn0000547;Alias=CG12676-RA,CG12676-RB;Dbxref=FlyBase_Annotation_IDs:CG12676-RA,REFSEQ:NM_078745;score_text=Strongly Supported;score=15
chr2L	4053840	2.42898	22461	ID=FBtr0077465;Name=ed-RA;Parent=FBgn0000547;Alias=CG12676-RA,CG12676-RB;Dbxref=FlyBase_Annotation_IDs:CG12676-RA,REFSEQ:NM_078745;score_text=Strongly Supported;score=15
chr2L	4055940	2.02412	24561	ID=FBtr0077465;Name=ed-RA;Parent=FBgn0000547;Alias=CG12676-RA,CG12676-RB;Dbxref=FlyBase_Annotation_IDs:CG12676-RA,REFSEQ:NM_078745;score_text=Strongly Supported;score=15
chr2L	4222890	3.03156	4207	ID=FBtr0077477;Name=CG3702-RA;Parent=FBgn0031590;Dbxref=FlyBase_Annotation_IDs:CG3702-RA,REFSEQ:NM_134975;score_text=Strongly Supported;score=11
chr2L	4283090	3.96219	57	ID=FBtr0089270;Name=tutl-RD;Parent=FBgn0010473;Alias=CG15427-RD;Dbxref=FlyBase_Annotation_IDs:CG15427-RD,REFSEQ:NM_164576;score_text=Strongly Supported;score=15
chr2L	4287220	2.41098	2970	ID=FBtr0301864;Name=tutl-RG;Parent=FBgn0010473;Dbxref=REFSEQ:NM_001169398,FlyBase_Annotation_IDs:CG15427-RG;score_text=Strongly Supported;score=15
chr2L	4364045	3.22556	1496	ID=FBtr0112925;Name=Traf4-RC;Parent=FBgn0026319;Alias=Traf1-RC;Dbxref=FlyBase_Annotation_IDs:CG3048-RC,REFSEQ:NM_001103610;score_text=Strongly Supported;score=15
chr2L	4366705	2.37577	4156	ID=FBtr0112925;Name=Traf4-RC;Parent=FBgn0026319;Alias=Traf1-RC;Dbxref=FlyBase_Annotation_IDs:CG3048-RC,REFSEQ:NM_001103610;score_text=Strongly Supported;score=15
chr2L	4368350	2.91263	3640	ID=FBtr0077429;Name=Traf4-RA;Parent=FBgn0026319;Alias=Traf1-RA;Dbxref=FlyBase_Annotation_IDs:CG3048-RA,REFSEQ:NM_058068;score_text=Strongly Supported;score=15
chr2L	4371710	2.55334	280	ID=FBtr0077429;Name=Traf4-RA;Parent=FBgn0026319;Alias=Traf1-RA;Dbxref=FlyBase_Annotation_IDs:CG3048-RA,REFSEQ:NM_058068;score_text=Strongly Supported;score=15
chr2L	4375315	2.13975	3225	ID=FBtr0290244;Name=Traf4-RD;Parent=FBgn0026319;Alias=Traf1-RD;Dbxref=FlyBase_Annotation_IDs:CG3048-RD,REFSEQ:NM_058069;score_text=Strongly Supported;score=15
chr2L	4574885	2.18715	3316	ID=FBtr0077444;Name=HP6-RA;Parent=FBgn0031613;Alias=CG15636-RA,Umbrea-RA;Dbxref=FlyBase_Annotation_IDs:CG15636-RA,REFSEQ:NM_134998;score_text=Strongly Supported;score=11
chr2L	4595115	2.63135	3152	ID=FBtr0290006;Name=dp-RC;Parent=FBgn0053196;Dbxref=FlyBase_Annotation_IDs:CG33196-RC,REFSEQ:NM_175960;score_text=Strongly Supported;score=11
chr2L	4597635	2.90467	5672	ID=FBtr0290006;Name=dp-RC;Parent=FBgn0053196;Dbxref=FlyBase_Annotation_IDs:CG33196-RC,REFSEQ:NM_175960;score_text=Strongly Supported;score=11
chr2L	4811765	2.6706	1260	ID=FBtr0077383;Name=CG15629-RA;Parent=FBgn0031630;Dbxref=FlyBase_Annotation_IDs:CG15629-RA,REFSEQ:NM_135015;score_text=Strongly Supported;score=15
chr2L	4823945	2.57235	2169	ID=FBtr0077384;Name=CG15628-RA;Parent=FBgn0031632;Dbxref=FlyBase_Annotation_IDs:CG15628-RA,REFSEQ:NM_135017;score_text=Strongly Supported;score=15
chr2L	4889675	3.61001	320	ID=FBtr0077390;Name=CG15625-RA;Parent=FBgn0031644;Dbxref=FlyBase_Annotation_IDs:CG15625-RA,REFSEQ:NM_135028;score_text=Strongly Supported;score=15
chr2L	4892265	2.24139	150	ID=FBtr0077391;Name=CG3036-RA;Parent=FBgn0031645;Dbxref=FlyBase_Annotation_IDs:CG3036-RA,REFSEQ:NM_135029;score_text=Strongly Supported;score=15
chr2L	5000485	3.51871	118	ID=FBtr0079041;Name=Rtnl1-RD;Parent=FBgn0053113;Alias=CG33113-RD,CG8895-RD;Dbxref=FlyBase_Annotation_IDs:CG33113-RD,REFSEQ:NM_175972;score_text=Strongly Supported;score=11
chr2L	5237400	3.286	42	ID=FBtr0079089;Name=tkv-RD;Parent=FBgn0003716;Alias=CG14026-RD;Dbxref=FlyBase_Annotation_IDs:CG14026-RD,REFSEQ:NM_175978;score_text=Strongly Supported;score=11
chr2L	5239850	2.15149	2492	ID=FBtr0079089;Name=tkv-RD;Parent=FBgn0003716;Alias=CG14026-RD;Dbxref=FlyBase_Annotation_IDs:CG14026-RD,REFSEQ:NM_175978;score_text=Strongly Supported;score=11
chr2L	5277370	2.67555	32	ID=FBtr0079085;Name=Bsg25D-RC;Parent=FBgn0000228;Alias=FBtr0007083,CG14025-RC,Bsg25D-RD;Dbxref=FlyBase_Annotation_IDs:CG14025-RC,REFSEQ:NM_164638;score_text=Weakly Supported;score=3
chr2L	5362630	2.00229	16393	ID=FBtr0079075;Name=nompC-RB;Parent=FBgn0016920;Alias=CG11020-RB;Dbxref=FlyBase_Annotation_IDs:CG11020-RB,REFSEQ:NM_205912;score_text=Moderately Supported;score=7
chr2L	5403685	2.85987	657	ID=FBtr0079076;Name=H15-RA;Parent=FBgn0016660;Alias=CG6604-RA;Dbxref=FlyBase_Annotation_IDs:CG6604-RA,REFSEQ:NM_135082;score_text=Strongly Supported;score=15
chr2L	5461330	2.95919	311	ID=FBtr0079093;Name=mid-RA;Parent=FBgn0261963;Alias=nmr2-RA,CG6634-RA;Dbxref=FlyBase_Annotation_IDs:CG6634-RA,REFSEQ:NM_135083;score_text=Strongly Supported;score=15
chr2L	5877725	2.47763	1756	ID=FBtr0079158;Name=CG8965-RA;Parent=FBgn0031745;Dbxref=FlyBase_Annotation_IDs:CG8965-RA,REFSEQ:NM_135121;score_text=Strongly Supported;score=11
chr2L	5879545	2.56031	64	ID=FBtr0079158;Name=CG8965-RA;Parent=FBgn0031745;Dbxref=FlyBase_Annotation_IDs:CG8965-RA,REFSEQ:NM_135121;score_text=Strongly Supported;score=11
chr2L	5892005	2.05171	857	ID=FBtr0079157;Name=Acp26Ab-RB;Parent=FBgn0002856;Dbxref=FlyBase_Annotation_IDs:CG9024-RB,REFSEQ:NM_134272;score_text=Strongly Supported;score=11
chr2L	5943875	2.50449	193	ID=FBtr0079147;Name=Gpdh-RC;Parent=FBgn0001128;Alias=FBtr0003832,CG9042-RC,Gpdh[+]R1.6;Dbxref=FlyBase_Annotation_IDs:CG9042-RC,REFSEQ:NM_057218;score_text=Moderately Supported;score=7
chr2L	5978455	2.31827	1643	ID=FBtr0079235;Name=chic-RB;Parent=FBgn0000308;Alias=FBtr0001870,FBtr0001871,CG9553-RB,chic[+]R1.2,chi[+]R1.2;Dbxref=FlyBase_Annotation_IDs:CG9553-RB,REFSEQ:NM_134304;score_text=Strongly Supported;score=11
chr2L	5980135	2.51768	37	ID=FBtr0079235;Name=chic-RB;Parent=FBgn0000308;Alias=FBtr0001870,FBtr0001871,CG9553-RB,chic[+]R1.2,chi[+]R1.2;Dbxref=FlyBase_Annotation_IDs:CG9553-RB,REFSEQ:NM_134304;score_text=Strongly Supported;score=11
chr2L	5983670	2.57417	1146	ID=FBtr0079177;Name=eIF-4a-RB;Parent=FBgn0001942;Alias=CG9075-RB;Dbxref=FlyBase_Annotation_IDs:CG9075-RB,REFSEQ:NM_164669;score_text=Strongly Supported;score=15
chr2L	5997250	2.20549	465	ID=FBtr0079232;Name=lid-RB;Parent=FBgn0031759;Alias=CG9088-RB;Dbxref=FlyBase_Annotation_IDs:CG9088-RB,REFSEQ:NM_164671;score_text=Weakly Supported;score=3
chr2L	6079185	2.15709	732	ID=FBtr0089943;Name=CG9162-RA;Parent=FBgn0031778;Dbxref=FlyBase_Annotation_IDs:CG9162-RA,REFSEQ:NM_135150;score_text=Strongly Supported;score=12
chr2L	6178900	2.48845	614	ID=FBtr0112617;Name=CG34380-RC;Parent=FBgn0085409;Dbxref=REFSEQ:NM_001103627,FlyBase_Annotation_IDs:CG34380-RC;score_text=Strongly Supported;score=15
chr2L	6229545	2.62016	4495	ID=FBtr0079242;Name=Ugt37b1-RA;Parent=FBgn0026755;Alias=CG9481-RA;Dbxref=FlyBase_Annotation_IDs:CG9481-RA,REFSEQ:NM_080269;score_text=Strongly Supported;score=15
chr2L	6373360	3.53979	945	ID=FBtr0290281;Name=slam-RB;Parent=FBgn0043854;Dbxref=FlyBase_Annotation_IDs:CG9506-RB,REFSEQ:NM_135176;score_text=Strongly Supported;score=15
chr2L	6611640	2.18524	78	ID=FBtr0079293;Name=CG11050-RC;Parent=FBgn0031836;Dbxref=FlyBase_Annotation_IDs:CG11050-RC,REFSEQ:NM_164695;score_text=Moderately Supported;score=7
chr2L	6647480	2.14972	1608	ID=FBtr0113410;Name=CG31635-RB;Parent=FBgn0051635;Dbxref=FlyBase_Annotation_IDs:CG31635-RB,REFSEQ:NM_001103632;score_text=Strongly Supported;score=11
chr2L	6794585	2.4703	10	ID=FBtr0100381;Name=nrv2-RE;Parent=FBgn0015777;Dbxref=FlyBase_Annotation_IDs:CG9261-RE,REFSEQ:NM_001014476;score_text=Weakly Supported;score=3
chr2L	6833715	2.12299	11398	ID=FBtr0079341;Name=sens-2-RA;Parent=FBgn0051632;Alias=CG11243-RB,CG31632-RA;Dbxref=FlyBase_Annotation_IDs:CG31632-RA,REFSEQ:NM_164716;score_text=Strongly Supported;score=15
chr2L	6966295	2.24815	1298	ID=FBtr0079356;Name=smt3-RA;Parent=FBgn0026170;Dbxref=FlyBase_Annotation_IDs:CG4494-RA,REFSEQ:NM_058063;score_text=Strongly Supported;score=11
chr2L	7010115	2.76879	227	ID=FBtr0079354;Name=uif-RA;Parent=FBgn0031879;Alias=SP1070-RA,CG9138-RA;Dbxref=FlyBase_Annotation_IDs:CG9138-RA,REFSEQ:NM_135247;score_text=Weakly Supported;score=3
chr2L	7049210	2.75601	1016	ID=FBtr0079399;Name=milt-RB;Parent=FBgn0022201;Alias=CG13777-RB,milton-RB;Dbxref=FlyBase_Annotation_IDs:CG13777-RB,REFSEQ:NM_164738;score_text=Strongly Supported;score=15
chr2L	7056665	2.68104	337	ID=FBtr0110978;Name=Mnn1-RC;Parent=FBgn0031885;Alias=Mnn1-RA;Dbxref=FlyBase_Annotation_IDs:CG13778-RC,REFSEQ:NM_001042877;score_text=Moderately Supported;score=7
chr2L	7138705	2.42496	5178	ID=FBtr0112612;Name=Pvf3-RA;Parent=FBgn0085407;Alias=FBtr0079422,CG31629-RA,CG34378-RA;Dbxref=REFSEQ:NM_001103638,FlyBase_Annotation_IDs:CG34378-RA;score_text=Weakly Supported;score=3
chr2L	7218295	2.74409	1734	ID=FBtr0110799;Name=CG13784-RC;Parent=FBgn0031897;Alias=CG13784-RA;Dbxref=FlyBase_Annotation_IDs:CG13784-RC,REFSEQ:NM_001042878;score_text=Strongly Supported;score=11
chr2L	7220080	2.39441	51	ID=FBtr0110799;Name=CG13784-RC;Parent=FBgn0031897;Alias=CG13784-RA;Dbxref=FlyBase_Annotation_IDs:CG13784-RC,REFSEQ:NM_001042878;score_text=Strongly Supported;score=11
chr2L	7310747	2.214	1657	ID=FBtr0079433;Name=wg-RB;Parent=FBgn0004009;Alias=CG4889-RB;Dbxref=FlyBase_Annotation_IDs:CG4889-RB,REFSEQ:NM_164746;score_text=Moderately Supported;score=7
chr2L	7495495	2.16261	123	ID=FBtr0300897;Name=CG42533-RF;Parent=FBgn0260486;Dbxref=REFSEQ:NM_135281,FlyBase_Annotation_IDs:CG42533-RF;score_text=Strongly Supported;score=11
chr2L	7519785	3.18643	4525	ID=FBtr0112606;Name=Rapgap1-RG;Parent=FBgn0085403;Dbxref=FlyBase_Annotation_IDs:CG34374-RG,REFSEQ:NM_001103644;score_text=Strongly Supported;score=11
chr2L	7526400	2.65742	2996	ID=FBtr0112604;Name=Rapgap1-RE;Parent=FBgn0085403;Alias=FBtr0079453,FBtr0091495,CG33529-RA;Dbxref=FlyBase_Annotation_IDs:CG34374-RE,REFSEQ:NM_001014478;score_text=Strongly Supported;score=11
chr2L	7532805	2.15146	3409	ID=FBtr0112604;Name=Rapgap1-RE;Parent=FBgn0085403;Alias=FBtr0079453,FBtr0091495,CG33529-RA;Dbxref=FlyBase_Annotation_IDs:CG34374-RE,REFSEQ:NM_001014478;score_text=Strongly Supported;score=11
chr2L	7544180	2.71385	243	ID=FBtr0112605;Name=Rapgap1-RF;Parent=FBgn0085403;Alias=FBtr0079454,FBtr0091494,CG33529-RB;Dbxref=FlyBase_Annotation_IDs:CG34374-RF,REFSEQ:NM_001014479;score_text=Strongly Supported;score=11
chr2L	7633185	2.26216	12812	ID=FBtr0079520;Name=CG13792-RA;Parent=FBgn0031927;Dbxref=FlyBase_Annotation_IDs:CG13792-RA,REFSEQ:NM_135287;score_text=Strongly Supported;score=11
chr2L	7811825	1.9836	385	ID=FBtr0079490;Name=LanB1-RA;Parent=FBgn0261800;Dbxref=FlyBase_Annotation_IDs:CG7123-RA,REFSEQ:NM_057270;score_text=Strongly Supported;score=15
chr2L	7994245	2.76199	63	ID=FBtr0114550;Name=pes-RC;Parent=FBgn0031969;Dbxref=REFSEQ:NM_001144336,FlyBase_Annotation_IDs:CG7228-RC;score_text=Strongly Supported;score=11
chr2L	8031730	2.15401	373	ID=FBtr0079539;Name=Cka-RC;Parent=FBgn0044323;Alias=CG7392-RC;Dbxref=FlyBase_Annotation_IDs:CG7392-RC,REFSEQ:NM_164780;score_text=Strongly Supported;score=15
chr2L	8081885	3.04655	1084	ID=FBtr0079543;Name=Mcr-RA;Parent=FBgn0020240;Alias=CG7586-RA;Dbxref=FlyBase_Annotation_IDs:CG7586-RA,REFSEQ:NM_079949;score_text=Strongly Supported;score=11
chr2L	8084895	2.13483	1473	ID=FBtr0079566;Name=Bsg-RB;Parent=FBgn0261822;Alias=CG31605-RB,CG:2L.3:tmp:58-RB;Dbxref=FlyBase_Annotation_IDs:CG31605-RB,REFSEQ:NM_164783;score_text=Strongly Supported;score=15
chr2L	8144185	2.13231	158	ID=FBtr0303390;Name=CG42762-RA;Parent=FBgn0261830;Dbxref=FlyBase_Annotation_IDs:CG42762-RA;score_text=Weakly Supported;score=2
chr2L	8145340	2.37435	252	ID=FBtr0303391;Name=CG42763-RA;Parent=FBgn0261831;Dbxref=FlyBase_Annotation_IDs:CG42763-RA;score_text=Weakly Supported;score=0
chr2L	8166060	2.65647	2762	ID=FBtr0300332;Name=CG8486-RE;Parent=FBgn0031993;Dbxref=REFSEQ:NM_164795,FlyBase_Annotation_IDs:CG8486-RE;score_text=Moderately Supported;score=7
chr2L	8274875	2.48062	588	ID=FBtr0112835;Name=Btk29A-RF;Parent=FBgn0003502;Dbxref=FlyBase_Annotation_IDs:CG8049-RF,REFSEQ:NM_001103650;score_text=Strongly Supported;score=11
chr2L	8276590	3.11153	1108	ID=FBtr0079615;Name=Btk29A-RC;Parent=FBgn0003502;Alias=FBtr0005134,CG8049-RC;Dbxref=FlyBase_Annotation_IDs:CG8049-RC,REFSEQ:NM_164805;score_text=Strongly Supported;score=11
chr2L	8277850	2.69326	152	ID=FBtr0079615;Name=Btk29A-RC;Parent=FBgn0003502;Alias=FBtr0005134,CG8049-RC;Dbxref=FlyBase_Annotation_IDs:CG8049-RC,REFSEQ:NM_164805;score_text=Strongly Supported;score=11
chr2L	8278480	2.12133	782	ID=FBtr0079615;Name=Btk29A-RC;Parent=FBgn0003502;Alias=FBtr0005134,CG8049-RC;Dbxref=FlyBase_Annotation_IDs:CG8049-RC,REFSEQ:NM_164805;score_text=Strongly Supported;score=11
chr2L	8287685	2.37998	9987	ID=FBtr0079615;Name=Btk29A-RC;Parent=FBgn0003502;Alias=FBtr0005134,CG8049-RC;Dbxref=FlyBase_Annotation_IDs:CG8049-RC,REFSEQ:NM_164805;score_text=Strongly Supported;score=11
chr2L	8416660	3.11133	970	ID=FBtr0079664;Name=Akap200-RA;Parent=FBgn0027932;Alias=FBtr0006346,CG13388-RA;Dbxref=FlyBase_Annotation_IDs:CG13388-RA,REFSEQ:NM_058112;score_text=Moderately Supported;score=7
chr2L	8478715	2.6602	10	ID=FBtr0303923;Name=d-RD;Parent=FBgn0262029;Alias=CG42840-RD;Dbxref=FlyBase_Annotation_IDs:CG42840-RD;score_text=Strongly Supported;score=15
chr2L	8510425	2.46595	1419	ID=FBtr0079698;Name=CG13096-RA;Parent=FBgn0032050;Dbxref=FlyBase_Annotation_IDs:CG13096-RA,REFSEQ:NM_135392;score_text=Strongly Supported;score=11
chr2L	8522115	2.66675	216	ID=FBtr0079685;Name=Acer-RA;Parent=FBgn0016122;Dbxref=FlyBase_Annotation_IDs:CG10593-RA,REFSEQ:NM_057847;score_text=Strongly Supported;score=15
chr2L	8543290	2.65212	43	ID=FBtr0079691;Name=Sema-1a-RA;Parent=FBgn0011259;Alias=CG18405-RA;Dbxref=FlyBase_Annotation_IDs:CG18405-RA,REFSEQ:NM_164830;score_text=Moderately Supported;score=7
chr2L	8544130	2.72154	797	ID=FBtr0079691;Name=Sema-1a-RA;Parent=FBgn0011259;Alias=CG18405-RA;Dbxref=FlyBase_Annotation_IDs:CG18405-RA,REFSEQ:NM_164830;score_text=Moderately Supported;score=7
chr2L	8810095	3.04355	695	ID=FBtr0302994;Name=CG42712-RA;Parent=FBgn0261629;Dbxref=FlyBase_Annotation_IDs:CG42712-RA;score_text=Weakly Supported;score=4
chr2L	8825390	3.08884	235	ID=FBtr0079733;Name=SoxN-RA;Parent=FBgn0029123;Alias=CG18024-RA;Dbxref=FlyBase_Annotation_IDs:CG18024-RA,REFSEQ:NM_079996;score_text=Strongly Supported;score=15
chr2L	8832600	2.58231	6975	ID=FBtr0079733;Name=SoxN-RA;Parent=FBgn0029123;Alias=CG18024-RA;Dbxref=FlyBase_Annotation_IDs:CG18024-RA,REFSEQ:NM_079996;score_text=Strongly Supported;score=15
chr2L	8842015	3.47191	16390	ID=FBtr0079733;Name=SoxN-RA;Parent=FBgn0029123;Alias=CG18024-RA;Dbxref=FlyBase_Annotation_IDs:CG18024-RA,REFSEQ:NM_079996;score_text=Strongly Supported;score=15
chr2L	8846950	2.71071	15826	ID=FBtr0079734;Name=CG32986-RA;Parent=FBgn0052986;Dbxref=FlyBase_Annotation_IDs:CG32986-RA,REFSEQ:NM_175992;score_text=Strongly Supported;score=15
chr2L	8872570	2.35213	5803	ID=FBtr0079738;Name=CG9483-RA;Parent=FBgn0032072;Dbxref=FlyBase_Annotation_IDs:CG9483-RA,REFSEQ:NM_135411;score_text=Strongly Supported;score=13
[truncated: 1,769 more rows]
